# Supplementary material for: Integrated genomics, metagenomics and metatranscriptomics to reveal the biocontrol mechanism of Bacillus velezensis JY10 against tobacco target spot disease
Source: Front Microbiol. 2025 Dec 8;16:1707097. doi: 10.3389/fmicb.2025.1707097 (PMC12719468; doi:10.3389/fmicb.2025.1707097)
Supplement: Supplementary file 4 [file Table_1.xlsx]

## Sheet: Sheet1
Table S1. Primers used for qRT-PCR.
Primer name	Sequence 5’ – 3’
IPP-F	CTACTCGTCGAGCTGTGAGG
IPP-R	TGGCATGTGGAAGGCTTGAT
rfbD1-F	CAAGCCGGATATCGTCGTCA
rfbD1-R	CTGGTATGGCCGTGTTCCTT
rfbB-F	GCCGTACCAGCATCATGAGA
rfbB-R	TCGTCCGTTCATTTCCTCCG
iolG-F	AATCCGCTATCGTGACGGAC
iolG-R	TTGATCGGCGGGAAAGACAA
trpG-F	GAAGGCGGAGGGAATTGGAA
trpG-R	ATCTCCGGAGTCAGGTCACA
aroA-F	TTCCTGATGCGGCTATGACT
aroA-R	GCCATTGCAGACAAACGATCA
aroC1-F	TTAGACCAGGCCATGCTGAC
aroC1-R	GTGGTTTCTCGAGCGGAAGA
aroK-F	CACTCTGCTACTCCGTGTGG
aroK-R	TGCACCTCCACCTGTTGAAA
PhzF-F	CCACATTTGGCCTTCGTTGG
PhzF-R	GTTGGCCAATCGTCCTGAGA
