# Supplementary material for: Integrated genomics, metagenomics and metatranscriptomics to reveal the biocontrol mechanism of Bacillus velezensis JY10 against tobacco target spot disease
Source: Front Microbiol. 2025 Dec 8;16:1707097. doi: 10.3389/fmicb.2025.1707097 (PMC12719468; doi:10.3389/fmicb.2025.1707097)
Supplement: Supplementary file 5 [file Table_2.xlsx]

## Sheet: Sheet1
Table S2 The antagonistic effects of 70 endophytic bacteria on R.solani
Strain No.	Separation part	Diameter of inhibition zone (mm)
CK	-	1.51±0.30C
JY1	Stem	5.98±0.86pqrst
JY2	Stem	7.50±1.97mnopq
JY3	Stem	4.93±0.87stuvwx
JY4	Stem	5.28±0.88rstuv
JY5	Stem	4.53±0.42stuvwxyz
JY6	Stem	4.05±0.36tuvwxyzA
JY7	Stem	1.95±0.69BC
JY8	Stem	1.85±0.71BC
JY9	Stem	4.43±2.39stuvwxyz
JY10	Stem	17.58±0.67a
JY11	Root	3.28±0.29vwxyzABC
JY12	Root	17.25±1.01a
JY13	Root	16.65±0.75a
JY14	Root	2.13±0.30ABC
JY15	Root	5.25±1.97rstuv
JY16	Root	5.15±0.81rstuvw
JY17	Root	2.70±0.87zABC
JY18	Root	2.10±0.93ABC
JY19	Root	7.90±1.07lmnop
JY20	Root	11.65±2.33efg
JY21	Root	11.73±2.22defg
JY22	Root	15.58±2.31ab
JY23	Root	4.80±0.71stuvwxy
JY24	Root	7.00±1.45nopqr
JY25	Root	12.28±0.62cde
JY26	Root	11.40±0.69efg
JY27	Root	2.18±0.69ABC
JY28	Root	3.98±0.41tuvwxyzA
JY29	Root	7.15±1.68nopqr
JY30	Root	8.93±0.68ijklmn
JY31	Root	5.93±0.54pqrst
JY32	Root	6.40±0.60opqrs
JY33	Root	2.70±0.80zABC
JY34	Root	3.83±0.87uvwxyzAB
JY35	Root	8.38±1.20klmno
JY36	Root	4.40±1.01stuvwxyz
JY37	Root	2.85±0.26yzABC
JY38	Root	11.90±0.49de
JY39	Root	2.53±0.90zABC
JY40	Root	8.78±0.73jklmn
JY41	Root	8.18±1.16lmno
JY42	Root	8.55±0.68jklmn
JY43	Root	8.73±0.47jklmn
JY44	Root	8.05±0.68lmno
JY45	Root	9.00±1.24hijklmn
JY46	Root	9.30±1.61hijklm
JY47	Root	8.20±1.70lmno
JY48	Root	3.13±0.79wxyzABC
JY49	Root	13.68±1.27bcd
JY50	Root	2.63±0.40zABC
JY51	Root	3.10±0.84xyzABC
JY52	Root	11.73±1.35defg
JY53	Root	10.88±0.91efghi
JY54	Root	2.60±0.71zABC
JY55	Root	8.10±1.36lmno
JY56	Root	5.85±1.01qrstu
JY57	Root	9.28±0.35hijklm
JY58	Root	11.00±0.98efgh
JY59	Leaf	2.18±0.34ABC
JY60	Leaf	8.48±1.53jklmn
JY61	Leaf	8.60±1.08jklmn
JY62	Leaf	9.73±1.99ghijkl
JY63	Leaf	11.88±2.48de
JY64	Leaf	16.18±3.65a
JY65	Leaf	10.33±1.70efghijk
JY66	Leaf	9.85±1.65fghijkl
JY67	Leaf	3.65±1.60vwxyzAB
JY68	Leaf	10.50±1.79efghij
JY69	Leaf	14.03±0.95bc
JY70	Leaf	11.85±0.90def
*Different letters indicate significant difference (P < 0.05) according to Duncan’s multiple range test.
