# Supplementary material for: Integrated genomics, metagenomics and metatranscriptomics to reveal the biocontrol mechanism of Bacillus velezensis JY10 against tobacco target spot disease
Source: Front Microbiol. 2025 Dec 8;16:1707097. doi: 10.3389/fmicb.2025.1707097 (PMC12719468; doi:10.3389/fmicb.2025.1707097)
Supplement: Supplementary file 6 [file Table_3.xlsx]

## Sheet: Sheet1
Table S3 The core- and pan-gene numbers of JY10 and 17 Bacillus strains
Strain	Pan-gene No.	Core-gene No.
CP017060 Bacillus cereus FORC 047	5576	560
CP028961 Bacillus velezensis SRCM102752	3803	560
CP029465 Bacillus inaquosorum KCTC 13429	4219	560
CP032089 Bacillus subtilis FB6-3	3858	560
CP044444 Bacillus amyloliquefaciens KC41	3983	560
CP049741 Bacillus velezensis UB2017	3741	560
CP050424 Bacillus velezensis S4	3886	560
CP053764 Bacillus velezensis B268	3683	560
CP053955 Bacillus tropicus FDAARGOS 782	5215	560
CP054714 Bacillus velezensis KKLW	3717	560
CP061853 Bacillus amyloliquefaciens MOH1-5b	3727	560
CP064875 Bacillus toyonensis P18	5554	560
CP093290 Bacillus licheniformis DSM 13	4239	560
CP096590 Bacillus rugosus A78.1	3994	560
CP096889 Bacillus cabrialesii TE3	4000	560
CP101135 Bacillus paranthracis Bt C4	5456	560
CP167793 Bacillus spizizenii SHT-15	3948	560
JY10	3739	560
