# Supplementary material for: Integrated genomics, metagenomics and metatranscriptomics to reveal the biocontrol mechanism of Bacillus velezensis JY10 against tobacco target spot disease
Source: Front Microbiol. 2025 Dec 8;16:1707097. doi: 10.3389/fmicb.2025.1707097 (PMC12719468; doi:10.3389/fmicb.2025.1707097)
Supplement: Supplementary file 7 [file Table_4.xlsx]

## Sheet: Sheet1
Table S4 Summary of metagenomics sequencing information
SampleID	RawData (Mbp)	CleanData (Mbp)	Clean_Q20	Clean_Q30	Clean_GC(%)	Effective(%)	Scaftigs number	Scaftigs average len.(bp)	Scaftigs N50 Len.(bp)	Scaftigs N90 Len.(bp)	ORFs number	ORFs average Len.(bp)
CK_P1	7467.55	7438.04	97.57	93.08	38.92	99.605	339829	688.91	664	524	194625	259.43
CK_P2	8762.21	8682.99	97.25	92.7	39.09	99.096	461536	710.99	688	529	196514	257.97
CK_P3	7335.79	7311.97	97.52	92.97	39.12	99.675	357923	692.44	668	525	195666	257.86
CK_R1	7420	7405.31	97.42	92.75	40.05	99.802	386222	712.91	686	529	244084	371.29
CK_R2	7889.46	7869.39	97.56	93.06	40.36	99.746	429839	717.72	687	528	222955	277.1
CK_R3	7408.74	7387.52	97.49	92.91	41.65	99.714	347141	719.95	683	528	256551	367.68
JY10_P1	7268.98	7234.3	97.6	93.12	39.56	99.523	316618	698.13	666	526	185958	259.37
JY10_P2	7603.55	7585.49	97.62	93.19	39.56	99.762	337790	703.54	672	527	196212	257.77
JY10_P3	7735.06	7711.59	97.56	92.99	39.42	99.697	330216	703.16	670	527	216446	257.85
JY10_R1	7435.82	7414.99	97.55	93.12	41.73	99.72	354090	747.59	700	530	254049	368.03
JY10_R2	6411.28	6386.38	97.5	93.5	45.16	99.612	264011	809.28	735	532	229538	292.09
JY10_R3	7023.05	6998.5	97.58	93.09	40.12	99.65	358447	704.62	675	525	229928	289.12
Note: P,phyllosphere; R, rhizosphere.
