# Supplementary material for: Integrated genomics, metagenomics and metatranscriptomics to reveal the biocontrol mechanism of Bacillus velezensis JY10 against tobacco target spot disease
Source: Front Microbiol. 2025 Dec 8;16:1707097. doi: 10.3389/fmicb.2025.1707097 (PMC12719468; doi:10.3389/fmicb.2025.1707097)
Supplement: Supplementary file 8 [file Table_5.xlsx]

## Sheet: Unigenes.relative.p
Table S5. Relativate abundance at phylum level based on gene prediction of whole metagenome
Phylum	CK_P1	CK_P2	CK_P3	CK_R1	CK_R2	CK_R3	JY10_P1	JY10_P2	JY10_P3	JY10_R1	JY10_R2	JY10_R3
k__Bacteria;p__Actinomycetota	0.0669486	0.059813	0.0566055	0.0491412	0.0449204	0.0456148	0.055256	0.0568374	0.0601017	0.0473293	0.0492914	0.0446634
k__Bacteria;p__Pseudomonadota	0.139239	0.147741	0.148319	0.168317	0.163728	0.174914	0.139026	0.139677	0.136576	0.18663	0.217063	0.161378
k__Bacteria;p__Bacillota	0.0139788	0.0119813	0.011313	0.00864064	0.00830945	0.00804354	0.0428883	0.0388909	0.0408021	0.00851192	0.0094983	0.00830881
k__Bacteria;p__Bacteroidota	0.00950435	0.00801664	0.00746153	0.00627667	0.0061483	0.0112903	0.0074514	0.00759365	0.00837127	0.00971791	0.00959989	0.00632582
k__Bacteria;p__Verrucomicrobiota	3.13928e-05	3.08172e-05	3.52485e-05	0.00021602	0.00133744	0.00335473	3.40568e-05	3.21647e-05	2.95462e-05	0.00244683	0.00519408	0.000960054
k__Bacteria;p__Myxococcota	7.04225e-05	7.61455e-05	8.29171e-05	0.000158186	0.000919794	0.00259779	7.75459e-05	7.75525e-05	7.39112e-05	0.000192436	0.00485778	0.000189568
k__Bacteria;p__Chloroflexota	3.6838e-05	3.78631e-05	3.93503e-05	6.11839e-05	0.00064554	0.00245875	3.78614e-05	3.98333e-05	3.53483e-05	0.000444339	0.000972219	0.000118835
k__Eukaryota;p__Ascomycota	0.000543859	0.000504915	0.000490734	0.000689641	0.000414693	0.000464486	0.000475631	0.00048967	0.000518388	0.000561656	0.00207977	0.000431669
k__Bacteria;p__Cyanobacteriota	0.00182761	0.00194357	0.00195756	0.0020771	0.00205935	0.0020685	0.00181698	0.00182726	0.00176059	0.00198984	0.00187407	0.00200656
k__Viruses;p__Uroviricota	9.42711e-07	1.16205e-06	9.49863e-07	7.78261e-05	0.000338836	0.00103179	2.08978e-06	4.9582e-06	3.42699e-06	0.0010841	0.00178481	0.000389434
k__Viruses;p__Artverviricota	0.00134575	0.00145346	0.00148014	0.00167309	0.00156435	0.00160737	0.00139995	0.00140569	0.00133427	0.00153373	0.00138452	0.00153618
k__Eukaryota;p__Mucoromycota	0.00114072	0.00125528	0.00125459	0.00138147	0.00138282	0.00136704	0.00116039	0.00116506	0.00113661	0.00134304	0.00124902	0.00140096
k__Bacteria;p__Planctomycetota	0.000963608	0.000669229	0.000540989	0.000157555	0.000136631	0.00019514	0.000588759	0.00060104	0.000763262	0.000172591	0.000296358	0.0001202
k__Eukaryota;p__Chytridiomycota	0.000611017	0.000639577	0.000677538	0.000693731	0.000766063	0.000684004	0.000604313	0.00061295	0.000584224	0.00068369	0.000683525	0.000809536
k__Eukaryota;p__Basidiomycota	0.000400646	0.000413763	0.00043941	0.000469116	0.000461142	0.000485465	0.000425377	0.000399691	0.000397753	0.00044915	0.000433846	0.000469263
k__Bacteria;p__Mycoplasmatota	0.000339175	0.000372677	0.000375699	0.000398878	0.000385361	0.000383444	0.000354182	0.000338385	0.000334164	0.000379713	0.000359031	0.000391616
k__Bacteria;p__Thermodesulfobacteriota	0.000378306	0.00026318	0.000235768	9.72973e-05	8.30562e-05	0.000114185	0.000234451	0.000249333	0.000316027	0.00011082	0.000150237	7.72887e-05
k__Bacteria;p__Thermomicrobiota	0.000256856	0.000285483	0.000292373	0.000310226	0.000314965	0.000309042	0.00026774	0.000267021	0.000266779	0.00029962	0.000259709	0.00030376
k__Bacteria;p__Acidobacteriota	2.75187e-05	2.78423e-05	2.6951e-05	4.11725e-05	6.39482e-05	0.000133395	2.52817e-05	2.39161e-05	2.34581e-05	8.97486e-05	0.000262942	5.37428e-05
k__Bacteria;p__Chlamydiota	1.67288e-05	1.84793e-05	1.82304e-05	2.03759e-05	7.04205e-05	2.06797e-05	1.6674e-05	1.76872e-05	1.58957e-05	2.37965e-05	2.95377e-05	2.87065e-05
k__Viruses;p__Phixviricota	0	0	0	8.22799e-07	1.99798e-05	6.40712e-08	0	0	0	1.56484e-05	4.91378e-05	2.47794e-05
k__Archaea;p__Nitrososphaerota	0.000102256	0.000118448	0.000118719	0.000127578	0.000121819	0.000118642	0.000113125	0.000109212	0.000103773	0.00011736	0.000104443	0.000120103
k__Eukaryota;p__Zoopagomycota	0.000105472	0.000105385	0.000114939	0.000118346	0.000125699	0.0001232	0.000102786	0.000101112	0.000105331	0.000120598	0.000108709	0.00011797
k__Bacteria;p__Bdellovibrionota	2.18341e-05	2.25953e-05	2.38051e-05	3.23324e-05	3.93321e-05	5.31568e-05	1.98497e-05	2.23188e-05	2.20904e-05	5.16581e-05	8.03434e-05	3.94545e-05
k__Bacteria;p__Candidatus Nomurabacteria	0	0	0	1.22911e-06	3.29348e-06	8.78145e-06	0	0	0	1.11218e-05	5.49301e-06	5.60805e-06
k__Viruses;p__Lenarviricota	6.11024e-05	6.10029e-05	4.99317e-05	3.74041e-05	4.34328e-05	5.90458e-05	5.55215e-05	5.84049e-05	5.98257e-05	5.4841e-05	7.03825e-05	4.32593e-05
k__Viruses;p__Cressdnaviricota	3.86148e-05	4.49946e-05	4.01148e-05	4.81254e-05	5.91623e-05	4.88662e-05	3.91324e-05	4.36137e-05	4.05519e-05	6.72399e-05	4.01216e-05	4.89485e-05
k__Bacteria;p__Campylobacterota	3.61905e-06	4.50351e-06	4.43245e-06	6.75974e-06	1.02999e-05	3.26574e-05	3.88045e-06	4.57152e-06	3.6146e-06	4.64711e-05	6.97485e-05	1.71436e-05
k__Archaea;p__Euryarchaeota	3.19145e-05	3.66607e-05	3.83804e-05	4.15905e-05	4.41887e-05	5.32315e-05	3.43722e-05	3.43029e-05	3.37853e-05	4.46844e-05	5.164e-05	4.3752e-05
k__Bacteria;p__Spirochaetota	5.77415e-06	5.12753e-06	7.57685e-06	9.47997e-06	1.09169e-05	2.81197e-05	6.2595e-06	6.14195e-06	6.27433e-06	1.77268e-05	3.0749e-05	1.25397e-05
k__Bacteria;p__Nitrospirota	7.08019e-06	5.75726e-06	7.79715e-06	1.17251e-05	1.5418e-05	2.94966e-05	7.31308e-06	7.12606e-06	6.77075e-06	2.57585e-05	3.90062e-05	1.06444e-05
k__Bacteria;p__Gemmatimonadota	2.2534e-05	2.50062e-05	1.81526e-05	1.50377e-05	2.2273e-05	3.01253e-05	2.41226e-05	2.31301e-05	2.39279e-05	2.85642e-05	3.96775e-05	2.01727e-05
k__Bacteria;p__Candidatus Taylorbacteria	0	0	0	1.093e-07	4.36037e-06	2.2911e-06	0	0	3.15643e-08	5.77631e-06	1.81631e-05	1.11693e-05
k__Viruses;p__Preplasmiviricota	4.30939e-06	9.70587e-07	1.62046e-06	2.23773e-06	2.41989e-06	1.40732e-05	8.31376e-06	2.21331e-06	1.14498e-05	1.98528e-05	1.54196e-05	7.91237e-06
k__Eukaryota;p__Microsporidia	2.15217e-05	2.00537e-05	2.11657e-05	2.35516e-05	1.84085e-05	2.57317e-05	2.49165e-05	2.42872e-05	2.00557e-05	2.52827e-05	2.19012e-05	2.4663e-05
k__Bacteria;p__Candidatus Saccharibacteria	1.41164e-06	1.43141e-06	1.78117e-06	2.3909e-06	2.12707e-06	3.61376e-06	1.86987e-06	1.31107e-06	1.20042e-06	3.73358e-05	9.60022e-06	2.98552e-06
k__Eukaryota;p__Blastocladiomycota	2.30643e-05	2.08417e-05	2.66157e-05	2.77393e-05	2.64607e-05	2.48463e-05	2.43899e-05	2.18302e-05	1.87715e-05	2.36552e-05	2.20134e-05	2.91178e-05
k__Bacteria;p__Armatimonadota	9.80598e-07	7.79683e-07	9.19849e-07	1.91873e-06	3.77872e-06	1.16352e-05	7.43279e-07	1.18045e-06	7.07176e-07	4.76111e-06	1.18423e-05	3.45683e-06
k__Viruses;p__Nucleocytoviricota	4.59523e-06	5.37383e-06	4.98747e-06	6.70515e-06	7.06831e-06	1.13667e-05	5.68943e-06	6.11354e-06	5.01152e-06	8.13974e-06	6.97205e-06	1.56805e-05
k__Bacteria;p__Candidatus Kaiserbacteria	7.18618e-07	7.27391e-07	7.23671e-07	9.87357e-07	2.35342e-06	2.4849e-06	1.06911e-06	5.08635e-07	4.92409e-07	8.87157e-06	5.88796e-06	2.54209e-06
k__Eukaryota;p__Cryptomycota	1.56517e-05	1.76767e-05	1.68911e-05	2.05413e-05	2.08726e-05	1.9465e-05	1.83995e-05	1.67133e-05	1.56833e-05	1.8845e-05	1.64999e-05	2.22129e-05
k__Bacteria;p__Candidatus Daviesbacteria	1.44375e-05	1.70027e-05	1.88612e-05	1.90648e-05	1.99204e-05	1.91117e-05	1.6712e-05	1.73145e-05	1.48661e-05	1.96393e-05	1.76175e-05	1.76009e-05
k__Bacteria;p__Lentisphaerota	1.48549e-06	9.36992e-07	1.76213e-06	1.88462e-06	5.05358e-06	1.02907e-05	1.55979e-06	1.8189e-06	1.30485e-06	6.21851e-06	1.02022e-05	3.10126e-06
k__Bacteria;p__Deinococcota	5.58737e-06	6.36894e-06	6.0929e-06	9.46721e-06	1.06351e-05	1.86966e-05	5.34811e-06	6.42795e-06	6.06016e-06	1.07777e-05	1.65813e-05	8.8529e-06
k__Bacteria;p__Candidatus Parcubacteria	9.69157e-07	9.52051e-07	1.11948e-06	9.41805e-07	3.81114e-06	6.40023e-06	8.2254e-07	1.19138e-06	6.87425e-07	6.31554e-06	8.73925e-06	5.11322e-06
k__Bacteria;p__Balneolota	6.25943e-06	7.15869e-06	7.73552e-06	8.6333e-06	1.12968e-05	1.16269e-05	6.8395e-06	5.92762e-06	6.00982e-06	1.06998e-05	1.21854e-05	1.25222e-05
k__Bacteria;p__Candidatus Rokubacteria	6.33862e-07	3.26086e-07	4.9282e-07	7.88828e-07	3.49029e-06	6.76809e-06	5.55409e-07	6.20261e-07	8.00536e-07	3.31008e-06	7.68443e-06	2.30362e-06
k__Bacteria;p__Candidatus Omnitrophica	1.81449e-06	1.48786e-06	2.59009e-06	2.47734e-06	5.21956e-06	3.75854e-06	1.03852e-06	1.89197e-06	8.66688e-07	4.05649e-06	5.34951e-06	4.64754e-06
k__Bacteria;p__Elusimicrobiota	1.32735e-06	1.81884e-06	1.03805e-06	1.9802e-06	3.74925e-06	4.06705e-06	1.03294e-06	1.47517e-06	1.7708e-06	3.77697e-06	5.59279e-06	3.84952e-06
k__Bacteria;p__Ignavibacteriota	2.86732e-06	1.79033e-06	3.00568e-06	3.95868e-06	4.05579e-06	8.79696e-06	2.49903e-06	2.86455e-06	1.49398e-06	7.88805e-06	1.02581e-05	4.20089e-06
k__Bacteria;p__Abditibacteriota	0	0	0	1.60129e-07	1.40079e-06	4.2942e-06	0	0	0	3.44054e-06	3.85535e-06	7.22252e-07
k__Archaea;p__Candidatus Thermoplasmatota	2.76952e-06	2.41312e-06	3.0582e-06	2.67135e-06	3.63589e-06	4.51233e-06	2.65978e-06	2.27358e-06	2.87872e-06	2.64574e-06	5.28482e-06	3.65566e-06
k__Bacteria;p__Calditrichota	3.78631e-07	4.74544e-07	1.32571e-06	1.37767e-06	3.55301e-06	5.67752e-06	3.15551e-07	5.96469e-07	5.21188e-07	3.41387e-06	5.26252e-06	2.6518e-06
k__Bacteria;p__Aquificota	1.82663e-06	5.86375e-07	8.339e-07	4.55868e-07	1.85696e-06	2.03378e-06	1.9019e-06	1.18183e-06	2.13335e-06	2.74414e-06	2.473e-06	1.25121e-06
k__Bacteria;p__candidate division Zixibacteria	5.44465e-07	5.39094e-07	1.08496e-06	7.23401e-07	2.43377e-06	4.24417e-06	4.88952e-07	8.36055e-07	4.60434e-07	1.34631e-06	2.80471e-06	8.78882e-07
k__Bacteria;p__Chlorobiota	1.24152e-06	1.61046e-06	1.83312e-06	2.18929e-06	2.03162e-06	4.22917e-06	1.7346e-06	1.85088e-06	1.34746e-06	2.85497e-06	7.40269e-06	1.57335e-06
k__Bacteria;p__Fibrobacterota	0	0	0	0	4.46599e-07	2.51415e-06	0	0	0	2.85392e-07	1.31803e-06	6.10045e-07
k__Archaea;p__Candidatus Bathyarchaeota	1.8725e-06	2.78305e-06	1.87309e-06	1.62123e-06	3.27072e-06	5.30095e-06	2.56206e-06	2.68287e-06	1.80351e-06	3.40238e-06	2.92185e-06	2.95447e-06
k__Bacteria;p__Candidatus Poribacteria	2.62386e-06	3.84099e-06	3.80602e-06	2.08928e-06	4.83413e-06	4.94647e-06	1.39682e-06	2.6472e-06	3.17007e-06	4.00221e-06	5.28886e-06	3.18164e-06
k__Bacteria;p__Candidatus Microgenomates	0	0	0	1.10695e-07	8.4533e-07	9.78902e-07	0	0	0	1.02346e-06	3.91743e-06	8.78092e-07
k__Bacteria;p__Candidatus Magasanikbacteria	5.13916e-07	4.6282e-07	8.09157e-07	4.76206e-07	7.25869e-07	1.30445e-06	2.08281e-07	1.87962e-07	1.38657e-07	7.49838e-07	2.56853e-06	4.87893e-07
k__Bacteria;p__Candidatus Falkowbacteria	2.85998e-06	4.35036e-06	4.21892e-06	4.2473e-06	4.04249e-06	4.48101e-06	4.45232e-06	3.27562e-06	4.21229e-06	4.4097e-06	3.41686e-06	3.38157e-06
k__Bacteria;p__Candidatus Peregrinibacteria	7.81353e-07	7.63753e-07	2.86394e-07	6.37011e-07	9.02717e-07	2.02522e-06	3.38336e-07	4.27969e-07	3.53327e-07	2.71847e-06	2.69584e-06	1.5496e-06
k__Eukaryota;p__Olpidiomycota	3.54482e-06	4.59812e-06	3.844e-06	2.78702e-06	4.66089e-06	3.32802e-06	3.2081e-06	3.09698e-06	3.29509e-06	3.68063e-06	3.47314e-06	4.0291e-06
k__Archaea;p__Candidatus Heimdallarchaeota	4.28232e-06	3.85596e-06	4.70847e-06	4.74078e-06	4.88248e-06	3.59103e-06	3.57996e-06	4.49809e-06	3.56552e-06	3.22649e-06	4.58808e-06	4.10149e-06
k__Bacteria;p__Candidatus Eisenbacteria	6.78597e-07	2.45921e-07	5.19333e-07	6.36543e-07	9.99194e-07	3.1174e-06	8.90993e-07	1.10028e-06	4.56768e-07	1.33365e-06	4.99578e-06	1.21401e-06
k__Bacteria;p__Candidatus Komeilibacteria	6.65736e-08	5.71418e-08	3.42966e-07	3.46359e-07	9.91548e-07	5.48577e-07	1.42693e-07	6.69555e-08	6.62012e-08	1.13955e-06	2.22547e-06	1.2119e-06
k__Bacteria;p__Kiritimatiellota	0	0	0	1.43972e-07	4.3688e-07	2.16931e-06	0	0	0	1.98238e-06	2.14846e-06	4.29402e-07
k__Bacteria;p__Candidatus Goldbacteria	0	0	0	0	2.23158e-07	2.19449e-07	0	0	0	9.4527e-08	3.00534e-07	9.22007e-07
k__Bacteria;p__Candidatus Sumerlaeota	0	0	0	6.74803e-08	5.19127e-07	1.74121e-06	0	0	0	1.52281e-07	2.94528e-06	5.35935e-07
k__Archaea;p__Candidatus Altiarchaeota	1.81229e-06	2.48919e-06	2.54363e-06	4.60291e-06	1.80681e-06	1.48522e-06	1.58213e-06	2.27771e-06	1.5957e-06	2.20653e-06	1.79779e-06	3.11563e-06
k__Bacteria;p__candidate division NC10	0	0	0	2.58623e-07	9.36772e-07	2.81732e-06	0	0	0	5.56784e-07	2.5073e-06	1.66333e-07
k__Bacteria;p__Candidatus Edwardsbacteria	2.58393e-06	3.667e-06	3.15849e-06	4.43924e-06	3.00261e-06	2.77969e-06	2.75773e-06	2.48601e-06	3.23375e-06	3.31982e-06	2.93296e-06	2.95216e-06
k__Bacteria;p__Candidatus Tectomicrobia	1.15683e-07	0	6.69926e-09	5.43519e-07	5.8797e-07	1.95007e-06	6.96813e-09	6.5393e-09	1.39103e-07	2.58751e-06	4.14462e-06	1.44013e-07
k__Bacteria;p__Candidatus Spechtbacteria	0	0	0	0	2.43196e-07	5.46353e-07	0	0	0	0	0	2.14134e-06
k__Bacteria;p__Candidatus Aminicenantes	2.75561e-07	6.50433e-07	4.82666e-07	9.02595e-07	9.16072e-07	2.76665e-06	3.98677e-07	7.34426e-07	7.12451e-07	1.61165e-06	3.35072e-06	6.52961e-07
k__Bacteria;p__Nitrospinota	1.98447e-06	1.80615e-06	1.44811e-06	2.17593e-06	9.82672e-07	1.83358e-06	1.28387e-06	1.20878e-06	2.02293e-06	1.538e-06	2.98773e-06	9.92571e-07
k__Bacteria;p__Candidatus Moranbacteria	0	0	0	2.43854e-08	5.21449e-07	1.49063e-06	0	0	0	7.19077e-07	6.3432e-07	2.03619e-06
k__Bacteria;p__Rhodothermota	8.74747e-08	0	5.05689e-07	3.45551e-07	3.89045e-07	2.17717e-06	9.37457e-08	5.82319e-07	3.78286e-07	1.69305e-06	2.48821e-06	1.31344e-06
k__Bacteria;p__Candidatus Blackallbacteria	2.03319e-07	2.61771e-07	7.33207e-07	3.1734e-07	7.90123e-07	2.63491e-07	5.44739e-07	0	5.05455e-07	2.84969e-07	6.93076e-07	1.10953e-06
k__Bacteria;p__Candidatus Kapabacteria	1.21992e-07	3.14126e-07	2.51385e-07	1.10289e-07	5.34923e-07	8.99593e-07	0	8.17943e-08	4.04364e-08	7.47779e-07	1.31488e-06	8.45972e-07
k__Bacteria;p__Candidatus Gottesmanbacteria	0	0	0	0	6.4694e-07	3.10078e-06	0	0	0	5.65489e-07	1.06958e-06	1.60369e-07
k__Bacteria;p__Candidatus Zambryskibacteria	0	0	0	0	2.98623e-07	6.37213e-07	0	0	0	1.48018e-06	1.48731e-06	1.89266e-07
k__Bacteria;p__Candidatus Dadabacteria	1.43547e-06	1.35911e-06	8.5471e-07	2.19965e-06	1.97326e-06	1.85206e-06	1.36182e-06	6.35473e-07	1.08902e-06	2.28008e-06	1.81046e-06	1.58993e-06
k__Bacteria;p__Candidatus Riflebacteria	0	0	0	0	4.74681e-07	1.30173e-06	0	0	0	2.6644e-07	2.97059e-06	1.98332e-07
k__Archaea;p__Thermoproteota	7.34253e-07	6.01899e-07	6.88592e-07	1.27173e-06	7.15862e-07	1.21061e-06	6.63418e-07	9.56268e-07	4.69069e-07	7.49997e-07	2.84026e-06	5.91643e-07
k__Bacteria;p__Candidatus Hydrogenedentes	1.03837e-06	7.18287e-07	7.70649e-07	3.50132e-07	7.62477e-07	1.38968e-06	5.244e-07	3.29306e-07	8.52498e-07	1.58604e-06	2.21192e-06	1.27528e-06
k__Bacteria;p__Candidatus Wolfebacteria	0	7.50817e-08	0	3.82213e-08	2.76684e-07	2.79106e-07	9.37457e-08	8.79764e-08	0	1.35868e-06	9.56617e-07	1.17105e-07
k__Bacteria;p__Candidatus Yanofskybacteria	0	0	0	0	2.12915e-07	5.68806e-07	0	0	0	1.65816e-06	7.9134e-07	6.32388e-07
k__Bacteria;p__Candidatus Woesebacteria	1.33541e-07	5.73109e-07	0	4.63179e-08	3.04811e-07	9.70677e-07	5.24754e-07	4.4769e-08	1.77059e-07	2.56929e-07	1.16686e-06	5.08503e-07
k__Archaea;p__Candidatus Thorarchaeota	2.2562e-07	1.99386e-07	3.79753e-07	4.5186e-07	7.80714e-07	2.60161e-06	3.18394e-07	3.39285e-07	4.59845e-07	8.46254e-07	2.19675e-06	4.51031e-07
k__Bacteria;p__Chrysiogenota	0	0	0	1.14552e-07	4.09048e-07	9.62042e-07	0	0	0	1.44372e-06	4.53547e-07	3.34258e-07
k__Bacteria;p__Candidatus Latescibacteria	6.2698e-07	2.37335e-07	4.64397e-07	4.24507e-07	8.27844e-07	7.7398e-07	5.66319e-07	5.29827e-07	3.24603e-07	7.83009e-07	2.34537e-06	6.84457e-07
k__Bacteria;p__Candidatus Yonathbacteria	0	0	0	4.20845e-08	1.76213e-07	9.63667e-08	0	0	0	9.0381e-07	5.77288e-08	5.86226e-07
k__Bacteria;p__Candidatus Doudnabacteria	6.07353e-07	1.78711e-07	6.37426e-07	3.12324e-07	9.07393e-07	3.68644e-07	5.33839e-07	2.19702e-07	7.12568e-07	7.99827e-07	1.19596e-06	8.77089e-07
k__Bacteria;p__Synergistota	6.78848e-07	9.43386e-07	3.51687e-07	9.26752e-07	5.72821e-07	1.05367e-06	7.95073e-07	7.46142e-07	2.20075e-07	2.11083e-06	1.95096e-06	1.39492e-06
k__Bacteria;p__Candidatus Marinimicrobia	1.38396e-06	1.23221e-06	7.63791e-07	1.062e-06	1.05304e-06	1.36659e-06	1.22304e-06	5.69915e-07	8.23768e-07	2.00064e-06	1.35602e-06	7.53639e-07
k__Bacteria;p__Candidatus Staskawiczbacteria	0	0	0	0	8.24079e-08	1.18078e-07	0	0	0	5.70193e-07	6.59922e-07	1.97359e-07
k__Bacteria;p__Candidatus Aerophobetes	0	1.14284e-07	6.85933e-08	1.93689e-07	1.15511e-06	6.65231e-07	2.04105e-07	2.29683e-07	1.89386e-07	8.11969e-07	5.69166e-07	6.85338e-07
k__Archaea;p__Candidatus Lokiarchaeota	8.40771e-07	1.01975e-06	1.10875e-06	1.1379e-06	1.34055e-06	1.991e-06	5.45759e-07	7.12784e-07	3.8014e-07	2.32897e-06	1.61984e-06	1.29991e-06
k__Bacteria;p__Candidatus Cloacimonetes	2.3958e-08	2.26202e-07	1.72794e-07	1.74503e-07	1.80375e-07	1.72295e-07	7.70267e-08	2.16859e-07	1.42944e-07	3.09518e-07	2.30604e-06	2.26195e-07
k__Bacteria;p__Candidatus Uhrbacteria	1.18734e-06	5.97376e-07	7.45893e-07	4.59182e-07	5.53443e-07	1.12768e-06	4.43399e-07	5.45444e-07	5.24759e-07	5.94749e-07	9.42229e-07	1.55103e-06
k__Bacteria;p__candidate division WWE3	3.00913e-07	4.38645e-07	3.40125e-07	2.70836e-07	1.31663e-06	5.34033e-07	3.0507e-07	2.86295e-07	2.8307e-07	6.62743e-07	1.34312e-06	5.16314e-07
k__Bacteria;p__Candidatus Giovannonibacteria	0	0	0	0	3.83722e-07	3.58843e-07	0	0	0	4.23571e-07	9.20107e-07	2.30038e-07
k__Bacteria;p__Candidatus Campbellbacteria	0	0	0	0	4.99563e-08	2.78724e-07	0	0	0	1.96413e-06	4.19994e-07	3.85342e-07
k__Bacteria;p__Candidatus Lloydbacteria	0	0	0	3.67498e-08	1.0975e-07	1.20923e-07	0	0	0	7.99136e-07	9.25261e-07	3.74169e-07
k__Bacteria;p__Candidatus Coatesbacteria	0	0	0	1.87715e-08	3.20356e-07	1.85401e-06	0	0	0	6.74139e-07	1.41103e-06	6.33125e-07
k__Bacteria;p__Candidatus Binatota	0	0	0	0	1.08416e-07	4.45672e-07	0	0	0	1.37177e-07	1.29785e-06	0
k__Bacteria;p__Candidatus Roizmanbacteria	0	1.03038e-07	0	6.79927e-08	3.41711e-07	2.99791e-07	0	0	1.59165e-07	1.17961e-06	1.39989e-06	2.2721e-07
k__Bacteria;p__Caldisericota	6.323e-07	4.98085e-07	9.77746e-07	6.47547e-07	1.10773e-07	1.08106e-06	7.83228e-07	1.0973e-07	6.06956e-07	1.1723e-06	1.19249e-06	5.03845e-07
k__Bacteria;p__Candidatus Firestonebacteria	8.24419e-07	3.5381e-07	0	2.14458e-07	2.84988e-07	4.22999e-07	3.3132e-07	3.1093e-07	3.07427e-07	2.28487e-07	9.59661e-07	2.73779e-07
k__Viruses;p__Pisuviricota	6.48785e-07	4.35902e-07	8.29908e-07	4.23807e-07	8.00747e-07	8.03692e-07	1.35436e-06	7.83484e-07	1.0914e-06	1.01765e-06	4.78834e-07	1.46835e-06
k__Bacteria;p__Candidatus Curtissbacteria	0	0	0	0	3.81751e-08	3.78085e-07	0	0	0	4.79721e-07	1.72238e-06	3.72251e-07
k__Bacteria;p__Candidatus Vogelbacteria	2.31471e-07	9.93389e-08	0	0	6.70466e-08	0	0	2.32799e-07	1.15088e-07	1.3715e-06	2.20664e-07	1.76836e-07
k__Bacteria;p__Candidatus Raymondbacteria	0	0	0	7.69774e-08	3.55919e-07	4.78263e-07	0	0	0	0	3.42899e-07	1.03737e-07
k__Archaea;p__Candidatus Aenigmarchaeota	2.36441e-07	7.50817e-08	2.43614e-07	2.59542e-07	2.87999e-07	7.48529e-07	6.14452e-07	3.25774e-07	1.73971e-07	1.04383e-06	1.56777e-06	1.38339e-07
k__Bacteria;p__Candidatus Handelsmanbacteria	0	0	0	0	3.95761e-07	8.04805e-07	0	0	0	1.71512e-07	1.31222e-06	5.47307e-08
k__Bacteria;p__Candidatus Woykebacteria	2.9526e-07	4.6623e-07	5.62879e-07	4.96241e-07	6.26995e-07	6.15636e-07	4.74014e-07	5.99016e-07	2.2494e-07	4.07797e-07	1.43284e-06	6.65407e-07
k__Bacteria;p__candidate division CPR1	0	0	0	0	2.03279e-07	2.28339e-07	0	0	0	0	1.4076e-06	0
k__Viruses;p__Kitrinoviricota	1.37031e-06	7.85667e-07	1.0362e-06	9.77451e-07	8.26439e-07	1.16817e-06	1.25047e-06	9.23652e-07	5.60251e-07	6.85025e-07	5.83535e-07	1.15129e-06
k__Bacteria;p__Candidatus Bipolaricaulota	0	0	0	0	5.77369e-07	1.31916e-06	0	0	0	3.15112e-07	8.38003e-07	7.98168e-08
k__Bacteria;p__Candidatus Buchananbacteria	0	0	0	0	1.78791e-07	1.50624e-07	0	0	0	2.92623e-07	1.26623e-06	5.50988e-07
k__Archaea;p__Candidatus Korarchaeota	0	0	0	0	6.11465e-08	4.84079e-07	0	0	0	1.38228e-07	1.2558e-06	1.14205e-07
k__Bacteria;p__Candidatus Shapirobacteria	2.85225e-07	6.1204e-08	7.34696e-08	1.11295e-07	3.62242e-08	7.95178e-07	1.52837e-07	1.07573e-07	7.09074e-08	2.85608e-08	8.3596e-07	3.5246e-07
k__Bacteria;p__Candidatus Dormibacteraeota	0	0	0	2.83613e-08	1.8775e-07	6.43916e-07	0	0	0	2.60618e-07	2.75655e-07	4.97986e-08
k__Bacteria;p__Fusobacteriota	1.34336e-07	4.61216e-07	0	0	0	3.46681e-07	1.43967e-07	1.35107e-07	1.33585e-07	2.33344e-07	1.20263e-06	8.4193e-07
k__Bacteria;p__Thermotogota	3.18993e-07	2.2736e-07	2.19113e-07	3.85873e-07	8.76714e-07	8.76139e-07	2.83878e-07	2.13882e-07	2.64153e-07	3.53218e-07	1.18284e-06	3.02881e-07
k__Bacteria;p__Candidatus Adlerbacteria	0	0	0	0	0	0	0	0	0	7.42532e-07	0	0
k__Viruses;p__Negarnaviricota	3.86128e-07	4.74034e-07	6.53267e-07	3.30962e-07	1.83801e-07	1.16506e-06	7.00292e-07	3.42495e-07	6.1492e-07	3.49223e-07	9.80088e-08	7.66597e-07
k__Bacteria;p__Candidatus Desantisbacteria	3.90344e-07	4.04472e-07	5.23972e-07	8.00258e-07	1.16196e-06	8.79523e-07	6.57564e-07	4.3799e-07	8.25892e-07	3.46534e-07	6.30638e-07	3.79826e-07
k__Bacteria;p__Candidatus Nealsonbacteria	1.90935e-07	1.31107e-07	3.54108e-07	1.98673e-07	4.47933e-07	2.85245e-07	1.22774e-07	1.9203e-07	1.51893e-07	2.44374e-07	5.0713e-07	3.51754e-07
k__Bacteria;p__Candidatus Schekmanbacteria	0	0	0	0	0	1.92934e-07	0	0	0	9.81149e-08	1.2389e-07	0
k__Bacteria;p__Candidatus Levybacteria	6.35873e-07	4.41898e-07	4.12488e-07	3.77434e-07	3.40054e-07	7.8246e-07	3.82127e-07	1.27545e-07	2.01671e-07	4.46633e-07	7.97954e-07	5.70759e-07
k__Bacteria;p__Deferribacterota	6.83672e-07	8.54992e-07	5.5023e-07	1.10877e-06	5.30484e-07	2.55409e-07	8.29396e-07	5.3441e-07	4.87286e-07	9.69288e-07	8.40071e-07	6.45702e-07
k__Bacteria;p__Candidatus Berkelbacteria	6.21725e-07	6.4844e-07	2.26378e-07	5.13014e-07	5.93916e-07	7.99319e-07	6.36119e-07	6.39238e-07	5.41499e-07	7.01481e-07	7.19153e-07	3.74091e-07
k__Archaea;p__Candidatus Woesearchaeota	1.08811e-07	3.01413e-07	2.95569e-07	3.85982e-07	3.61919e-07	1.98523e-07	3.97541e-07	1.79076e-07	2.55752e-07	5.18264e-07	7.02028e-07	8.33331e-07
k__Bacteria;p__Candidatus Melainabacteria	1.71244e-07	2.40024e-07	1.78698e-07	1.12791e-07	3.50202e-07	4.16517e-07	9.29352e-08	3.0305e-07	3.81509e-07	8.3143e-07	5.24389e-07	1.94976e-07
k__Bacteria;p__Candidatus Cryosericota	0	0	4.60458e-07	2.32506e-07	2.27029e-07	8.18373e-07	0	0	0	1.21748e-07	3.5062e-07	3.39222e-07
k__Bacteria;p__Candidatus Gracilibacteria	5.47908e-07	3.94785e-07	6.98502e-07	5.62678e-07	7.52776e-07	6.49503e-07	6.29957e-07	5.49817e-07	7.64386e-07	5.85623e-07	8.53278e-07	4.85719e-07
k__Bacteria;p__Candidatus Absconditabacteria	0	0	0	5.8855e-08	0	2.58212e-07	0	0	0	3.13525e-08	2.0726e-07	0
k__Bacteria;p__Candidatus Colwellbacteria	0	0	0	0	0	0	0	0	0	0	0	0
k__Bacteria;p__Atribacterota	0	0	0	0	0	6.25161e-08	0	0	0	3.35363e-07	8.48448e-07	1.03949e-07
k__Bacteria;p__Candidatus Azambacteria	0	0	0	0	0	0	0	0	0	0	0	0
k__Bacteria;p__Candidatus Andersenbacteria	0	0	0	0	5.70396e-08	6.40712e-08	0	0	0	1.24474e-07	2.46855e-07	1.27841e-07
k__Bacteria;p__Candidatus Wallbacteria	0	0	0	0	8.73521e-08	1.96241e-07	0	0	0	0	3.15035e-07	0
k__Bacteria;p__candidate division LCP-89	0	0	0	0	6.23943e-08	3.5043e-08	0	0	0	0	0	0
k__Bacteria;p__Candidatus Kryptonia	3.04232e-07	2.37391e-07	3.98951e-07	2.01449e-07	2.81004e-07	5.2005e-07	5.92804e-08	1.66896e-07	2.75027e-08	3.15105e-07	4.05375e-08	2.20432e-07
k__Bacteria;p__Candidatus Abyssubacteria	0	0	0	0	2.20136e-07	3.88848e-07	0	0	0	1.64601e-07	7.25409e-08	0
k__Viruses;p__Hofneiviricota	0	0	0	0	0	0	0	0	0	7.10657e-07	1.38173e-07	2.14671e-08
k__Bacteria;p__Candidatus Sungbacteria	0	0	0	0	1.0919e-07	2.45301e-07	0	0	0	0	5.63787e-07	0
k__Bacteria;p__candidate division WOR-3	0	0	0	3.97346e-08	9.71444e-08	7.04113e-07	0	0	0	0	1.96111e-07	0
k__Bacteria;p__Candidatus Niyogibacteria	0	0	0	0	1.0919e-07	1.22651e-07	0	0	0	4.31367e-07	0	0
k__Bacteria;p__Candidatus Fervidibacteria	0	0	0	6.3042e-07	0	1.15242e-07	0	0	0	0	0	0
k__Bacteria;p__Candidatus Portnoybacteria	0	0	0	0	0	0	0	0	0	0	0	0
k__Bacteria;p__Candidatus Fraserbacteria	0	0	0	0	1.25712e-07	6.07201e-07	0	0	0	5.48669e-08	9.06761e-08	0
k__Bacteria;p__Dictyoglomota	0	0	0	0	0	0	0	0	0	0	5.37864e-07	0
k__Archaea;p__Candidatus Diapherotrites	0	0	0	0	0	1.22272e-07	0	0	0	2.80665e-07	0	0
k__Bacteria;p__Candidatus Collierbacteria	0	0	0	0	0	0	0	0	0	0	0	0
k__Bacteria;p__Candidatus Fischerbacteria	2.42672e-07	3.12437e-07	3.7505e-07	1.26254e-07	4.93117e-07	2.76953e-07	0	2.44064e-07	1.20657e-07	1.34512e-07	0	0
k__Bacteria;p__Candidatus Harrisonbacteria	0	0	0	0	0	0	0	0	0	0	0	0
k__Bacteria;p__Candidatus Wildermuthbacteria	0	0	0	0	7.07714e-08	0	0	0	0	0	0	0
k__Bacteria;p__Candidatus Blackburnbacteria	2.26591e-07	7.77955e-08	4.6693e-08	1.8862e-07	1.72123e-07	2.38292e-07	4.8567e-08	9.11562e-08	1.80259e-07	5.02396e-08	0	9.64434e-08
k__Bacteria;p__Candidatus Ryanbacteria	0	0	0	0	1.1465e-07	0	0	0	0	3.44963e-07	1.6567e-07	0
k__Bacteria;p__Candidatus Liptonbacteria	0	0	0	0	0	0	0	0	0	0	4.51365e-07	0
k__Bacteria;p__Candidatus Pacebacteria	0	0	0	1.2136e-07	5.92504e-08	0	0	0	0	1.29299e-07	0	1.99194e-07
k__Bacteria;p__Candidatus Eremiobacterota	0	0	0	0	2.28158e-07	4.48499e-07	0	0	0	0	8.22851e-08	0
k__Bacteria;p__Candidatus Delongbacteria	0	0	0	7.90679e-08	0	2.16807e-07	0	0	0	2.5272e-07	4.45503e-07	0
k__Bacteria;p__Candidatus Lindowbacteria	2.95013e-07	6.33042e-08	7.59906e-08	3.06969e-07	7.49344e-08	0	7.90405e-08	0	0	4.08812e-07	0	2.51922e-07
k__Bacteria;p__Candidatus Cerribacteria	0	0	0	2.10423e-07	0	0	0	0	0	4.48375e-08	4.14965e-07	0
k__Bacteria;p__Candidatus Jacksonbacteria	0	0	0	0	0	0	0	0	0	0	0	3.75674e-07
k__Bacteria;p__Candidatus Beckwithbacteria	0	0	0	0	0	0	0	0	0	2.00154e-07	1.32315e-07	1.02784e-07
k__Archaea;p__Candidatus Verstraetearchaeota	0	0	0	0	0	0	0	0	0	0	0	0
k__Bacteria;p__Candidatus Kerfeldbacteria	0	0	0	0	2.04914e-08	1.15088e-07	0	0	0	0	0	0
k__Archaea;p__Candidatus Micrarchaeota	3.86777e-08	9.95942e-08	3.98511e-08	1.60981e-07	7.85944e-08	4.41416e-08	4.14505e-08	9.7249e-08	2.30768e-07	1.28634e-07	0	1.54132e-07
k__Bacteria;p__Candidatus Ratteibacteria	0	0	0	0	1.34093e-07	0	0	0	0	0	0	0
k__Bacteria;p__candidate division CPR2	3.5823e-08	1.22991e-07	1.10729e-07	3.72748e-08	3.63967e-08	0	0	3.60284e-08	3.56225e-08	3.97132e-08	1.57517e-07	4.07874e-08
k__Bacteria;p__Candidatus Amesbacteria	0	0	0	0	0	0	0	0	0	0	0	0
Others	0.761782	0.763869	0.767759	0.758459	0.765197	0.741944	0.747282	0.748881	0.745996	0.735073	0.691605	0.76927
Note: P,phyllosphere; R, rhizosphere.
