# Supplementary material for: Integrated genomics, metagenomics and metatranscriptomics to reveal the biocontrol mechanism of Bacillus velezensis JY10 against tobacco target spot disease
Source: Front Microbiol. 2025 Dec 8;16:1707097. doi: 10.3389/fmicb.2025.1707097 (PMC12719468; doi:10.3389/fmicb.2025.1707097)
Supplement: Supplementary file 9 [file Table_6.xlsx]

## Sheet: Unigenes.relative.g
Table S6. Relativate abundance at genus level based on gene prediction of whole metagenome
Genus	CK_P1	CK_P2	CK_P3	CK_R1	CK_R2	CK_R3	JY10_P1	JY10_P2	JY10_P3	JY10_R1	JY10_R2	JY10_R3
f__Abitibacteriaceae;g__Abditibacterium	0	0	0	4.3e-08	5.82e-07	1.81e-06	0	0	0	1.32e-07	1.03e-06	4.71e-08
f__Acanthopleuribacteraceae;g__Acanthopleuribacter	2.39e-07	2.92e-07	3.13e-07	2.95e-07	7.66e-07	9.03e-07	3.3e-07	4.89e-07	2.46e-07	4.09e-07	3.51e-07	3.42e-07
f__Acanthopleuribacteraceae;g__Sulfidibacter	0	0	0	1.05e-07	2.01e-07	9.96e-07	0	0	0	8.16e-07	3.72e-07	1.58e-07
f__Acarosporaceae;g__Caeruleum	2.57e-07	2.76e-07	1.32e-07	2.01e-07	6.53e-08	5.87e-07	0	3.88e-07	3.2e-07	6.42e-07	1.88e-07	7.32e-08
f__Acarosporaceae;g__Pleopsidium	0	0	0	0	0	0	0	0	0	4.79e-08	3.8e-07	0
f__Acaryochloridaceae;g__Acaryochloris	9.88e-07	1e-06	7.76e-07	1.21e-06	1.9e-06	2.82e-06	9.73e-07	9.1e-07	9.08e-07	3.16e-06	2.29e-06	1.17e-06
f__Acaulosporaceae;g__Acaulospora	1.09e-05	1.23e-05	1.19e-05	1.4e-05	1.16e-05	1.29e-05	9.8e-06	1.06e-05	1.08e-05	1.16e-05	9.71e-06	1.2e-05
f__Acetobacteraceae;g__Acetobacter	0.00056946	0.000603861	0.000632806	0.000660393	0.000670909	0.000664938	0.000582624	0.000573311	0.000563007	0.000667431	0.000589299	0.00068002
f__Acetobacteraceae;g__Acidibrevibacterium	0	0	0	0	0	0	0	0	0	0	0	0
f__Acetobacteraceae;g__Acidiphilium	0	0	0	3.27e-07	3.51e-08	7.73e-07	0	0	0	3.89e-07	1.65e-06	2.59e-08
f__Acetobacteraceae;g__Acidisoma	0	0	0	0	1.1e-07	1.24e-07	0	0	0	6.23e-07	9.17e-07	1.08e-07
f__Acetobacteraceae;g__Acidisphaera	0	0	0	5.32e-08	4.58e-08	0	0	0	0	5.67e-07	1.73e-06	0
f__Acetobacteraceae;g__Acidocella	0	0	0	6.77e-07	5.16e-07	1.81e-06	0	0	0	5.45e-07	6.36e-06	1.61e-07
f__Acetobacteraceae;g__Acidomonas	1.99e-07	3.59e-07	5.13e-08	3.11e-07	1.72e-07	1.71e-07	4.48e-07	1e-07	2.18e-07	2.21e-07	4.67e-07	5.56e-07
f__Acetobacteraceae;g__Belnapia	0	0	0	0	0	0	0	0	0	2.14e-07	5.18e-07	0
f__Acetobacteraceae;g__Commensalibacter	1.13e-07	4.85e-08	5.83e-08	1.18e-07	4.6e-07	6.46e-08	0	1.14e-07	0	2.51e-07	1.66e-07	1.93e-07
f__Acetobacteraceae;g__Dankookia	2.19e-07	1.88e-07	1.51e-07	1.52e-07	2.97e-07	8.34e-08	5.48e-07	2.2e-07	2.18e-07	3.24e-07	4.28e-07	1.66e-07
f__Acetobacteraceae;g__Falsiroseomonas	0	0	0	9.25e-08	3.01e-08	0	0	0	0	0	4.78e-07	2.35e-07
f__Acetobacteraceae;g__Gluconacetobacter	2.91e-07	3.42e-07	4.54e-07	6.21e-07	6.01e-07	8.39e-07	3.12e-07	1.84e-07	1.5e-07	3.81e-07	2.71e-06	2.45e-07
f__Acetobacteraceae;g__Gluconobacter	1.59e-06	1.93e-06	1.84e-06	2.34e-06	2.4e-06	2.81e-06	2.45e-06	1.79e-06	2.52e-06	5.11e-06	8.08e-06	3.53e-06
f__Acetobacteraceae;g__Granulibacter	0	3.11e-07	0	5.66e-07	2.76e-07	4.14e-07	9.71e-08	2.73e-07	3.61e-07	2.01e-07	1.33e-07	1.03e-07
f__Acetobacteraceae;g__Oleomonas	0	0	0	3.09e-07	9.99e-08	5.7e-07	0	0	0	1.22e-06	3.32e-06	0
f__Acetobacteraceae;g__Paracraurococcus	9.65e-05	0.000112932	0.00010882	0.000119919	0.000116373	0.000117284	0.000102649	0.000100998	9.61e-05	0.000119404	9.8e-05	0.000115538
f__Acetobacteraceae;g__Rhodopila	0	0	0	0	0	0	0	0	0	0	0	0
f__Acetobacteraceae;g__Rhodovarius	0	0	0	3.52e-07	2.57e-07	8.13e-07	0	0	0	3.45e-07	2.53e-06	0
f__Acetobacteraceae;g__Rhodovastum	0	0	0	0	1.01e-07	0	0	0	0	0	2.21e-07	1.14e-07
f__Acetobacteraceae;g__Roseicella	0	0	0	1.99e-07	0	4.54e-07	0	0	0	3.91e-07	1.14e-06	1.37e-07
f__Acetobacteraceae;g__Roseococcus	0	0	0	0	1.21e-07	1.81e-07	0	0	0	1.26e-07	4.06e-07	0
f__Acetobacteraceae;g__Roseomonas	6.91e-07	9.49e-07	9.83e-07	2.45e-06	1.8e-06	5.54e-06	7.93e-07	1.02e-06	1.01e-06	6.73e-06	1.2e-05	2.27e-06
f__Acetobacteraceae;g__Saccharibacter	0	0	0	0	2.47e-08	0	0	0	0	1.35e-07	0	0
f__Acetobacteraceae;g__Siccirubricoccus	0	0	6.68e-08	4.17e-07	1.11e-07	7.18e-07	1.39e-07	0	1.29e-07	2.25e-07	2.63e-07	3.76e-07
f__Acetobacteraceae;g__Swingsia	0	0	0	4.82e-08	0	0	0	0	0	3.34e-07	2.04e-07	0
f__Acidaminococcaceae;g__Succiniclasticum	6.57e-07	4.03e-07	7.29e-07	9.32e-07	6.76e-07	5.16e-07	1.22e-06	7.12e-07	3.9e-07	7.66e-07	6.5e-07	3.79e-07
f__Acidiferrobacteraceae;g__Acidiferrobacter	6.65e-07	1.66e-07	1.74e-07	3.08e-07	6.59e-07	5.4e-07	2.98e-07	2.61e-07	2.41e-07	1.41e-07	3.24e-07	2.41e-07
f__Acidiferrobacteraceae;g__Sulfuricaulis	0	0	0	1.62e-08	1.54e-06	7.18e-07	0	0	0	4.38e-07	8.05e-07	5.38e-07
f__Acidiferrobacteraceae;g__Sulfurifustis	0	0	0	5.9e-07	0	7.7e-07	0	0	0	6.04e-07	1.16e-06	0
f__Acidimicrobiaceae;g__Acidiferrimicrobium	0	0	0	0	0	7.1e-08	0	0	0	0	0	0
f__Acidithiobacillaceae;g__Acidithiobacillus	0	0	0	1.58e-06	7.15e-07	1.4e-06	0	0	0	1.67e-06	7.63e-06	2.53e-07
f__Acidobacteriaceae;g__Acidicapsa	0	0	0	0	2.63e-07	5.09e-07	0	0	0	5.53e-07	2.19e-06	9.01e-08
f__Acidobacteriaceae;g__Acidipila	0	0	0	0	0	5.72e-08	0	0	0	0	0	2.86e-07
f__Acidobacteriaceae;g__Acidisarcina	0	0	0	0	0	3.58e-07	0	0	0	0	0	0
f__Acidobacteriaceae;g__Acidobacterium	0	0	0	1.81e-07	2.69e-07	7.19e-07	0	0	0	8.28e-07	4.57e-07	5.67e-08
f__Acidobacteriaceae;g__Bryocella	0	0	0	0	3.22e-07	0	0	0	0	0	0	0
f__Acidobacteriaceae;g__Candidatus Koribacter	0	0	0	1.44e-08	6.75e-08	3.73e-07	0	0	0	0	0	0
f__Acidobacteriaceae;g__Candidatus Sulfotelmatobacter	0	0	0	0	0	4.47e-08	0	0	0	0	4.59e-07	0
f__Acidobacteriaceae;g__Candidatus Sulfotelmatomonas	0	0	0	0	0	1.51e-07	0	0	0	0	0	1.13e-07
f__Acidobacteriaceae;g__Edaphobacter	5.02e-07	7.04e-07	1.04e-06	1.95e-06	2.39e-06	3.92e-06	5.43e-07	4.84e-07	6.48e-07	3.49e-06	8.52e-06	1.68e-06
f__Acidobacteriaceae;g__Granulicella	8.91e-07	1.47e-06	1.34e-06	1.26e-06	2.34e-06	3.84e-06	9.45e-07	1.24e-06	1.08e-06	2.05e-06	3.33e-06	1.29e-06
f__Acidobacteriaceae;g__Occallatibacter	0	0	0	0	1.17e-07	4.92e-07	0	0	0	1.45e-07	1.76e-06	2.93e-07
f__Acidobacteriaceae;g__Paracidobacterium	0	0	0	0	0	4.34e-08	0	0	0	4.21e-08	5.83e-07	4.33e-08
f__Acidobacteriaceae;g__Pseudacidobacterium	0	0	0	0	0	0	0	0	0	0	0	0
f__Acidobacteriaceae;g__Silvibacterium	2.89e-07	1.24e-07	3.73e-07	3.12e-07	3.78e-07	1.05e-06	2.33e-07	0	4.32e-07	9.43e-07	1.31e-06	5.34e-07
f__Acidobacteriaceae;g__Terracidiphilus	1.88e-07	8.07e-08	4.84e-07	5.2e-07	6.04e-08	1.07e-07	2.02e-07	9.46e-08	0	1.04e-07	4.86e-07	1.07e-07
f__Acidobacteriaceae;g__Terriglobus	1.55e-07	1.74e-07	3.84e-07	7.64e-07	4.56e-07	1.29e-06	2.02e-07	3.12e-07	2.77e-07	4.84e-07	2.48e-06	3.78e-07
f__Acidothermaceae;g__Acidothermus	0	0	0	0	0	3.8e-07	0	0	0	0	0	0
f__Acrospermaceae;g__Pseudovirgaria	1.29e-07	2.22e-07	1.9e-07	1.54e-07	1.31e-07	1.05e-07	1.39e-07	1.67e-07	1.29e-07	1.84e-07	1.63e-07	1.26e-07
f__Actinomycetaceae;g__Actinomyces	0	0	0	2.55e-07	5.49e-07	6.66e-07	0	0	0	9.32e-07	3.64e-06	9.35e-07
f__Actinomycetaceae;g__Actinotignum	4.7e-07	8.97e-08	4.95e-07	7.94e-07	4.25e-07	7.39e-07	4.37e-07	3.99e-07	4.88e-07	5.68e-07	1.53e-07	1.19e-07
f__Actinomycetaceae;g__Bowdeniella	0	0	0	0	0	0	0	0	0	0	0	0
f__Actinomycetaceae;g__Mobiluncus	1.11e-08	0	0	0	4.5e-08	2.66e-07	0	0	0	4.42e-07	1.09e-06	1.26e-07
f__Actinomycetaceae;g__Varibaculum	2.51e-07	1.43e-07	0	2.61e-07	1.7e-07	4.77e-07	8.96e-08	2.52e-07	1.66e-07	1.85e-07	0	3.81e-07
f__Actinopolymorphaceae;g__Actinopolymorpha	0	0	0	8.04e-07	2.43e-07	9.12e-07	0	9.73e-08	2.41e-08	1.41e-06	3.18e-06	3.68e-07
f__Actinospicaceae;g__Actinocrinis	0	0	0	0	1.99e-07	8.66e-07	0	0	0	0	3.91e-07	0
f__Actinospicaceae;g__Actinospica	0	0	0	0	0	2.32e-07	0	0	0	0	4.26e-08	0
f__Adintoviridae;g__Alphadintovirus	1.12e-07	0	4.08e-08	0	0	4.17e-07	5.74e-07	1.45e-07	9.64e-07	4.15e-07	2.8e-07	0
f__Aerococcaceae;g__Aerococcus	5.59e-06	3.88e-06	5.55e-06	4.52e-06	5.25e-06	6.01e-06	4.62e-06	3.46e-06	4.64e-06	1.28e-05	4.97e-06	3.67e-06
f__Aeromonadaceae;g__Aeromonas	6.77e-06	4.22e-06	5.42e-06	9.21e-06	9.86e-06	1.37e-05	6.27e-06	4.55e-06	3.93e-06	9.7e-06	1.62e-05	9.09e-06
f__Aeromonadaceae;g__Oceanimonas	0	0	0	1.49e-07	5.1e-08	4.01e-07	0	0	0	7.06e-07	9.45e-07	0
f__Aeromonadaceae;g__Oceanisphaera	0	0	0	0	0	0	0	0	0	1.48e-07	7.65e-07	5.07e-08
f__Aeromonadaceae;g__Tolumonas	0	0	0	1.18e-07	1.21e-07	4.43e-07	0	0	0	9.51e-07	7.88e-07	0
f__Aeromonadaceae;g__Zobellella	0	0	0	9.9e-07	8.43e-07	1.52e-06	3.54e-08	1.27e-07	9.01e-08	3.26e-06	2.66e-06	2.7e-07
f__Aestuariirhabdaceae;g__Aestuariirhabdus	0	0	0	9.38e-07	2.34e-07	1.61e-06	0	0	0	8.93e-07	2.5e-06	3.66e-07
f__Aestuariivirgaceae;g__Aestuariivirga	0	0	0	2.99e-07	3.92e-07	1.06e-06	0	0	0	1.39e-06	2.18e-06	1.77e-07
f__Afifellaceae;g__Afifella	1.21e-06	7.17e-07	9.57e-07	9.66e-07	1.7e-06	9.54e-07	1.89e-06	6.54e-07	1.29e-06	1.34e-06	1.36e-06	1.37e-06
f__Agaricaceae;g__Agaricus	2.9e-06	2.5e-06	3.93e-06	4.27e-06	3.17e-06	4.51e-06	3.02e-06	2.61e-06	2.88e-06	3.87e-06	3.47e-06	3.8e-06
f__Agaricaceae;g__Leucoagaricus	4.42e-07	6.74e-07	3.02e-07	9.75e-07	5.96e-07	4.48e-07	5.2e-07	4.13e-07	2.22e-07	3.15e-07	5.26e-07	5.65e-07
f__Agaricaceae;g__Leucocoprinus	9.74e-07	1.22e-06	7.57e-07	7.84e-07	1.37e-06	5.69e-07	9.97e-07	8.72e-07	1.03e-06	9.78e-07	1.23e-06	7.42e-07
f__Agaricaceae;g__Macrolepiota	3.9e-08	1e-07	4.02e-08	0	0	4.45e-08	4.74e-07	1.74e-07	7.75e-08	0	5.71e-08	1.53e-07
f__Aggregatilineaceae;g__Aggregatilinea	0	0	0	0	8.78e-07	2.23e-06	0	0	0	3.86e-07	6.73e-07	2.85e-08
f__Ajellomycetaceae;g__Blastomyces	9.18e-08	1.37e-07	1.71e-07	1.87e-07	1.42e-07	1.89e-07	9.2e-08	1.32e-07	1.37e-07	2.72e-07	2.4e-07	2.57e-07
f__Ajellomycetaceae;g__Emergomyces	2.44e-07	2.61e-08	3.45e-07	1.27e-07	1.86e-07	6.95e-08	9.79e-08	3.37e-07	3.03e-08	3.38e-08	2.23e-07	1.39e-07
f__Ajellomycetaceae;g__Emmonsia	0	0	0	3.78e-08	0	0	0	0	0	8.06e-08	4.79e-07	0
f__Akkermansiaceae;g__Akkermansia	0	0	0	0	7.77e-08	5.82e-08	0	0	0	2.93e-07	4.71e-07	2.9e-08
f__Alcaligenaceae;g__Achromobacter	0	0	0	2.15e-06	4.68e-06	8.08e-06	0	2.52e-07	6.42e-08	1.99e-05	3.28e-05	4.13e-06
f__Alcaligenaceae;g__Alcaligenes	0	0	0	0	1.29e-07	1.32e-08	0	0	0	9.96e-07	1.02e-06	1.32e-07
f__Alcaligenaceae;g__Bordetella	0	0	0	6.12e-07	2.28e-06	1.84e-06	0	0	0	4.3e-06	1.02e-05	1.01e-06
f__Alcaligenaceae;g__Candidimonas	0	0	0	7.18e-07	0	0	0	0	0	1.35e-06	8.57e-07	0
f__Alcaligenaceae;g__Castellaniella	0	0	0	1.41e-07	2.06e-07	4.59e-07	0	0	0	3.46e-07	3.48e-06	6.21e-08
f__Alcaligenaceae;g__Corticimicrobacter	0	0	0	0	0	0	0	0	0	0	0	0
f__Alcaligenaceae;g__Derxia	0	0	0	3.29e-08	2.39e-07	2.01e-07	0	0	0	1.5e-06	1.97e-06	7.89e-08
f__Alcaligenaceae;g__Eoetvoesia	0	0	0	3.35e-07	0	2.4e-07	0	0	0	7.59e-07	5.33e-07	0
f__Alcaligenaceae;g__Oligella	0	0	0	3.73e-07	1.32e-06	5.69e-07	1.22e-07	0	2.27e-07	5.96e-07	1.4e-06	1.18e-06
f__Alcaligenaceae;g__Orrella	0	0	0	0	0	0	0	0	0	0	9.05e-07	0
f__Alcaligenaceae;g__Paracandidimonas	0	0	0	1.28e-07	0	1.41e-07	0	0	0	3.12e-07	4.13e-07	0
f__Alcaligenaceae;g__Paralcaligenes	0	0	0	0	0	0	0	0	0	0	0	0
f__Alcaligenaceae;g__Parvibium	0	0	0	0	0	0	0	0	0	3.39e-07	0	0
f__Alcaligenaceae;g__Pelistega	0	0	0	0	0	1.7e-07	0	0	0	2.06e-07	1.75e-06	0
f__Alcaligenaceae;g__Pigmentiphaga	0	0	0	6.92e-07	0	8.51e-07	0	0	0	1.71e-06	4.16e-06	2.31e-07
f__Alcaligenaceae;g__Pollutimonas	0	0	0	0	0	0	0	0	0	0	0	0
f__Alcaligenaceae;g__Pusillimonas	0	0	0	1.17e-06	3.02e-08	6.1e-07	0	0	0	1.73e-06	5.51e-06	4.79e-08
f__Alcaligenaceae;g__Verticiella	0	0	0	4.1e-07	1.77e-07	2.9e-07	0	0	0	1.76e-06	1.71e-06	9.94e-08
f__Alcanivoracaceae;g__Alcanivorax	1.81e-05	1.92e-05	1.72e-05	2.94e-05	2.6e-05	3.29e-05	1.56e-05	2.08e-05	2.12e-05	4.33e-05	3.93e-05	2.26e-05
f__Alcanivoracaceae;g__Alloalcanivorax	0	0	0	9.28e-08	0	4.4e-07	0	0	0	4.29e-07	1.31e-07	0
f__Alcanivoracaceae;g__Isoalcanivorax	0	0	0	1.03e-06	6e-07	7.61e-07	0	0	0	3.67e-06	7.31e-06	7.89e-07
f__Alcanivoracaceae;g__Ketobacter	3.72e-07	4.83e-07	9.18e-07	1.04e-06	2.22e-06	2.44e-06	2.97e-07	8.7e-08	2.75e-07	7.24e-06	8.16e-06	1.49e-06
f__Alcanivoracaceae;g__Marinicella	0	0	0	5.12e-07	1.04e-06	2.41e-06	0	0	0	2.12e-06	4.66e-06	1.36e-06
f__Algiphilaceae;g__Algiphilus	0	0	0	7.15e-07	0	2.21e-06	0	0	0	3.15e-06	3.3e-06	1.34e-07
f__Alicyclobacillaceae;g__Alicyclobacillus	3.86e-06	3.05e-06	2.4e-06	3.12e-06	3.25e-06	4.75e-06	1.75e-06	2.98e-06	2.24e-06	6.72e-06	9.73e-06	3.29e-06
f__Alicyclobacillaceae;g__Effusibacillus	3.57e-07	4.38e-07	2.19e-07	3.88e-07	3.76e-07	2.13e-07	2.54e-07	2.03e-07	1.43e-07	3.02e-07	3.35e-07	3.59e-07
f__Alicyclobacillaceae;g__Ferroacidibacillus	0	0	0	0	0	0	0	0	0	0	4.34e-07	0
f__Alicyclobacillaceae;g__Sulfoacidibacillus	0	0	0	0	1.59e-07	2.82e-07	0	0	0	1.04e-07	6.08e-07	2.4e-07
f__Alicyclobacillaceae;g__Tumebacillus	3.09e-07	4.95e-07	9.54e-07	1.02e-06	1.12e-06	1.24e-06	2.98e-07	5.16e-07	5.86e-07	1.23e-06	4.79e-07	5.3e-07
f__Aliterellaceae;g__Aliterella	0	0	0	1.94e-07	0	3.72e-07	0	0	0	1.29e-07	1.71e-07	0
f__Alsobacteraceae;g__Alsobacter	0	0	0	0	0	0	0	0	0	0	2.02e-07	0
f__Alteromonadaceae;g__Aestuariibacter	0	0	0	0	0	0	0	0	0	0	1.68e-06	0
f__Alteromonadaceae;g__Agarivorans	4.01e-07	1.07e-06	1.03e-06	1.14e-06	3.09e-06	3.08e-06	1.33e-06	6.19e-07	6.37e-07	3.05e-06	3.56e-06	2.47e-06
f__Alteromonadaceae;g__Algibacillus	0	0	0	1.28e-07	1.07e-06	1.34e-06	0	6.2e-08	0	1.64e-06	3.62e-06	7.02e-07
f__Alteromonadaceae;g__Alginatibacterium	0	0	0	0	0	0	0	0	0	3.76e-08	0	0
f__Alteromonadaceae;g__Aliagarivorans	0	0	0	0	0	0	0	0	0	0	1.55e-06	0
f__Alteromonadaceae;g__Aliiglaciecola	0	0	0	1.71e-08	1.13e-06	1.19e-06	0	0	0	8.33e-07	5.32e-07	7.18e-07
f__Alteromonadaceae;g__Alishewanella	0	0	0	1.78e-06	5.56e-07	2.15e-06	0	0	0	1.13e-06	6.41e-06	6.46e-07
f__Alteromonadaceae;g__Alkalimarinus	0	0	0	7.99e-07	1.76e-06	4.6e-06	0	0	0	1.56e-06	4.94e-06	1.28e-06
f__Alteromonadaceae;g__Alteromonas	4.24e-07	6.28e-07	1.2e-06	3.89e-06	3.31e-06	1.18e-05	1.16e-06	8.1e-07	1.16e-07	6.97e-06	1.87e-05	3.19e-06
f__Alteromonadaceae;g__Bowmanella	0	0	0	2.18e-06	3.62e-06	8.34e-06	0	0	0	5.69e-06	1.28e-05	3.72e-06
f__Alteromonadaceae;g__Catenovulum	0	0	0	1.9e-06	2.01e-06	8.96e-06	0	0	0	3.5e-06	9.2e-06	1.46e-06
f__Alteromonadaceae;g__Glaciecola	1.52e-07	0	5.83e-08	0	6.82e-07	6.91e-07	2.23e-07	1.17e-07	0	8.8e-07	3.33e-07	5.15e-07
f__Alteromonadaceae;g__Hydrocarboniclastica	0	0	0	7.78e-07	8.79e-07	1.9e-06	0	0	0	1.41e-06	3.63e-06	8.51e-07
f__Alteromonadaceae;g__Lacimicrobium	0	0	0	1.03e-07	1.06e-06	3.41e-06	0	0	0	5.96e-07	6.14e-07	1.28e-06
f__Alteromonadaceae;g__Marisediminitalea	0	0	0	5.2e-08	0	0	0	0	0	5.54e-08	1.47e-07	5.69e-08
f__Alteromonadaceae;g__Neptunicella	0	0	0	0	5.17e-07	1.96e-06	0	0	0	2.08e-06	4.92e-07	2.57e-08
f__Alteromonadaceae;g__Paraglaciecola	0	0	0	3.38e-07	3.17e-06	1.05e-05	0	0	0	4.86e-06	3.33e-06	1.89e-06
f__Alteromonadaceae;g__Paraneptunicella	0	0	0	0	0	0	0	0	0	3.63e-07	2.45e-06	0
f__Alteromonadaceae;g__Planctobacterium	0	0	0	1.71e-07	3.31e-07	8.99e-07	0	0	0	3.61e-07	1.59e-07	1.55e-07
f__Alteromonadaceae;g__Saccharobesus	0	0	0	0	8.69e-08	0	0	0	0	1.9e-07	0	0
f__Alteromonadaceae;g__Salinimonas	4.37e-08	0	1.35e-07	1.82e-07	1.33e-07	4.99e-08	0	0	0	3.39e-07	0	0
f__Alteromonadaceae;g__Saliniradius	0	0	0	0	0	0	0	0	0	0	0	0
f__Amalgaviridae;g__Amalgavirus	8.36e-08	1.43e-07	0	0	8.49e-08	9.54e-08	8.96e-08	0	3.32e-07	1.85e-07	0	5.71e-07
f__Amanitaceae;g__Amanita	3.82e-06	3.87e-06	3.89e-06	5.66e-06	4.21e-06	5.28e-06	4.96e-06	3.98e-06	3.36e-06	4.1e-06	4.79e-06	6.74e-06
f__Ambisporaceae;g__Ambispora	4.75e-05	4.82e-05	4.87e-05	5.21e-05	5.13e-05	5.16e-05	4.42e-05	5.07e-05	4.42e-05	5.59e-05	4.56e-05	5.48e-05
f__Aminiphilaceae;g__Aminiphilus	0	0	0	0	0	1.43e-07	0	0	0	6.95e-08	0	0
f__Aminobacteriaceae;g__Fretibacterium	0	0	0	0	5.42e-08	6.09e-08	0	0	0	5.31e-08	0	0
f__Amoebophilaceae;g__Candidatus Amoebophilus	1.41e-07	4.63e-07	7.24e-08	2.57e-07	4.78e-07	3.29e-07	2.9e-07	6.24e-07	5.68e-07	1.09e-06	3.28e-07	6.44e-07
f__Amoebophilaceae;g__Candidatus Cardinium	5.45e-07	6.86e-07	4.12e-07	7.15e-07	2.34e-06	5.48e-07	6.77e-08	7.84e-07	1.36e-06	1.22e-06	1.06e-06	1.31e-06
f__Amorphaceae;g__Acuticoccus	0	0	0	1.48e-07	1.87e-07	5.62e-07	0	0	0	2.96e-07	1.43e-06	1.27e-07
f__Amphiacanthidae;g__Amphiamblys	8.41e-07	7.12e-07	1.45e-06	1.24e-06	1.12e-06	7.21e-07	5.68e-07	8.04e-07	1.05e-06	7.99e-07	7.75e-07	9.51e-07
f__Amylocorticiaceae;g__Plicaturopsis	3.55e-07	1.77e-07	2.16e-07	7.38e-08	2.82e-07	1.62e-07	7.61e-08	2.86e-07	2.76e-07	1.57e-07	1.04e-07	1.62e-07
f__Anaerohalosphaeraceae;g__Anaerohalosphaera	1.03e-06	6.71e-07	3.6e-07	7.1e-07	7.57e-07	7.31e-07	8.94e-07	5.97e-07	5.46e-07	6.84e-07	6.46e-07	4.5e-07
f__Anaerolineaceae;g__Anaerolinea	0	0	0	3.46e-08	1.79e-06	8.41e-06	0	0	0	1.15e-06	2.95e-06	6.34e-08
f__Anaerolineaceae;g__Bellilinea	0	0	0	0	8.34e-07	4.54e-06	0	0	0	6.14e-07	2.35e-06	1.17e-07
f__Anaerolineaceae;g__Brevefilum	0	6.92e-08	8.31e-08	1.05e-07	3.57e-07	1.05e-06	1.08e-07	8.11e-08	1e-07	2.27e-07	8.87e-08	2.3e-08
f__Anaerolineaceae;g__Candidatus Denitrolinea	0	0	0	4.15e-08	1.1e-06	5.37e-06	0	0	0	1.62e-06	2.48e-06	1.75e-07
f__Anaerolineaceae;g__Flexilinea	0	0	0	0	0	1.78e-07	0	0	0	0	3.43e-07	0
f__Anaerolineaceae;g__Leptolinea	2.28e-07	5.7e-07	2.6e-07	1.98e-07	2.21e-06	8.45e-06	3.16e-07	3.44e-07	2.62e-07	1.66e-06	3.13e-06	6.01e-07
f__Anaerolineaceae;g__Levilinea	0	0	0	4.12e-08	1.17e-06	8.5e-06	0	0	0	1.32e-06	2.38e-06	2.13e-08
f__Anaerolineaceae;g__Longilinea	2.61e-07	5.59e-08	4.03e-07	6.41e-07	1.41e-06	5.05e-06	2.44e-07	2.95e-07	1.62e-07	7.03e-07	1.7e-06	4.08e-07
f__Anaerolineaceae;g__Ornatilinea	0	0	0	1.42e-08	3.15e-07	1.46e-06	0	0	0	1.68e-07	6.32e-07	5.01e-08
f__Anaerolineaceae;g__Pelolinea	0	0	0	0	4.21e-07	1.74e-06	0	0	0	1.24e-07	6.46e-07	0
f__Anaerolineaceae;g__Thermanaerothrix	0	0	0	5.22e-08	0	5.72e-07	0	0	0	0	0	5.71e-08
f__Anaeromyxobacteraceae;g__Anaeromyxobacter	0	0	0	7.95e-07	3.39e-06	1.09e-05	0	0	0	2.62e-06	1.2e-05	7.44e-07
f__Anaplasmataceae;g__Anaplasma	5.57e-08	0	0	0	3.42e-07	1.42e-07	0	0	1.36e-07	6.7e-07	0	3.2e-08
f__Anaplasmataceae;g__Wolbachia	9.9e-06	2.52e-06	3.8e-06	3.69e-06	3.8e-06	2.1e-05	1.5e-05	6.65e-06	2.35e-05	2.71e-05	1.09e-05	3.3e-06
f__Ancalomicrobiaceae;g__Siculibacillus	0	0	0	8.7e-08	2.58e-07	6.63e-08	0	0	0	6.44e-08	5.41e-07	3.31e-08
f__Ancylistaceae;g__Conidiobolus	4.33e-06	4.56e-06	4.77e-06	5.07e-06	4.96e-06	4.6e-06	4.43e-06	5.44e-06	5.37e-06	5.48e-06	6.74e-06	6.57e-06
f__Ancylistaceae;g__Neoconidiobolus	4.59e-06	2.57e-06	3.52e-06	3.55e-06	4.74e-06	4.08e-06	2.7e-06	4.11e-06	3.31e-06	3.69e-06	2.71e-06	3.93e-06
f__Anthracoideaceae;g__Testicularia	0	7.02e-08	0	8.51e-08	0	0	0	0	0	0	0	1.86e-07
f__Aphanizomenonaceae;g__Anabaenopsis	0	0	0	0	1.35e-07	3.7e-07	0	0	0	1.63e-08	1.08e-07	1.68e-08
f__Aphanizomenonaceae;g__Aphanizomenon	0	0	0	0	2.48e-07	8.43e-08	0	0	0	4.02e-07	2.21e-07	2.11e-07
f__Aphanizomenonaceae;g__Chrysosporum	7.03e-08	3.02e-07	4.35e-07	4.39e-07	2.86e-07	2.41e-07	3.77e-07	7.07e-08	3.5e-07	3.12e-07	3.09e-07	4.8e-07
f__Aphanizomenonaceae;g__Cylindrospermopsis	5.06e-07	5.25e-07	3.82e-07	7.97e-07	6.28e-07	3.7e-07	4.22e-07	1.74e-07	2.86e-07	5.86e-07	2.3e-07	5.81e-07
f__Aphanizomenonaceae;g__Dolichospermum	0	1.5e-07	2.7e-07	1.88e-07	7.08e-07	1.49e-06	0	8.8e-08	8.7e-08	6.04e-07	3.02e-06	5.74e-07
f__Aphanizomenonaceae;g__Nodularia	3.89e-07	3.88e-07	3.93e-07	3.46e-07	4.33e-07	1.04e-06	2.24e-07	2.56e-07	1.77e-07	1.18e-06	1.3e-06	4.46e-07
f__Aphanizomenonaceae;g__Sphaerospermopsis	3.39e-07	1.48e-07	1.74e-07	3.09e-07	2.03e-07	4.42e-07	1.05e-07	1.5e-07	1.22e-07	1.01e-07	2.31e-07	5.46e-08
f__Aphanothecaceae;g__Aphanothece	2.78e-08	3.11e-07	2.44e-07	5.14e-07	1.58e-07	5.55e-07	4.2e-07	5.62e-07	8.28e-08	2.88e-07	9.91e-07	7.53e-07
f__Aphanothecaceae;g__Candidatus Atelocyanobacterium	1.12e-07	3.85e-07	0	0	1.14e-07	6.41e-07	1.2e-07	2.26e-07	5.58e-07	1.24e-07	3.29e-07	3.84e-07
f__Aphanothecaceae;g__Crocosphaera	2.48e-06	2.45e-06	2.18e-06	1.6e-06	1.91e-07	8.52e-07	2.55e-06	1.09e-06	2.17e-06	5.77e-07	1e-06	1.84e-07
f__Aphanothecaceae;g__Euhalothece	4.22e-07	2.41e-07	4.35e-07	2.93e-07	4.29e-07	0	3.77e-07	4.24e-07	4.19e-07	2.34e-07	0	2.4e-07
f__Aphanothecaceae;g__Gloeothece	8.13e-08	3.14e-07	9.17e-07	5.26e-07	4.31e-07	3.71e-07	3.36e-07	2.04e-07	4.04e-08	5.36e-07	9.11e-07	4.63e-08
f__Aphanothecaceae;g__Halothece	1.3e-07	4.45e-07	2.67e-07	0	1.32e-07	0	1.39e-07	0	2.58e-07	0	7.6e-07	0
f__Aphanothecaceae;g__Rippkaea	7.2e-08	0	0	2.62e-07	0	6.23e-07	0	3.62e-08	0	1.58e-07	9.47e-07	1.72e-07
f__Aquificaceae;g__Aquifex	1.45e-06	8.97e-08	5.21e-07	3.05e-07	7.8e-07	1.64e-06	1.9e-06	9.53e-07	1.98e-06	1.7e-06	2.26e-06	4.65e-07
f__Aquificaceae;g__Thermocrinis	2.28e-07	0	3.13e-07	0	2.32e-07	0	0	2.29e-07	1.51e-07	4.21e-07	1.11e-07	8.65e-08
f__Archaeoglobaceae;g__Archaeoglobus	0	0	0	0	4.32e-08	4.85e-08	0	0	0	0	0	0
f__Archangiaceae;g__Archangium	5.95e-06	6.76e-06	9.01e-06	1.08e-05	7.46e-05	0.000703105	7.36e-06	7.48e-06	8.74e-06	1.35e-05	0.00165248	1.36e-05
f__Archangiaceae;g__Cystobacter	0	0	0	4.84e-06	1.77e-06	6.05e-06	0	0	0	1.34e-06	0.000123107	1.29e-06
f__Archangiaceae;g__Hyalangium	5.72e-07	3.74e-07	4.42e-07	8.44e-06	2.09e-06	5.08e-06	2.77e-07	3.07e-07	3.31e-07	3.4e-06	0.000227416	1.14e-06
f__Archangiaceae;g__Melittangium	0	0	0	3.8e-08	2.95e-07	1.62e-06	0	0	0	6.75e-08	4.68e-06	0
f__Archangiaceae;g__Stigmatella	1.57e-07	0	0	1.59e-06	2.59e-06	7.43e-06	5.04e-07	0	0	1.79e-06	2.56e-05	8.65e-07
f__Archangiaceae;g__Vitiosangium	2.53e-07	1.09e-07	2.82e-07	4.64e-07	1.17e-06	3.27e-06	2.71e-07	3.6e-07	1.89e-07	9.74e-07	8.3e-06	2.14e-07
f__Arcobacteraceae;g__Aliarcobacter	0	0	0	5.04e-07	1.8e-07	5.4e-06	0	0	0	1.25e-06	3.67e-06	8.08e-08
f__Arcobacteraceae;g__Arcobacter	0	0	0	0	0	1.15e-06	0	0	0	1.32e-07	6.96e-07	0
f__Arcobacteraceae;g__Halarcobacter	0	2.07e-07	3.48e-07	9.43e-08	1.2e-07	4.49e-07	5.17e-08	4.85e-08	2.88e-07	1.03e-06	5.62e-07	0
f__Arcobacteraceae;g__Malaciobacter	0	0	0	0	0	2.44e-06	0	0	0	0	0	0
f__Arcobacteraceae;g__Poseidonibacter	7.12e-07	9.61e-07	1.12e-06	1.18e-06	1.8e-06	1.68e-06	8.81e-07	1.28e-06	7.38e-07	1.99e-06	7.13e-07	2.02e-06
f__Ardenticatenaceae;g__Ardenticatena	1.34e-06	1.08e-06	1.64e-06	2.16e-06	1.31e-06	3.57e-06	1.82e-06	1.56e-06	1.26e-06	1.34e-06	2.35e-06	2.22e-06
f__Ardenticatenaceae;g__Candidatus Promineofilum	0	0	0	3.53e-07	3.58e-07	1.71e-06	0	0	0	6.42e-07	6.16e-07	5.29e-08
f__Arenicellaceae;g__Arenicella	0	0	0	2.54e-07	7.64e-08	8.59e-08	0	0	0	5.46e-07	5.51e-07	1.98e-07
f__Armatimonadaceae;g__Armatimonas	4.25e-08	0	4.38e-08	1.17e-07	7.28e-08	8.74e-07	9.11e-08	1.71e-07	8.45e-08	4.71e-08	8.85e-07	2.92e-07
f__Arthrodermataceae;g__Arthroderma	0	0	0	1.47e-07	0	1.24e-07	0	0	0	4.71e-08	1.03e-06	0
f__Arthrodermataceae;g__Trichophyton	3.26e-07	6.23e-07	3.61e-07	3.54e-07	9.03e-07	6.55e-07	1.13e-06	4.01e-07	6.53e-07	8.21e-07	5.9e-08	1.16e-06
f__Ascodesmidaceae;g__Ascodesmis	4.36e-07	7.18e-07	8.22e-07	1.12e-06	9.68e-07	9.41e-07	8.42e-07	5.15e-07	7.14e-07	8.62e-07	6.38e-07	6.75e-07
f__Ascosphaeraceae;g__Ascosphaera	1.29e-06	7.91e-07	6.49e-07	1.11e-06	1.11e-06	1.07e-06	1.2e-06	1.08e-06	1.17e-06	1.42e-06	1.88e-06	1.14e-06
f__Asfarviridae;g__Asfivirus	0	0	0	0	0	1.99e-07	0	0	0	0	0	1.19e-07
f__Aspergillaceae;g__Aspergillus	7.42e-06	6.93e-06	7.73e-06	8.99e-06	6.64e-06	6.41e-06	6.28e-06	7.92e-06	5.82e-06	8.65e-06	1.6e-05	7.17e-06
f__Aspergillaceae;g__Penicillium	4.03e-06	1.96e-06	3.32e-06	5.13e-06	3.55e-06	3.87e-06	2.99e-06	2.85e-06	2.58e-06	4.23e-06	1.41e-05	2.81e-06
f__Assiduviridae;g__Cellubavirus	0	0	0	0	4.86e-07	7.81e-08	0	0	0	7.58e-08	0	7.79e-08
f__Astathelohaniidae;g__Astathelohania	3.08e-07	1.18e-07	3.35e-07	5.24e-07	4.87e-07	4.28e-07	2.05e-07	1.93e-07	2.45e-07	5.69e-07	1.47e-07	8.73e-07
f__Astraeaceae;g__Astraeus	0	1.84e-07	7.38e-08	5.96e-07	3.64e-07	8.18e-08	0	2.88e-07	3.56e-07	7.94e-08	6.3e-07	8.16e-08
f__Atheliaceae;g__Piloderma	8.31e-08	2.14e-07	8.56e-08	2.16e-07	2.11e-07	9.49e-08	3.12e-07	1.67e-07	1.65e-07	9.22e-08	0	1.89e-07
f__Atopobiaceae;g__Olsenella	0	0	0	0	0	8.85e-08	0	0	0	8.6e-08	1.14e-06	0
f__Aulographaceae;g__Aulographum	3.21e-07	7.15e-07	5.13e-07	5.32e-07	5.98e-07	3.41e-07	5.76e-07	3.75e-07	4.1e-07	6.02e-07	4.13e-07	6.12e-07
f__Aurantimonadaceae;g__Aurantimonas	0	0	0	2.87e-07	6.52e-07	8.87e-07	0	0	0	1.28e-06	2.41e-06	8.04e-07
f__Aurantimonadaceae;g__Aureimonas	0	0	0	7.84e-07	5.46e-07	7.29e-07	0	0	0	1.65e-06	5.85e-06	3.53e-07
f__Aurantimonadaceae;g__Fulvimarina	0	0	0	0	2.25e-08	5.07e-08	0	0	0	1.23e-07	1.14e-06	0
f__Aurantimonadaceae;g__Jiella	7.28e-07	1.18e-06	7.5e-07	1.46e-06	1.18e-06	3.56e-06	8.67e-07	9.76e-07	5.63e-07	7.34e-06	9.17e-06	1.64e-06
f__Aurantimonadaceae;g__Martelella	1.27e-07	4.35e-07	8.71e-08	8e-07	1.02e-06	1.96e-06	3.17e-07	2.55e-07	0	1.14e-06	1.8e-06	1.07e-06
f__Auriculariaceae;g__Auricularia	4.68e-07	2.07e-07	1.36e-07	8.89e-07	4.53e-07	2.06e-07	9.81e-07	2.91e-07	3.31e-07	3.44e-07	1.95e-07	2.85e-07
f__Auriscalpiaceae;g__Artomyces	1.95e-07	1.91e-07	1.72e-07	1.16e-07	8.49e-08	1.59e-07	8.96e-08	8.41e-08	8.31e-08	3.09e-08	4.08e-08	2.22e-07
f__Auriscalpiaceae;g__Auriscalpium	4.17e-07	6.43e-07	3.42e-07	1.59e-07	3.11e-07	1.75e-07	2.37e-07	3.08e-07	4.23e-08	2.64e-07	4.11e-07	6.3e-07
f__Autographiviridae;g__Ayaqvirus	0	0	0	0	0	0	0	0	0	0	3.21e-07	0
f__Autographiviridae;g__Cuernavacavirus	0	0	0	9.63e-08	4.03e-07	1.19e-07	0	0	0	7.98e-06	3.5e-08	0
f__Autographiviridae;g__Percyvirus	0	0	0	0	0	0	0	0	0	0	0	0
f__Autographiviridae;g__Scottvirus	0	0	0	0	0	0	0	0	0	0	0	0
f__Azonexaceae;g__Azonexus	0	0	0	3.74e-07	7.85e-07	1.14e-06	0	0	0	3.97e-06	5.37e-06	1.05e-06
f__Azonexaceae;g__Dechloromonas	2.7e-05	3.16e-05	3.3e-05	3.62e-05	3.75e-05	4.24e-05	3.46e-05	3.14e-05	2.86e-05	3.85e-05	4.19e-05	3.58e-05
f__Azonexaceae;g__Ferribacterium	0	0	0	0	0	0	0	0	0	3.77e-08	4.99e-07	0
f__Azonexaceae;g__Quatrionicoccus	0	0	0	5.21e-07	2.1e-06	1.96e-06	0	0	0	1.95e-06	2.44e-06	1.45e-06
f__Azospirillaceae;g__Arenibaculum	0	0	0	0	0	0	0	0	0	0	1.89e-07	0
f__Azospirillaceae;g__Azospirillum	1.56e-07	1.83e-07	3.26e-07	5.67e-06	4.1e-06	1.4e-05	1.05e-07	4.49e-07	2.75e-07	1.35e-05	4.07e-05	3.97e-06
f__Azospirillaceae;g__Indioceanicola	3.54e-07	3.31e-07	3.66e-07	5.9e-07	7.34e-07	3.51e-07	4.12e-07	3.48e-07	4.47e-07	6.53e-07	3.05e-07	6.77e-07
f__Azospirillaceae;g__Nitrospirillum	0	0	0	1.2e-07	1.06e-07	8.45e-07	0	0	0	1.35e-07	9.37e-07	3.23e-08
f__Azospirillaceae;g__Niveispirillum	0	0	0	3.3e-08	4.32e-08	2.63e-07	0	0	0	9.87e-07	3.97e-06	3.01e-07
f__Azospirillaceae;g__Oleisolibacter	6.43e-08	0	0	1.34e-07	2.15e-07	1.19e-07	0	0	6.39e-08	2.13e-07	6.31e-07	3.94e-07
f__Azospirillaceae;g__Skermanella	0	0	0	2.48e-07	2.84e-06	1.03e-06	0	0	0	1.23e-06	2.43e-06	1.37e-06
f__Bacillaceae;g__Alkalicoccus	0	0	0	0	0	4.64e-08	0	0	0	0	1.79e-07	4.63e-08
f__Bacillaceae;g__Anaerobacillus	1.79e-07	5.39e-07	3.52e-07	1.82e-07	3.53e-07	7.41e-07	2.7e-07	4.24e-07	5.14e-07	8.76e-07	9.54e-07	9.99e-07
f__Bacillaceae;g__Anoxybacillus	0	0	0	0	7.49e-08	5.61e-08	2.21e-07	6.22e-07	0	0	2.73e-06	5.6e-08
f__Bacillaceae;g__Bacillus	0.00247335	0.0021825	0.00212963	0.00177414	0.00178188	0.00170631	0.0309086	0.0269549	0.0280145	0.00199848	0.00323635	0.00181615
f__Bacillaceae;g__Calidifontibacillus	0	0	0	0	1.18e-07	0	0	0	0	0	0	0
f__Bacillaceae;g__Cytobacillus	0	0	0	0	0	0	0	0	0	1.31e-07	1.73e-07	0
f__Bacillaceae;g__Domibacillus	0	0	0	0	0	0	0	0	0	0	0	1.44e-07
f__Bacillaceae;g__Ectobacillus	2.45e-05	2.76e-05	2.76e-05	3.25e-05	3.21e-05	2.81e-05	2.66e-05	2.73e-05	2.54e-05	2.94e-05	2.72e-05	3.53e-05
f__Bacillaceae;g__Fredinandcohnia	0	0	0	0	2.74e-08	3.08e-07	0	0	0	2.99e-08	5.93e-07	0
f__Bacillaceae;g__Geobacillus	0	0	0	0	7.51e-08	4.01e-07	0	0	0	0	1.08e-07	0
f__Bacillaceae;g__Gracilibacillus	0	0	0	0	3.64e-07	0	0	0	0	0	1.31e-07	0
f__Bacillaceae;g__Halalkalibacter	5.87e-08	2.4e-08	2.88e-07	1.45e-07	5.68e-08	3.06e-07	8.99e-08	3.09e-08	1.11e-07	1.67e-07	1.27e-07	3.18e-08
f__Bacillaceae;g__Lysinibacillus	2.57e-05	3.28e-05	3.18e-05	3.58e-05	3.02e-05	3.2e-05	2.85e-05	2.9e-05	2.81e-05	2.88e-05	2.81e-05	3.58e-05
f__Bacillaceae;g__Marinococcus	1.19e-06	1.71e-06	6.43e-07	1.91e-06	7.2e-07	1.75e-06	1.43e-06	9.89e-07	1.44e-06	1.66e-06	1.25e-06	1.58e-06
f__Bacillaceae;g__Mesobacillus	7.19e-07	1.16e-06	9.75e-07	6.08e-07	5.41e-07	6.14e-07	1.34e-06	7.07e-07	4.84e-07	1.44e-07	6.19e-08	5.37e-07
f__Bacillaceae;g__Metabacillus	0	0	0	0	3.52e-08	4.75e-07	0	0	0	1.15e-07	0	0
f__Bacillaceae;g__Neobacillus	6.18e-07	1.35e-07	2.04e-07	1.54e-07	7.28e-07	9.77e-08	5.04e-07	3.15e-07	3.12e-07	3.18e-07	9.11e-07	5.46e-07
f__Bacillaceae;g__Oceanobacillus	0	0	0	2.23e-07	3.71e-07	1.16e-06	0	0	1.21e-07	2.69e-07	1.24e-06	9e-08
f__Bacillaceae;g__Paraliobacillus	0	0	0	0	5.27e-08	0	0	0	0	0	7.6e-08	1.18e-07
f__Bacillaceae;g__Peribacillus	0	0	0	0	0	1.12e-07	0	0	0	3.61e-08	3.34e-07	2.97e-07
f__Bacillaceae;g__Pseudalkalibacillus	0	0	0	0	0	0	0	0	0	0	5.45e-07	0
f__Bacillaceae;g__Pueribacillus	0	0	0	0	0	2.62e-07	0	0	0	0	0	6.27e-07
f__Bacillaceae;g__Robertmurraya	0.000167947	0.000188377	0.000197257	0.000212454	0.000204527	0.000194901	0.000184257	0.000177481	0.000169041	0.000202054	0.000174998	0.000198746
f__Bacillaceae;g__Salibacterium	0	0	0	9.97e-08	0	3.28e-07	0	0	0	5.31e-08	0	0
f__Bacillaceae;g__Salipaludibacillus	1.11e-07	9.57e-08	5.74e-07	1.74e-07	2.26e-07	1.27e-07	1.19e-07	2.24e-07	5.54e-08	1.85e-07	2.45e-07	1.9e-07
f__Bacillaceae;g__Schinkia	0	0	0	0	0	0	0	0	0	0	3.15e-08	1.22e-07
f__Bacillaceae;g__Sediminibacillus	0	0	0	5.76e-08	2.93e-07	7.16e-07	0	0	0	1.19e-07	2e-07	3.15e-08
f__Bacillaceae;g__Siminovitchia	0	0	0	0	0	0	0	0	0	0	1.02e-06	0
f__Bacillaceae;g__Tepidibacillus	1.57e-07	8.74e-07	2.42e-07	1.63e-07	6.37e-07	1.79e-07	5.88e-07	7.88e-07	1.56e-07	6.08e-07	2.3e-07	2.68e-07
f__Bacillaceae;g__Weizmannia	0.0032826	0.0032868	0.00324664	0.00314117	0.00304499	0.00296357	0.00306844	0.00310646	0.00312805	0.00298946	0.00267387	0.00305269
f__Backusellaceae;g__Backusella	1.71e-06	1.59e-06	2.53e-06	2.19e-06	2.16e-06	1.75e-06	1.48e-06	2.02e-06	1.58e-06	2.11e-06	1.99e-06	1.33e-06
f__Bacteriovoracaceae;g__Bacteriovorax	0	0	0	2.24e-08	7.82e-07	9.8e-07	0	0	0	4.96e-07	1.98e-07	1.16e-07
f__Bacteroidaceae;g__Bacteroides	6.23e-06	5.05e-06	5.24e-06	5.92e-06	5.81e-06	1.07e-05	5.05e-06	6.11e-06	6.03e-06	1.09e-05	8.57e-06	7.46e-06
f__Bacteroidaceae;g__Phocaeicola	1.88e-07	5.57e-07	0	2.72e-07	3.32e-07	2.92e-07	2.04e-07	6.3e-08	1.92e-07	4.93e-07	2.76e-07	3.66e-07
f__Baculoviridae;g__Alphabaculovirus	2.61e-07	1.75e-08	1.19e-07	9.47e-08	1.27e-08	8.5e-07	2.74e-07	1.65e-07	7.81e-07	8.19e-07	4.72e-07	1.44e-08
f__Balneatrichaceae;g__Balneatrix	0	0	0	0	0	0	0	0	0	0	0	0
f__Balneatrichaceae;g__Pokkaliibacter	0	0	0	3.89e-08	0	1.28e-07	0	0	0	3.32e-07	4.39e-07	0
f__Balneolaceae;g__Aliifodinibius	6.62e-07	4.69e-07	5.2e-07	3.87e-07	1.49e-06	1.05e-06	4.18e-07	2.35e-07	3.49e-07	9.33e-07	1.31e-06	1.12e-06
f__Balneolaceae;g__Balneola	2.01e-07	0	8.29e-08	8.37e-08	2.45e-07	1.38e-07	8.62e-08	4.05e-08	4e-08	4.46e-08	2.36e-07	2.29e-07
f__Balneolaceae;g__Gracilimonas	1.18e-06	1.04e-06	1.36e-06	2.63e-06	2.76e-06	4.07e-06	1.18e-06	5.56e-07	5.54e-07	2.27e-06	3.64e-06	2.58e-06
f__Balneolaceae;g__Halalkalibaculum	4.53e-08	3.75e-07	4.15e-07	1.39e-07	1.31e-07	2.97e-07	4.76e-07	2.69e-07	1.8e-07	3.34e-07	3.22e-07	1.98e-07
f__Balneolaceae;g__Rhodohalobacter	0	0	0	2.24e-07	5.38e-08	3.73e-07	0	0	0	2.33e-08	9.94e-07	7.18e-08
f__Barnesiellaceae;g__Barnesiella	7.84e-08	1.82e-07	0	8.15e-08	2.39e-07	0	3.36e-07	7.88e-08	0	2.52e-07	1.38e-06	2.99e-07
f__Bartonellaceae;g__Bartonella	0	0	0	0	0	1.37e-07	0	0	0	0	8.82e-08	0
f__Basidiobolaceae;g__Basidiobolus	2.35e-05	2.27e-05	2.09e-05	2.38e-05	2.53e-05	2.19e-05	2.18e-05	2.15e-05	2.26e-05	2.56e-05	2.28e-05	2.16e-05
f__Beijerinckiaceae;g__Beijerinckia	0	0	0	4.45e-08	4.18e-08	2.75e-07	0	0	0	3.07e-07	7.8e-07	0
f__Beijerinckiaceae;g__Methylocapsa	0	0	0	5.66e-07	1.88e-07	1.63e-06	0	0	0	2.35e-06	4.78e-06	4.11e-07
f__Beijerinckiaceae;g__Methylocella	0	0	0	0	7.01e-08	2.59e-07	0	0	0	5.6e-08	5.49e-07	1.48e-07
f__Beijerinckiaceae;g__Methyloferula	0	0	0	0	0	0	0	0	0	0	0	0
f__Beijerinckiaceae;g__Methylovirgula	0	0	0	0	3.43e-08	1.36e-07	0	0	0	5.36e-07	3.6e-07	1.19e-07
f__Beijerinckiaceae;g__Pseudochelatococcus	0	0	0	0	2.02e-07	0	0	0	0	1.5e-07	9.09e-07	3.69e-08
f__Beijerinckiaceae;g__Rhodoblastus	2.88e-07	4.74e-07	3.53e-07	4.46e-07	1.83e-07	3.79e-07	8.64e-07	7.19e-07	4.98e-07	2.74e-07	1.27e-06	9.62e-07
f__Bernardetiaceae;g__Bernardetia	0	0	0	0	1.36e-07	4.93e-07	0	0	0	6.68e-07	8.46e-07	2.28e-07
f__Bernardetiaceae;g__Hugenholtzia	1.63e-07	2.2e-07	2.16e-07	3.15e-07	2.84e-07	3.72e-07	4.74e-07	1.87e-07	9.26e-08	1.03e-07	1.71e-07	2.39e-07
f__Beutenbergiaceae;g__Beutenbergia	0	0	0	4.01e-08	4.58e-08	0	0	0	0	3.35e-07	8.3e-07	0
f__Bifidobacteriaceae;g__Bifidobacterium	4.92e-06	3.24e-06	4.63e-06	3.91e-06	4.35e-06	5.52e-06	4.59e-06	3.63e-06	4.45e-06	6.2e-06	3.62e-06	4.57e-06
f__Bifidobacteriaceae;g__Gardnerella	0.000206016	0.00023014	0.000234715	0.00023506	0.000239142	0.000229767	0.000217356	0.000208877	0.000202839	0.000241264	0.000211154	0.000232372
f__Bionectriaceae;g__Clonostachys	1.25e-07	3.21e-07	3.43e-07	9.27e-07	3.8e-07	4.28e-07	2.14e-07	2.09e-07	1.65e-07	6.9e-07	3.85e-06	1.42e-07
f__Blastochloridaceae;g__Blastochloris	0	0	0	3.02e-07	2e-06	5.84e-07	0	0	2.6e-08	1.97e-06	4.59e-06	1.64e-06
f__Blastocladiaceae;g__Allomyces	2.6e-06	2.93e-06	2.74e-06	3.47e-06	3.91e-06	3.34e-06	3.27e-06	3.03e-06	2.52e-06	2.96e-06	2.3e-06	3.79e-06
f__Blastocladiaceae;g__Blastocladiella	4.11e-06	2.84e-06	3.4e-06	2.29e-06	3.42e-06	3.02e-06	3.25e-06	2.48e-06	2.63e-06	3.81e-06	3.23e-06	3.51e-06
f__Bogoriellaceae;g__Georgenia	3.92e-08	0	4.04e-08	3.06e-07	3.66e-08	3.47e-07	1.26e-07	3.94e-08	6.66e-08	8.74e-07	1.03e-06	1.01e-07
f__Bolbitiaceae;g__Cyclocybe	4.44e-07	4.48e-07	6.78e-07	0	1.57e-07	9.46e-07	2.41e-07	3.57e-07	3.27e-07	1.22e-07	3.23e-07	6.33e-07
f__Boletaceae;g__Chiua	1.21e-07	2.43e-07	4.17e-08	1.26e-07	1.23e-07	9.23e-08	1.3e-07	1.63e-07	1.21e-07	1.35e-07	5.93e-08	9.21e-08
f__Bondarzewiaceae;g__Bondarzewia	2.04e-07	8.61e-08	4.7e-07	9e-07	3.6e-07	4.72e-07	5.43e-07	2.54e-07	7.1e-07	5.6e-07	2.26e-07	8.09e-07
f__Bondarzewiaceae;g__Heterobasidion	1.06e-07	1.6e-07	1.13e-07	1.57e-07	7.51e-08	1.25e-07	1.21e-07	2.58e-07	1.12e-07	3.6e-07	5.65e-08	2.89e-07
f__Borealophlyctidaceae;g__Borealophlyctis	3.42e-06	2.55e-06	2.19e-06	2.58e-06	4.39e-06	3.03e-06	2.65e-06	3.32e-06	3.46e-06	2.95e-06	2.25e-06	3.72e-06
f__Boseaceae;g__Bosea	0	0	0	1.23e-06	1.21e-06	6.3e-06	0	0	2.51e-08	4.35e-06	1.39e-05	1.18e-06
f__Botryobasidiaceae;g__Botryobasidium	6.96e-07	7.02e-07	7.07e-07	8.3e-07	7.71e-07	1.09e-06	4.34e-07	8.86e-07	8.44e-07	4.61e-07	9.33e-07	4.68e-07
f__Botryosphaeriaceae;g__Botryosphaeria	4.03e-07	5.77e-08	6.92e-08	1.4e-07	7.51e-07	3.07e-07	3.6e-07	4.73e-07	4.68e-07	3.72e-07	4.92e-07	1.53e-07
f__Botryosphaeriaceae;g__Lasiodiplodia	4.96e-07	4.38e-07	3.85e-07	3.1e-07	4.65e-07	2e-07	3.56e-07	2.11e-07	2.58e-07	3.34e-07	1.29e-07	6.07e-08
f__Botryosphaeriaceae;g__Macrophomina	4.94e-06	6.46e-06	6.12e-06	6.86e-06	6.99e-06	6.62e-06	6.81e-06	5.8e-06	5.46e-06	5.45e-06	6.65e-06	4.81e-06
f__Brachybasidiaceae;g__Meira	1.36e-07	5.82e-08	6.98e-08	0	6.89e-08	1.55e-07	2.18e-07	6.82e-08	6.74e-08	2.25e-07	3.97e-07	7.72e-08
f__Bradymonadaceae;g__Bradymonas	0	0	0	0	1.95e-07	2.19e-07	0	0	0	0	4.21e-07	0
f__Bradymonadaceae;g__Persicimonas	4.81e-07	5.29e-08	4.7e-07	4.01e-07	6.34e-07	1.6e-06	4.14e-07	1.82e-07	4.29e-07	4.38e-07	1.12e-06	4.07e-07
f__Breoghaniaceae;g__Breoghania	0	0	0	0	3.33e-07	1.45e-07	0	0	0	2.44e-07	7.71e-08	0
f__Brevibacteriaceae;g__Brevibacterium	0	0	0	8.13e-07	0	2.95e-07	0	1.36e-07	0	7.33e-07	2.26e-06	0
f__Brevibacteriaceae;g__Sediminivirga	0	0	0	3.4e-08	0	3.73e-07	0	0	0	3.63e-08	3.36e-07	0
f__Brucellaceae;g__Brucella	9.02e-07	6.35e-07	6.34e-07	5.44e-06	3.93e-06	8.19e-06	1.95e-07	6.33e-07	9.16e-07	1.28e-05	3.87e-05	5.61e-06
f__Brucellaceae;g__Falsochrobactrum	0	0	0	1.71e-07	2.76e-07	9.04e-07	0	0	0	5.62e-07	5.37e-06	3.41e-07
f__Brucellaceae;g__Ochrobactrum	0	0	0	1.14e-06	1.08e-06	3.17e-06	0	0	0	2.69e-06	3.18e-06	9.71e-07
f__Brucellaceae;g__Pseudochrobactrum	0	3.8e-07	0	4.4e-08	1.88e-07	9.65e-08	0	0	0	7.52e-07	3.1e-07	6.51e-07
f__Bruguierivoracaceae;g__Sodalis	0	0	0	0	0	0	0	0	0	0	0	0
f__Bryobacteraceae;g__Bryobacter	0	0	0	2.21e-07	5.22e-08	2.44e-06	0	0	0	5.78e-07	2.79e-06	1.55e-07
f__Bryobacteraceae;g__Paludibaculum	0	0	0	1.79e-07	1.08e-07	1.27e-06	0	0	0	4.95e-07	2.5e-06	1.86e-07
f__Budviciaceae;g__Leminorella	0	0	0	0	0	1.9e-08	0	0	0	3.13e-07	0	0
f__Bulleribasidiaceae;g__Dioszegia	2.63e-07	1.81e-07	1.08e-07	2.74e-07	1.6e-07	1.8e-07	0	0	1.57e-07	0	7.71e-08	5.99e-08
f__Burkholderiaceae;g__Burkholderia	0.000201864	0.00021537	0.000218553	0.000245559	0.000241761	0.000257445	0.000216022	0.000206547	0.000187486	0.000425949	0.000296474	0.000249746
f__Burkholderiaceae;g__Caballeronia	0.00015064	0.000155046	0.000171221	0.000175497	0.000181322	0.000175553	0.000149388	0.000160387	0.000144785	0.000182131	0.000176202	0.000186016
f__Burkholderiaceae;g__Candidatus Glomeribacter	0	0	0	0	0	0	0	0	0	0	1.82e-07	0
f__Burkholderiaceae;g__Chitinasiproducens	0	0	0	3.18e-08	0	0	0	0	0	2.03e-07	7.17e-07	0
f__Burkholderiaceae;g__Chitinimonas	0	0	0	2.27e-06	1.83e-06	6e-06	0	0	0	5.6e-06	8.63e-06	2.45e-06
f__Burkholderiaceae;g__Cupriavidus	1.36e-07	1.91e-08	6.98e-08	5.79e-06	6.11e-06	1.89e-05	7.26e-08	6.82e-08	3.19e-07	2.5e-05	4.24e-05	3.32e-06
f__Burkholderiaceae;g__Hydromonas	0	0	0	0	0	0	0	0	0	0	8.98e-07	0
f__Burkholderiaceae;g__Lautropia	0	0	0	1.51e-07	1.1e-06	1.58e-06	0	0	0	2.49e-06	5.14e-06	1.39e-07
f__Burkholderiaceae;g__Limnobacter	0	0	1.71e-08	1.24e-05	1.94e-06	8.4e-06	0	3.06e-07	4.51e-07	7.2e-06	5.77e-05	9.81e-07
f__Burkholderiaceae;g__Pandoraea	3.78e-07	3.61e-08	4.33e-08	1.11e-06	2.99e-07	2.12e-06	4.5e-08	6.68e-08	4.86e-08	3.4e-06	6.91e-06	5.12e-07
f__Burkholderiaceae;g__Paraburkholderia	0.000321388	0.000351868	0.000355124	0.000396035	0.000379656	0.000389644	0.000332951	0.000336445	0.000323934	0.000399962	0.000374828	0.000384316
f__Burkholderiaceae;g__Pararobbsia	0	0	0	3.76e-08	0	4.13e-08	0	0	0	4.01e-08	4.24e-07	0
f__Burkholderiaceae;g__Paucimonas	0	0	0	9.21e-08	0	6.88e-07	0	0	0	9.97e-07	1.48e-06	0
f__Burkholderiaceae;g__Polynucleobacter	8.55e-08	2.56e-07	3.29e-07	1.07e-06	9.7e-07	1.91e-06	2.38e-07	3.39e-07	1.82e-07	4.99e-06	1.18e-05	1.44e-06
f__Burkholderiaceae;g__Quisquiliibacterium	0	0	0	0	0	5.72e-08	0	0	0	0	7.35e-07	0
f__Burkholderiaceae;g__Ralstonia	2.15e-07	1.23e-07	2.97e-07	3.19e-06	4.36e-06	7.78e-06	3.12e-07	0	0	1.25e-05	2.47e-05	4.22e-06
f__Burkholderiaceae;g__Robbsia	0	0	0	0	1.36e-07	0	0	0	0	0	1.3e-07	0
f__Burkholderiaceae;g__Trinickia	2.91e-07	2.43e-07	3.74e-07	6.82e-07	2.83e-07	1.18e-06	3.12e-07	2.85e-07	1.05e-07	2.82e-06	5.14e-06	2.11e-07
f__Burkholderiaceae;g__Zeimonas	0	0	0	4.72e-08	0	1.03e-07	0	0	0	0	1.99e-07	0
f__Caedimonadaceae;g__Caedimonas	0	0	0	0	1.31e-06	0	0	0	0	6.91e-07	5.38e-07	5.94e-07
f__Caedimonadaceae;g__Candidatus Nucleicultrix	0	0	0	1.06e-07	4.24e-06	0	0	0	0	6.66e-07	1.01e-06	1.88e-06
f__Caedimonadaceae;g__Candidatus Paracaedimonas	0	0	0	0	6.51e-07	2.57e-08	0	0	0	3.24e-07	2.64e-07	5.63e-07
f__Caldicoprobacteraceae;g__Caldicoprobacter	0	0	0	0	0	3.53e-07	0	0	0	0	0	0
f__Caldilineaceae;g__Caldilinea	5.68e-07	9.81e-07	4.59e-07	4.57e-07	2.14e-06	5.57e-06	5.01e-07	8.28e-07	5.96e-07	1.46e-06	2.83e-06	3.44e-07
f__Caldilineaceae;g__Litorilinea	1.65e-07	5.24e-07	1.76e-07	1.78e-07	2.42e-06	5.7e-06	6.11e-08	2.24e-07	8.22e-08	8.19e-07	3.15e-06	8.37e-07
f__Calditrichaceae;g__Caldithrix	0	0	0	0	2.14e-06	8.88e-07	0	0	0	1.17e-06	1.23e-06	1.12e-06
f__Calotrichaceae;g__Calothrix	5.02e-07	4.9e-07	6.76e-07	1.95e-06	1.2e-06	1.93e-06	6.37e-07	6.86e-07	4.23e-08	1.49e-06	3.44e-06	5.43e-07
f__Campylobacteraceae;g__Campylobacter	2.57e-06	3.15e-06	2.96e-06	3.34e-06	2.98e-06	3.34e-06	2.83e-06	3.1e-06	2.35e-06	3.9e-06	4.92e-06	3.54e-06
f__Candelariaceae;g__Candelaria	0	1.58e-08	9.5e-08	0	0	0	0	3.71e-08	1.83e-08	5.28e-08	0	0
f__Candidatus Babeliaceae;g__Candidatus Babela	0	0	0	0	0	5.32e-07	0	0	0	7.37e-07	1.74e-06	5.58e-07
f__Candidatus Brocadiaceae;g__Candidatus Brocadia	7.35e-07	6.65e-07	7e-07	8.65e-07	9.41e-07	2.25e-06	7.29e-07	6.91e-07	4.6e-07	8.51e-07	1.79e-06	1.63e-06
f__Candidatus Brocadiaceae;g__Candidatus Jettenia	0	0	0	0	0	0	0	0	0	0	0	3.81e-07
f__Candidatus Brocadiaceae;g__Candidatus Kuenenia	0	0	0	2.42e-08	0	3.19e-07	0	0	0	0	0	5.3e-08
f__Candidatus Chromulinivoraceae;g__Candidatus Chromulinivorax	0	0	0	0	0	0	0	0	0	0	5.77e-07	0
f__Candidatus Competibacteraceae;g__Candidatus Competibacter	0	0	0	2.02e-07	3.67e-07	8.52e-07	0	0	0	6.02e-07	1.07e-06	3.61e-07
f__Candidatus Competibacteraceae;g__Candidatus Contendobacter	0	0	0	6.56e-07	1.84e-06	3.09e-06	0	0	0	2.74e-06	5.3e-06	8.9e-07
f__Candidatus Competibacteraceae;g__Plasticicumulans	0	0	0	5.98e-07	5.46e-08	1.65e-06	0	0	0	1.58e-06	2.2e-06	0
f__Candidatus Cryosericaceae;g__Candidatus Cryosericum	0	0	4.6e-07	2.33e-07	2.27e-07	8.18e-07	0	0	0	1.22e-07	3.51e-07	3.39e-07
f__Candidatus Geothermincolaceae;g__Candidatus Solincola	0	0	0	1.12e-07	4.6e-07	5.34e-07	0	0	0	2.93e-06	3.05e-06	9.61e-07
f__Candidatus Izemoplasmataceae;g__Xianfuyuplasma	1.95e-07	8.39e-08	3.02e-07	6.1e-07	1.99e-07	0	3.14e-07	9.83e-08	0	4.33e-07	1.43e-07	2.22e-07
f__Candidatus Limnocylindraceae;g__Candidatus Limnocylindrus	7.1e-08	1.83e-07	2.19e-07	2.22e-07	1.44e-07	1.62e-07	7.61e-08	7.14e-08	4.23e-07	0	0	1.62e-07
f__Candidatus Magnetaquicoccaceae;g__Candidatus Magnetaquicoccus	0	0	0	0	0	0	0	0	0	4.46e-08	1.18e-07	0
f__Candidatus Magnetomoraceae;g__Candidatus Magnetomorum	1.11e-07	9.5e-08	8.55e-08	2.31e-07	9.86e-07	5.13e-07	5.93e-08	5.56e-08	5.5e-08	9.18e-07	1.43e-06	5.48e-07
f__Candidatus Manganitrophaceae;g__Candidatus Manganitrophus	0	0	0	5.66e-07	9.63e-07	2.98e-06	0	0	0	2.16e-06	5.03e-06	5.28e-07
f__Candidatus Midichloriaceae;g__Candidatus Bandiella	5.48e-07	4.82e-07	1.21e-06	1.32e-06	8.18e-07	1.39e-06	9.32e-07	8.63e-07	1.09e-06	1.02e-06	1.38e-06	1.47e-06
f__Candidatus Midichloriaceae;g__Candidatus Midichloria	0	0	0	0	6.69e-07	0	0	0	0	1.52e-07	1.21e-07	5e-07
f__Candidatus Nitrosocaldaceae;g__Candidatus Nitrosocaldus	4.51e-07	4.75e-07	2.87e-07	1.16e-06	1.12e-06	5.58e-07	5.08e-07	7.89e-07	4.65e-07	8.37e-07	7.15e-07	3.86e-07
f__Candidatus Ozemobacteraceae;g__Candidatus Ozemobacter	0	0	0	0	3.71e-08	2.5e-07	0	0	0	0	1.07e-07	0
f__Candidatus Paracaedibacteraceae;g__Candidatus Finniella	0	0	0	0	1.43e-07	0	0	0	0	0	0	0
f__Candidatus Paracaedibacteraceae;g__Candidatus Odyssella	0	0	0	4.66e-08	3.05e-06	0	0	0	0	9.75e-07	1.17e-06	1.7e-06
f__Candidatus Paracaedibacteraceae;g__Candidatus Paracaedibacter	0	0	0	1.83e-08	3.33e-06	1.21e-06	0	0	0	1.37e-06	2.46e-06	2.36e-06
f__Candidatus Parilichlamydiaceae;g__Candidatus Similichlamydia	0	0	0	0	1.02e-06	0	0	0	0	0	0	0
f__Candidatus Saccharimonadaceae;g__Candidatus Microsaccharimonas	0	0	0	0	0	0	0	0	0	0	5.61e-07	0
f__Candidatus Scalinduaceae;g__Candidatus Scalindua	0	0	0	0	1.16e-07	4.3e-07	0	0	0	9.88e-08	1.04e-06	0
f__Candidatus Uabimicrobiaceae;g__Candidatus Uabimicrobium	0	0	0	0	0	0	0	0	0	0	0	0
f__Cantharellaceae;g__Cantharellus	2.75e-07	1.09e-07	1.58e-07	2.81e-07	1.82e-07	1.33e-07	0	1.54e-07	0	1.25e-06	6.18e-07	3.68e-07
f__Capillimicrobiaceae;g__Capillimicrobium	0	0	0	3.97e-08	7.47e-08	1.65e-07	0	0	0	0	2.24e-07	3.04e-07
f__Capsulimonadaceae;g__Capsulimonas	4.16e-07	2.73e-07	2.8e-07	4.37e-07	1.08e-06	3.47e-06	3.72e-07	3.45e-07	1.59e-07	1.05e-06	3.6e-06	1.38e-06
f__Carbonactinosporaceae;g__Carbonactinospora	0	0	0	1.29e-07	0	7.93e-07	0	0	5.46e-08	2.26e-07	1.55e-06	0
f__Casimicrobiaceae;g__Casimicrobium	0	0	0	4.69e-07	5.58e-08	1.19e-06	0	0	0	1.06e-06	3.27e-06	0
f__Casjensviridae;g__Gediminasvirus	0	0	0	0	1.31e-07	0	0	0	0	0	7.54e-07	0
f__Casjensviridae;g__Salvovirus	0	0	0	8.6e-08	0	1.89e-07	0	0	0	0	1.21e-07	9.41e-08
f__Catalimonadaceae;g__Catalinimonas	0	0	0	4.9e-07	1.54e-06	2.59e-06	0	0	0	1.67e-06	3.16e-06	9.51e-07
f__Catalimonadaceae;g__Tunicatimonas	0	0	0	5.96e-08	4.37e-07	1.46e-06	0	0	0	2.12e-06	1.04e-06	5.74e-07
f__Catenariaceae;g__Catenaria	1.58e-06	1.39e-06	1.8e-06	1.58e-06	1.45e-06	1.03e-06	1.66e-06	1.59e-06	8.9e-07	1.17e-06	1.34e-06	1.59e-06
f__Catenulisporaceae;g__Catenulispora	0	0	0	0	2.78e-07	6.84e-07	0	0	0	6.95e-07	6.49e-07	4e-07
f__Caulimoviridae;g__Badnavirus	7.82e-06	8.05e-06	8.12e-06	1.03e-05	9.73e-06	1.09e-05	8.07e-06	6.62e-06	6.99e-06	9.41e-06	8.55e-06	6.78e-06
f__Caulimoviridae;g__Caulimovirus	1.91e-07	3.28e-07	6.57e-08	5.97e-07	3.24e-07	7.28e-08	2.05e-07	3.21e-07	1.9e-07	4.24e-07	4.67e-07	0
f__Caulimoviridae;g__Petuvirus	0.000613185	0.000678226	0.000681532	0.000761394	0.000726039	0.000713195	0.000636031	0.000639016	0.000611017	0.000709282	0.000618978	0.000717261
f__Caulimoviridae;g__Rosadnavirus	8.75e-08	1.13e-07	9.01e-08	9.1e-08	1.33e-07	4.99e-08	4.69e-08	0	8.7e-08	0	0	9.96e-08
f__Caulimoviridae;g__Solendovirus	0.000689151	0.000728081	0.000753234	0.00085656	0.000790281	0.000844027	0.000723706	0.000726533	0.000683683	0.000778059	0.000719957	0.000777171
f__Caulimoviridae;g__Tungrovirus	1.24e-05	1.44e-05	1.26e-05	1.47e-05	1.22e-05	1.42e-05	1.32e-05	1.17e-05	1.22e-05	1.22e-05	1.17e-05	1.27e-05
f__Caulobacteraceae;g__Aquidulcibacter	0	0	0	9.7e-08	3.16e-08	1.06e-07	0	0	0	0	4.1e-07	0
f__Caulobacteraceae;g__Asticcacaulis	0	1.96e-07	1.57e-07	1.45e-05	1.13e-05	3.6e-05	2.44e-07	2.04e-07	7.56e-08	3.02e-05	7.05e-05	1.42e-05
f__Caulobacteraceae;g__Brevundimonas	1.08e-07	4.65e-08	0	7.61e-06	8.11e-06	1.77e-05	5.17e-08	1.17e-07	1.61e-07	2.51e-05	0.000141842	6.73e-06
f__Caulobacteraceae;g__Caulobacter	0	0	0	3.43e-06	5.84e-06	1.77e-05	0	0	8.22e-08	1.26e-05	3.76e-05	4.81e-06
f__Caulobacteraceae;g__Phenylobacterium	2.95e-07	1.27e-07	1.52e-07	1.79e-06	2.73e-06	8.04e-06	0	7.42e-08	1.47e-07	5.11e-06	3.08e-05	1.23e-06
f__Caulobacteraceae;g__Terricaulis	0	0	0	1.71e-07	2.49e-07	6.99e-07	0	0	0	2.95e-07	9.27e-07	9.24e-08
f__Caulochytriaceae;g__Caulochytrium	4.86e-07	4.33e-07	8.68e-07	4.14e-07	8.21e-07	7.08e-07	7.74e-07	9.63e-07	3.85e-07	6.17e-07	1.43e-06	1.27e-06
f__Cellulomonadaceae;g__Actinotalea	0	0	0	6.33e-07	4.04e-07	1.25e-06	0	0	0	1.91e-07	1.01e-06	0
f__Cellulomonadaceae;g__Cellulomonas	2.69e-07	2.11e-07	1.17e-07	1.42e-06	1.01e-06	5.04e-06	3.05e-07	1.99e-07	1.96e-07	1.63e-06	6.68e-06	6.73e-07
f__Cellulomonadaceae;g__Sediminihabitans	0	0	0	4.56e-08	4.46e-08	5.01e-08	0	0	0	4.13e-07	1.09e-06	9.99e-08
f__Cellulosilyticaceae;g__Cellulosilyticum	9.9e-08	4.25e-08	5.1e-08	5.15e-08	2.51e-07	0	2.65e-07	4.98e-08	4.92e-08	5.49e-08	0	0
f__Cellvibrionaceae;g__Aestuariicella	0	0	0	2.09e-06	1.98e-06	5.06e-06	0	0	0	5.06e-06	9.99e-06	8.14e-07
f__Cellvibrionaceae;g__Agaribacterium	0	0	0	1.55e-06	2.43e-06	6.45e-06	0	0	0	3.01e-06	8.17e-06	2.26e-06
f__Cellvibrionaceae;g__Agarilytica	1.04e-07	8.91e-08	2.67e-08	1.69e-06	1.15e-06	6.65e-06	1.67e-07	7.83e-08	1.29e-07	2.28e-06	5.77e-06	1.66e-06
f__Cellvibrionaceae;g__Candidatus Endobugula	0	0	0	5.36e-07	0	6.5e-08	0	0	0	2.53e-07	0	4.57e-07
f__Cellvibrionaceae;g__Cellvibrio	0	1.14e-07	0	0.00180826	0.0025365	0.0065919	4.18e-08	1.21e-06	7.75e-08	0.00693707	0.0110075	0.00262148
f__Cellvibrionaceae;g__Exilibacterium	0	0	0	4.91e-06	4.75e-06	1.39e-05	0	0	0	9.33e-06	1.73e-05	5.52e-06
f__Cellvibrionaceae;g__Gilvimarinus	1.07e-07	2.77e-07	1.11e-07	7.17e-06	1.44e-05	2.95e-05	0	1.08e-07	0	1.73e-05	4e-05	1.31e-05
f__Cellvibrionaceae;g__Marinagarivorans	0	0	0	1.32e-06	3.58e-06	4.8e-06	0	0	0	5.52e-06	9.99e-06	2.35e-06
f__Cellvibrionaceae;g__Marinibactrum	0	0	0	4.98e-07	1.23e-06	2.6e-06	0	0	0	1.77e-06	3.3e-06	1.12e-06
f__Cellvibrionaceae;g__Marinimicrobium	0	0	0	1.33e-05	1.76e-05	4.04e-05	0	0	0	2.41e-05	6.14e-05	1.68e-05
f__Cellvibrionaceae;g__Pseudomaricurvus	0	0	0	4.21e-06	8.1e-06	1.41e-05	0	0	0	1.01e-05	1.74e-05	5.89e-06
f__Cellvibrionaceae;g__Pseudoteredinibacter	0	0	0	4.42e-07	1.02e-06	1.53e-06	1.17e-08	0	0	8.46e-07	2.29e-06	8.44e-07
f__Cellvibrionaceae;g__Saccharophagus	0	0	0	1.26e-05	1.78e-05	3.79e-05	0	0	0	2.25e-05	5e-05	1.57e-05
f__Cellvibrionaceae;g__Sessilibacter	0	0	0	3.22e-07	9.42e-07	9.41e-07	0	0	0	9.41e-07	2.87e-06	3.52e-07
f__Cellvibrionaceae;g__Simiduia	0	0	0	2.26e-06	3.41e-06	7.3e-06	0	0	0	5.76e-06	9.98e-06	3.52e-06
f__Cellvibrionaceae;g__Teredinibacter	0	0	0	2.62e-05	2.14e-05	7.85e-05	2.36e-08	0	0	0.000100351	6.03e-05	3.38e-05
f__Cellvibrionaceae;g__Umboniibacter	0	0	0	1.46e-07	0	0	0	0	0	0	0	3.2e-07
f__Ceraceosoraceae;g__Ceraceosorus	4.35e-08	3.73e-08	2.85e-07	4.77e-08	3.87e-07	3.4e-07	2.05e-07	5.79e-07	2.21e-07	2.09e-07	2.16e-07	1.85e-07
f__Ceratobasidiaceae;g__Ceratobasidium	3.12e-06	3.58e-06	5.09e-06	4.35e-06	3.94e-06	3.84e-06	3.38e-06	3.73e-06	3.39e-06	3.56e-06	3.07e-06	6.24e-06
f__Ceratobasidiaceae;g__Rhizoctonia	3.19e-06	5.64e-06	3.13e-06	3.93e-06	3.6e-06	4.34e-06	4.02e-06	2.64e-06	3.66e-06	3.95e-06	4.29e-06	5.95e-06
f__Cesiribacteraceae;g__Cesiribacter	0	0	0	1.26e-07	0	3.46e-07	0	0	0	0	4.84e-07	0
f__Cesiribacteraceae;g__Nafulsella	0	0	0	0	0	0	0	0	0	0	6.75e-07	0
f__Chaetomiaceae;g__Chaetomium	3.49e-07	3.86e-07	3.31e-07	4.19e-07	2.61e-07	3.27e-07	2.07e-07	2.88e-07	1.58e-07	3.22e-08	1.72e-06	7.32e-08
f__Chaetomiaceae;g__Collariella	6.22e-08	0	3.84e-07	1.29e-07	5.69e-07	1.42e-07	0	1.88e-07	1.85e-07	0	0	2.12e-07
f__Chaetomiaceae;g__Staphylotrichum	2.41e-08	1.03e-07	4.97e-08	1e-07	9.8e-08	0	7.75e-08	1.21e-07	9.59e-08	5.35e-08	0	0
f__Chaetomiaceae;g__Thermothelomyces	6.72e-07	9.79e-07	6.19e-07	6.72e-07	8.64e-07	3.49e-07	4.26e-07	3.03e-07	5.89e-07	3.21e-07	2.53e-07	7.63e-07
f__Chaetosphaeriaceae;g__Thozetella	0	0	0	5.72e-07	0	1.25e-07	0	0	0	5.05e-07	3.14e-06	0
f__Chamaesiphonaceae;g__Chamaesiphon	2.01e-07	8.61e-08	2.07e-07	1.04e-07	6.54e-07	4.86e-07	2.15e-07	0	5.98e-07	7.26e-07	2.69e-07	1.62e-07
f__Chelatococcaceae;g__Camelimonas	0	0	0	2.05e-07	1.08e-07	1.88e-07	0	0	0	2.9e-07	2.82e-06	0
f__Chelatococcaceae;g__Chelatococcus	0	0	0	4.44e-07	1.5e-06	1.07e-06	0	0	0	2e-06	3.82e-06	9.45e-07
f__Chitinispirillaceae;g__Chitinispirillum	0	0	0	0	0	0	0	0	0	0	0	0
f__Chitinophagaceae;g__Agriterribacter	0	0	0	3.02e-08	1.85e-07	4.68e-06	0	0	0	9.69e-07	7.94e-07	5.61e-07
f__Chitinophagaceae;g__Arachidicoccus	0	5.92e-08	7.11e-08	1.71e-06	6.36e-07	1.28e-06	3.7e-07	6.94e-08	6.86e-08	1.01e-06	3.14e-06	8.97e-08
f__Chitinophagaceae;g__Asinibacterium	0	0	0	0	3.86e-08	9.07e-07	0	0	0	5.28e-08	2.02e-07	1.3e-07
f__Chitinophagaceae;g__Chitinophaga	2.83e-06	2.27e-06	2.54e-06	7.44e-06	8.8e-06	4.86e-05	1.92e-06	2.05e-06	1.33e-06	3.05e-05	3.59e-05	8.5e-06
f__Chitinophagaceae;g__Cnuella	0	0	0	0	0	2.16e-07	0	0	0	4.82e-07	9.8e-07	5.33e-07
f__Chitinophagaceae;g__Deminuibacter	0	0	0	0	1.16e-07	6.5e-08	0	0	0	1.9e-07	8.35e-08	6.49e-08
f__Chitinophagaceae;g__Dinghuibacter	0	0	0	6.31e-08	2.47e-08	5.35e-07	0	0	0	3.49e-07	2.34e-07	4.92e-07
f__Chitinophagaceae;g__Edaphocola	0	0	0	3.55e-07	1.99e-07	2.39e-06	0	0	0	5.1e-07	7.76e-07	1.6e-07
f__Chitinophagaceae;g__Ferruginibacter	0	0	0	6.22e-07	3.47e-06	5.31e-05	0	0	0	3.91e-05	2.14e-05	8.92e-07
f__Chitinophagaceae;g__Filimonas	0	0	0	1.49e-08	2.15e-07	3.42e-06	0	0	0	1.61e-06	5.05e-07	2.02e-07
f__Chitinophagaceae;g__Flaviaesturariibacter	0	0	0	0	4.07e-08	1.37e-07	0	0	0	8.87e-08	5.87e-08	0
f__Chitinophagaceae;g__Flavihumibacter	0	0	0	5e-07	1.51e-06	1.27e-05	0	0	0	6.58e-06	5.69e-06	1.24e-06
f__Chitinophagaceae;g__Flavipsychrobacter	0	0	0	1.13e-06	7.78e-06	6.68e-06	0	0	0	9.02e-06	2.9e-05	4.29e-06
f__Chitinophagaceae;g__Flavisolibacter	3.88e-08	3.33e-08	2e-07	2.03e-07	6.3e-07	1.77e-05	4.16e-08	1.95e-07	1.16e-07	1.75e-06	1.94e-06	3.78e-07
f__Chitinophagaceae;g__Foetidibacter	0	0	0	1.14e-07	6.57e-07	4.45e-06	0	0	0	1.73e-06	1.36e-06	5.94e-07
f__Chitinophagaceae;g__Ginsengibacter	0	0	0	0	4.23e-07	4.31e-06	0	0	0	2.56e-06	2.5e-06	9.31e-08
f__Chitinophagaceae;g__Gynurincola	0	0	0	0	0	1.18e-06	0	0	0	8.3e-08	3.37e-07	0
f__Chitinophagaceae;g__Hanamia	0	0	0	0	3.25e-08	1.83e-06	0	0	0	3.17e-07	4.71e-07	0
f__Chitinophagaceae;g__Haoranjiania	0	0	0	0	0	5.33e-07	0	0	0	0	0	0
f__Chitinophagaceae;g__Hydrobacter	0	0	0	0	3.23e-08	5.53e-07	0	0	0	0	4.65e-08	1.99e-07
f__Chitinophagaceae;g__Hydrotalea	0	0	0	0	2.05e-07	1.05e-06	0	0	0	5.19e-07	7.62e-07	4.35e-08
f__Chitinophagaceae;g__Ilyomonas	0	0	0	0	0	6.57e-07	0	0	0	7.76e-08	0	2.38e-07
f__Chitinophagaceae;g__Lacibacter	0	0	0	3.32e-07	5.61e-07	4.87e-05	0	0	0	5.11e-06	3.61e-06	5.59e-07
f__Chitinophagaceae;g__Limnovirga	0	0	0	0	0	1.08e-06	0	0	0	1.1e-06	3.87e-07	5.75e-08
f__Chitinophagaceae;g__Longitalea	0	0	0	1.62e-06	1.18e-06	3.54e-06	0	0	0	1.79e-05	3.96e-06	1.5e-06
f__Chitinophagaceae;g__Niabella	0	0	0	2.42e-06	6.75e-07	2.47e-05	0	0	0	7.26e-06	4.94e-06	6.43e-07
f__Chitinophagaceae;g__Niastella	0	1.73e-07	0	5.57e-06	3.5e-06	1.74e-05	1.44e-07	0	0	0.000141791	8.06e-06	3.53e-06
f__Chitinophagaceae;g__Panacibacter	0	0	0	1.88e-07	0	4.38e-06	0	0	0	7.86e-07	4.54e-07	4.84e-08
f__Chitinophagaceae;g__Paracnuella	0	0	0	0	0	4.7e-07	0	0	0	9.67e-08	5.13e-07	3.97e-08
f__Chitinophagaceae;g__Parafilimonas	0	0	0	1.32e-07	8.96e-08	1.66e-06	0	0	0	3.21e-07	2.4e-07	0
f__Chitinophagaceae;g__Paraflavitalea	6.46e-07	5.55e-07	2.42e-07	5.7e-07	5.68e-07	8.45e-06	3.15e-07	1.18e-07	2.34e-07	3.96e-06	3.88e-06	4.69e-07
f__Chitinophagaceae;g__Parasegetibacter	0	0	0	9.69e-08	0	2.5e-06	0	0	0	5.5e-07	6.97e-07	0
f__Chitinophagaceae;g__Phnomibacter	5.25e-07	3e-07	3.62e-07	3.58e-07	3.09e-07	4.61e-06	4.06e-07	5.04e-07	1.97e-07	1.43e-06	9.9e-07	4.26e-07
f__Chitinophagaceae;g__Pinibacter	0	0	0	4.83e-08	1.53e-07	3.89e-06	0	0	0	5.6e-07	1.44e-06	0
f__Chitinophagaceae;g__Pseudobacter	0	0	0	0	4.4e-07	1.38e-06	0	0	0	1.02e-06	6.32e-07	0
f__Chitinophagaceae;g__Pseudocnuella	0	0	0	0	0	1.71e-08	0	0	0	8.31e-08	0	1.71e-08
f__Chitinophagaceae;g__Pseudoflavitalea	0	0	0	4.8e-08	0	4.51e-06	0	0	0	9.61e-07	0	0
f__Chitinophagaceae;g__Puia	4.5e-08	4.85e-08	0	6.82e-08	1.95e-07	2.71e-06	1.45e-07	1.36e-07	4.48e-08	6.08e-07	1.88e-06	2.6e-07
f__Chitinophagaceae;g__Sediminibacterium	0	0	0	4.09e-07	6.88e-07	1.14e-05	4.24e-08	0	2.81e-08	4.24e-06	6.94e-06	9.46e-07
f__Chitinophagaceae;g__Segetibacter	2.07e-05	2.2e-05	1.9e-05	1.56e-05	1.84e-05	2.55e-05	2.22e-05	2.23e-05	2.27e-05	2.72e-05	3.3e-05	1.86e-05
f__Chitinophagaceae;g__Taibaiella	0	0	0	1.34e-06	1.57e-06	1.15e-05	0	0	0	5.15e-06	1.28e-05	2.34e-06
f__Chitinophagaceae;g__Terrimonas	0	0	0	6.04e-07	5.37e-07	3.49e-05	0	0	0	1.81e-06	2.82e-06	9.72e-08
f__Chitinophagaceae;g__Thermoflavifilum	7.16e-07	5.21e-07	1.54e-07	7.75e-07	5.66e-07	2.19e-06	2.67e-07	4.79e-07	8.61e-07	8.7e-07	6.12e-07	9.96e-07
f__Chlamydiaceae;g__Candidatus Rubidus	0	0	0	0	1.03e-07	0	0	0	0	0	0	0
f__Chlamydiaceae;g__Chlamydia	1.21e-06	1.27e-06	1.43e-06	1.47e-06	1.44e-06	1.1e-06	1.06e-06	1.15e-06	1.07e-06	1.16e-06	5.11e-06	1.22e-06
f__Chlorobiaceae;g__Chlorobaculum	0	0	0	2.44e-07	0	0	0	0	0	0	0	2.28e-07
f__Chlorobiaceae;g__Chlorobium	0	0	0	8.08e-08	4.54e-08	2.04e-07	0	0	0	6.61e-07	9.2e-07	1.21e-07
f__Chlorobiaceae;g__Pelodictyon	0	0	0	4.28e-08	0	3.75e-07	0	0	0	0	6.03e-08	0
f__Chlorobiaceae;g__Prosthecochloris	4.03e-07	7.49e-07	2.77e-07	3.8e-07	5e-07	7.44e-07	5.04e-07	5.4e-07	4.01e-07	3.97e-07	3.53e-06	1.27e-07
f__Chlorociboriaceae;g__Chlorociboria	0	7.06e-08	4.24e-08	1.43e-07	1.25e-07	4.69e-08	3.68e-08	0	0	1.82e-07	3.52e-07	0
f__Chloroflexaceae;g__Chloroflexus	1.89e-07	2.7e-07	3.47e-07	2.67e-07	1.65e-06	4.87e-06	5.68e-07	2.44e-07	4.2e-07	1.19e-06	1.66e-06	5.02e-07
f__Chloroherpetonaceae;g__Chloroherpeton	5.6e-07	3.24e-07	8.77e-07	5.96e-07	8.3e-07	6.48e-07	6.76e-07	7.3e-07	6.81e-07	3.49e-07	3.34e-07	5.56e-07
f__Choanephoraceae;g__Blakeslea	7.33e-07	6.28e-07	8.96e-07	7.92e-07	8.26e-07	8.32e-07	7.87e-07	1.05e-06	9.62e-07	1.18e-06	1.21e-06	9.29e-07
f__Choanephoraceae;g__Choanephora	2.94e-06	1.87e-06	1.88e-06	2.05e-06	2.05e-06	3.23e-06	2.37e-06	1.57e-06	1.86e-06	2.77e-06	2.1e-06	1.83e-06
f__Choanephoraceae;g__Gilbertella	5.12e-07	3.45e-07	4.67e-07	5.79e-07	8.11e-07	2.36e-07	1.99e-07	2.91e-07	3.32e-07	9.36e-07	2.99e-07	6.88e-07
f__Chromatiaceae;g__Allochromatium	0	0	0	2.06e-07	9.2e-07	6.09e-07	0	0	0	4.23e-07	9.55e-07	4.67e-07
f__Chromatiaceae;g__Arsukibacterium	0	0	0	0	0	1.24e-07	0	0	0	0	1.61e-06	0
f__Chromatiaceae;g__Candidatus Nitrosacidococcus	0	0	0	0	1.06e-06	0	0	0	0	1.06e-07	1.4e-07	7.59e-07
f__Chromatiaceae;g__Candidatus Nitrosoglobus	0	0	0	0	3.85e-07	0	0	0	0	5.25e-08	6.93e-08	1.08e-07
f__Chromatiaceae;g__Candidatus Tenderia	0	0	0	5.13e-08	2.25e-06	1.72e-08	0	0	0	8.91e-07	9.82e-07	1.37e-06
f__Chromatiaceae;g__Candidatus Thiosymbion	0	0	0	4.8e-08	1.44e-07	6.49e-07	0	0	0	7.68e-07	3.49e-07	1.5e-07
f__Chromatiaceae;g__Chromatium	0	0	0	0	2.43e-06	6.46e-07	3.06e-07	9.58e-08	6.63e-07	2.28e-06	2.28e-06	1.1e-06
f__Chromatiaceae;g__Lamprobacter	0	0	0	0	0	0	0	0	0	0	0	0
f__Chromatiaceae;g__Lamprocystis	0	0	0	1.56e-08	2.41e-07	5.74e-07	0	0	0	8.32e-08	7.1e-07	0
f__Chromatiaceae;g__Nitrosococcus	4.56e-07	1.57e-07	1.88e-07	2.37e-07	5.09e-06	1.56e-07	2.44e-07	4.59e-07	3.63e-07	1.24e-06	2.04e-06	2.49e-06
f__Chromatiaceae;g__Pararheinheimera	0	0	0	1.42e-06	2.57e-06	5.37e-06	0	0	0	3.66e-06	7.72e-06	2.62e-06
f__Chromatiaceae;g__Rheinheimera	7.18e-07	1.02e-06	1.06e-06	6.1e-06	9.88e-06	1.99e-05	1.03e-06	1.11e-06	8.53e-07	2.16e-05	3.01e-05	1.1e-05
f__Chromatiaceae;g__Thiocapsa	1.93e-07	2.46e-07	5.26e-07	1.51e-07	4.82e-07	2.52e-07	2.07e-07	1.94e-07	0	1.14e-06	3.16e-07	1.98e-07
f__Chromatiaceae;g__Thiococcus	0	0	0	0	7.77e-07	0	0	0	0	3.57e-07	4.13e-07	1.37e-07
f__Chromatiaceae;g__Thiocystis	0	0	0	0	9.53e-08	1.64e-06	0	0	0	3.56e-07	5.73e-07	4.9e-08
f__Chromatiaceae;g__Thiodictyon	0	0	0	0	4.24e-07	2.23e-06	0	0	0	8.66e-07	1.48e-06	1e-07
f__Chromatiaceae;g__Thioflavicoccus	0	0	0	0	4.92e-08	5.52e-08	0	0	0	8.04e-08	7.09e-08	0
f__Chromatiaceae;g__Thiohalocapsa	0	0	0	7.63e-07	8.77e-08	9.83e-07	0	0	0	3.53e-07	4.43e-06	1.28e-07
f__Chromatiaceae;g__Thiorhodococcus	0	0	0	8.9e-08	5.88e-08	0	0	0	0	9.48e-08	0	0
f__Chromobacteriaceae;g__Andreprevotia	0	0	0	8.83e-07	4.29e-07	1.8e-06	0	0	0	3.54e-06	4.49e-06	3.16e-07
f__Chromobacteriaceae;g__Aquaspirillum	0	0	0	0	1.11e-07	8.3e-08	0	0	0	0	0	0
f__Chromobacteriaceae;g__Aquitalea	0	0	0	1.2e-06	3.24e-07	1.87e-06	0	0	0	2.73e-06	4.99e-06	1.46e-07
f__Chromobacteriaceae;g__Chitinibacter	0	0	0	6.17e-07	8.78e-07	1.75e-06	0	0	0	1.02e-06	3.32e-06	9.19e-07
f__Chromobacteriaceae;g__Chitinilyticum	0	0	0	2.48e-07	2.38e-07	1.52e-07	0	0	0	2.1e-06	1.59e-06	5.72e-08
f__Chromobacteriaceae;g__Chitiniphilus	0	0	0	3.88e-07	1.11e-07	1.03e-06	0	2.5e-08	0	4.02e-06	3.53e-06	2.33e-07
f__Chromobacteriaceae;g__Chromobacterium	0	0	0	1.2e-06	5.32e-07	1.86e-06	1.09e-07	0	2.02e-07	4.39e-06	1.13e-05	1.11e-06
f__Chromobacteriaceae;g__Deefgea	0	0	0	6.52e-07	1.21e-06	1.86e-06	0	0	0	3.84e-06	2.08e-06	1.74e-06
f__Chromobacteriaceae;g__Formivibrio	0	0	0	0	3.56e-08	3.32e-07	0	0	0	7.16e-07	0	0
f__Chromobacteriaceae;g__Iodobacter	0	0	0	3.88e-08	0	1.44e-07	0	0	0	4.86e-07	1.5e-06	0
f__Chromobacteriaceae;g__Jeongeupia	0	0	0	9.4e-07	2.02e-07	1.36e-06	0	0	0	1.17e-06	4.69e-06	2.17e-07
f__Chromobacteriaceae;g__Laribacter	0	0	0	2.55e-07	0	4.83e-07	0	0	0	1.01e-06	3.49e-06	0
f__Chromobacteriaceae;g__Leeia	0	0	0	6.26e-07	9.61e-07	1.85e-06	0	0	0	1.56e-06	5.46e-06	1.29e-06
f__Chromobacteriaceae;g__Microvirgula	0	0	0	0	0	0	0	0	0	9.89e-07	1.44e-07	3.37e-08
f__Chromobacteriaceae;g__Paludibacterium	0	0	0	4.52e-08	1.77e-07	1.49e-07	0	0	0	2.41e-07	3.82e-07	4.95e-08
f__Chromobacteriaceae;g__Pseudogulbenkiania	0	0	0	5.09e-06	4.74e-06	1.31e-05	0	0	0	8.66e-06	2.46e-05	6.09e-06
f__Chromobacteriaceae;g__Silvimonas	0	0	0	7.01e-08	0	1.73e-07	0	0	0	2.55e-07	4.94e-07	0
f__Chromobacteriaceae;g__Vogesella	0	0	0	1.74e-06	1.98e-06	4.44e-06	0	0	0	4.16e-06	1.13e-05	1.25e-06
f__Chroococcaceae;g__Chondrocystis	1.26e-07	1.08e-07	4.55e-07	6.37e-07	5.28e-07	1.84e-07	1.04e-06	4.94e-07	1.89e-07	5.29e-07	2.89e-07	4.96e-07
f__Chroococcaceae;g__Chroococcus	3.32e-07	6e-07	2.76e-07	4.2e-07	1.04e-06	6e-08	2.82e-07	4.63e-07	4.58e-07	1.3e-07	0	4.48e-07
f__Chroococcaceae;g__Chroogloeocystis	0	0	0	4.25e-08	0	2.8e-07	0	0	0	9.06e-08	1.2e-07	0
f__Chroococcaceae;g__Cyanosarcina	0	0	0	0	0	0	0	0	0	0	0	0
f__Chroococcaceae;g__Geminocystis	1.83e-07	5.43e-07	4e-07	1.66e-06	1.31e-06	4.77e-07	4.7e-07	9.49e-07	6.82e-08	6.33e-07	4.83e-07	6.53e-07
f__Chroococcaceae;g__Gloeocapsa	1.06e-07	1.31e-07	1.83e-07	3.23e-07	3.24e-07	1.65e-07	2.66e-07	7.14e-08	2.47e-07	4.94e-07	6.81e-07	1.45e-07
f__Chroococcaceae;g__Gloeocapsopsis	0	0	0	0	0	3.38e-07	0	0	0	0	7.9e-08	3.07e-08
f__Chroococcidiopsidaceae;g__Chroococcidiopsis	3.82e-07	4.5e-07	6.84e-07	6.45e-07	1.25e-06	1.55e-06	2.29e-07	6.86e-07	7.34e-07	1.12e-06	1.91e-06	9.96e-07
f__Chrysiogenaceae;g__Desulfurispira	0	0	0	0	0	0	0	0	0	7.11e-07	0	0
f__Chrysiogenaceae;g__Desulfurispirillum	0	0	0	1.15e-07	2.98e-07	8.38e-07	0	0	0	7.32e-07	8.07e-08	3.34e-07
f__Chrysotrichaceae;g__Chrysothrix	9.4e-08	0	9.69e-08	4.89e-08	2.39e-07	2.68e-07	1.01e-07	4.73e-08	1.4e-07	5.21e-08	2.07e-07	3.21e-07
f__Chrysozymaceae;g__Pseudohyphozyma	8.09e-08	0	1.67e-07	4.21e-07	8.22e-08	9.23e-08	2.6e-07	8.14e-08	0	2.69e-07	1.19e-07	9.21e-08
f__Chthoniobacteraceae;g__Candidatus Udaeobacter	0	0	0	0	1.3e-07	3.41e-07	0	0	0	0	1.25e-07	4.87e-08
f__Chthoniobacteraceae;g__Chthoniobacter	0	5.31e-07	1.06e-07	1.55e-06	3.55e-06	8.23e-06	0	5.18e-07	5.12e-07	7.69e-06	1.23e-05	4.64e-06
f__Chytridiaceae;g__Chytridium	1.74e-06	1.51e-06	2.61e-06	1.14e-06	1.45e-06	1.73e-06	1.77e-06	1.59e-06	1.62e-06	1.14e-06	1.06e-06	1.57e-06
f__Chytridiaceae;g__Irineochytrium	1.42e-06	1.5e-06	1.66e-06	1.72e-06	1.58e-06	1.77e-06	1.77e-06	1.4e-06	1.53e-06	2.05e-06	2e-06	2.17e-06
f__Chytridiaceae;g__Phlyctochytrium	9.2e-06	9.94e-06	9.68e-06	1.02e-05	9.75e-06	1e-05	9.01e-06	9.44e-06	8.15e-06	9.84e-06	9.55e-06	1.23e-05
f__Chytridiaceae;g__Zopfochytrium	2.44e-06	2.7e-06	1.75e-06	2.96e-06	3.82e-06	2.43e-06	2.64e-06	1.64e-06	2.05e-06	4.21e-06	3.69e-06	1.98e-06
f__Chytriomycetaceae;g__Chytriomyces	4.79e-06	5.7e-06	4.79e-06	5.47e-06	6.98e-06	6.48e-06	6.28e-06	4.59e-06	5.24e-06	5.09e-06	6.45e-06	8.26e-06
f__Chytriomycetaceae;g__Entophlyctis	4.69e-06	4.59e-06	4.2e-06	5.81e-06	4.43e-06	4.82e-06	5.08e-06	6.1e-06	3.28e-06	5.18e-06	5.45e-06	5.68e-06
f__Chytriomycetaceae;g__Obelidium	8.69e-07	4.56e-07	7.37e-07	5.18e-07	1.41e-06	1.4e-06	5.97e-07	9.38e-07	9.82e-07	1.14e-06	1.33e-06	2.06e-06
f__Chytriomycetaceae;g__Physocladia	1.3e-06	1.16e-06	2.09e-06	7.91e-07	1.48e-06	1.04e-06	6.41e-07	1.21e-06	9.68e-07	1.01e-06	7.21e-07	6.51e-07
f__Chytriomycetaceae;g__Podochytrium	7.45e-07	1.13e-06	2.76e-07	1.44e-06	1.06e-06	1.07e-06	6.8e-07	1.16e-06	9.02e-07	1.53e-06	8.66e-07	9.01e-07
f__Chytriomycetaceae;g__Rhizoclosmatium	0.000284209	0.000298471	0.000320288	0.000322223	0.000373261	0.000311864	0.00026502	0.000284217	0.00025793	0.00030963	0.000320087	0.000387543
f__Cladochytriaceae;g__Cladochytrium	1.02e-05	1.12e-05	1.35e-05	1.2e-05	1.18e-05	1.14e-05	1.2e-05	9.49e-06	1.21e-05	1.2e-05	1.06e-05	1.36e-05
f__Cladosporiaceae;g__Rachicladosporium	2.41e-07	0	2.48e-07	3.76e-07	1.83e-07	2.06e-07	2.58e-07	1.82e-07	5.98e-08	2.66e-07	8.68e-08	0
f__Claroideoglomeraceae;g__Claroideoglomus	6.82e-06	6.99e-06	8.43e-06	8.1e-06	7.87e-06	8.86e-06	6.48e-06	6.24e-06	5.81e-06	8.61e-06	7.36e-06	8.15e-06
f__Clavicipitaceae;g__Claviceps	1.09e-07	9.36e-08	1.12e-07	1.14e-06	0	3.14e-07	0	6.59e-07	1.08e-07	8.99e-07	5.79e-06	0
f__Clavicipitaceae;g__Epichloe	0	0	0	3.01e-07	0	2.15e-08	0	0	1.87e-08	4.67e-07	2.7e-06	0
f__Clavicipitaceae;g__Metarhizium	7.49e-08	2.42e-07	1.45e-07	3.81e-06	1.43e-07	5.43e-07	1.18e-07	4.66e-07	1.27e-07	1.75e-06	2.3e-05	1.61e-07
f__Clavicipitaceae;g__Moelleriella	0	5.64e-08	6.77e-08	6.84e-08	1.34e-07	3.75e-08	0	6.61e-08	0	1.46e-07	5.09e-07	7.48e-08
f__Clavicipitaceae;g__Pochonia	4.5e-08	0	0	4.57e-06	0	5.78e-07	3.89e-08	2.58e-07	1.46e-07	2.5e-06	2.85e-05	0
f__Clavicipitaceae;g__Ustilaginoidea	0	0	0	5.95e-08	0	3.26e-08	0	0	0	7.75e-08	8.62e-07	0
f__Closteroviridae;g__Ampelovirus	1.37e-06	7.86e-07	1.04e-06	9.77e-07	8.26e-07	1.17e-06	1.25e-06	9.24e-07	5.6e-07	6.85e-07	5.84e-07	1.15e-06
f__Clostridiaceae;g__Alkaliphilus	4.49e-07	2.89e-07	1.16e-07	0	4e-08	0	2.41e-07	0	2.23e-07	2.12e-07	4.62e-07	4.48e-08
f__Clostridiaceae;g__Anaeromicrobium	0	0	0	0	0	3.46e-08	0	0	0	0	1.78e-07	1.73e-07
f__Clostridiaceae;g__Anaerosolibacter	0	0	0	0	0	6.76e-08	0	0	0	0	0	0
f__Clostridiaceae;g__Caloramator	0	0	0	0	0	0	0	0	0	4.99e-08	0	0
f__Clostridiaceae;g__Clostridium	0.000838977	0.00061575	0.000495153	0.000123537	6.62e-05	7.72e-05	0.000498302	0.000551126	0.000650029	0.000100376	0.000107416	7.07e-05
f__Clostridiaceae;g__Crassaminicella	0	0	0	0	0	0	0	0	0	0	0	0
f__Clostridiaceae;g__Desnuesiella	5.88e-08	1.01e-07	4.24e-07	1.83e-07	1.79e-07	2.01e-07	4.41e-07	0	2.92e-07	2.61e-07	5.17e-07	6.69e-08
f__Clostridiaceae;g__Hungatella	0	0	0	0	2.31e-08	5.19e-08	0	0	0	6.42e-07	0	1.04e-07
f__Clostridiaceae;g__Paraclostridium	0.000420605	0.000473305	0.000469537	0.000498237	0.000573468	0.000496613	0.000431553	0.000454881	0.000397878	0.000501742	0.000487344	0.000542135
f__Clostridiaceae;g__Sarcina	2.67e-07	3.64e-07	5.95e-07	2.29e-07	4.69e-07	1.03e-07	3.9e-07	3.31e-07	3.17e-07	3.05e-07	2.38e-07	1.5e-07
f__Clostridiaceae;g__Serpentinicella	1.45e-07	6.21e-08	0	0	1.1e-07	4.13e-08	7.75e-08	7.27e-08	3.6e-08	0	5.3e-08	2.06e-07
f__Clostridiaceae;g__Tindallia	1.68e-07	1.44e-07	2.17e-07	1.75e-07	1.28e-07	1.92e-07	2.7e-07	1.69e-07	4.18e-08	0	2.46e-07	9.57e-08
f__Clostridiales Family XVII. Incertae Sedis;g__Sulfobacillus	0	0	0	0	0	2e-07	0	0	0	0	2.99e-07	0
f__Coelomomycetaceae;g__Coelomomyces	1.71e-06	2.12e-06	2.18e-06	2.67e-06	1.4e-06	2.61e-06	1.38e-06	2.43e-06	1.81e-06	2.26e-06	1.72e-06	2.21e-06
f__Coelosphaeriaceae;g__Snowella	0	0	0	0	8.54e-08	0	0	0	0	0	2.46e-07	0
f__Coelosphaeriaceae;g__Woronichinia	5.25e-07	2.76e-07	5.73e-07	4.92e-07	8.24e-07	9.67e-07	1.94e-07	7.36e-07	1.09e-06	9.96e-07	1.06e-06	5.17e-07
f__Cohaesibacteraceae;g__Cohaesibacter	2.8e-07	6.48e-07	7.73e-07	5.91e-08	5.07e-07	8.32e-07	2.63e-07	4.61e-07	4.52e-07	1.08e-06	8.4e-07	2.34e-07
f__Coleofasciculaceae;g__Allocoleopsis	0	0	0	0	4.91e-07	1.42e-06	0	0	0	1.68e-07	5.52e-07	4.44e-08
f__Coleofasciculaceae;g__Coleofasciculus	4.92e-07	1.11e-06	6.8e-07	9.54e-07	6.83e-07	1.57e-06	3.81e-07	4.03e-07	8.49e-07	7.28e-07	1.15e-06	8.91e-07
f__Coleofasciculaceae;g__Geitlerinema	1.08e-07	3.34e-07	1.11e-07	1.8e-07	5.8e-07	1.78e-06	2.32e-07	3.48e-07	6.53e-07	8.5e-07	8.13e-07	2.71e-07
f__Coleofasciculaceae;g__Roseofilum	1.92e-07	1.65e-07	2.96e-07	1.99e-07	1.46e-07	3.83e-07	5.14e-07	0	4.76e-08	2.66e-07	1.4e-07	2.18e-07
f__Coleosporiaceae;g__Cronartium	3.99e-07	3.96e-07	1.44e-07	4.42e-07	6.15e-07	2.21e-07	4.12e-07	2.94e-07	4.05e-07	6.33e-07	1.3e-07	3.32e-07
f__Colwelliaceae;g__Cognaticolwellia	0	0	0	0	4.08e-07	2.29e-07	0	3.03e-07	9.97e-08	0	0	0
f__Colwelliaceae;g__Colwellia	5.02e-08	4.3e-08	1.03e-07	1.69e-06	1.89e-06	7.46e-06	2.15e-07	0	0	4.55e-06	6.63e-06	1.47e-06
f__Colwelliaceae;g__Litorilituus	0	0	0	0	0	4.72e-08	0	0	0	5.59e-07	0	1.2e-07
f__Colwelliaceae;g__Pseudocolwellia	0	0	0	0	0	1.09e-07	0	0	0	7.34e-07	7.59e-07	5.46e-08
f__Colwelliaceae;g__Thalassomonas	0	0	0	1.67e-06	5.62e-06	1.99e-05	0	0	0	9.22e-06	1.01e-05	3.23e-06
f__Colwelliaceae;g__Thalassotalea	0	0	0	6.09e-08	7.49e-07	1.61e-06	0	0	0	9.11e-07	4.91e-07	1.83e-07
f__Comamonadaceae;g__Acidovorax	6.42e-08	1.19e-07	4.26e-08	6.31e-05	1.95e-05	8.86e-05	3.68e-07	8.22e-07	4.49e-07	0.000182406	0.000270776	2.24e-05
f__Comamonadaceae;g__Albitalea	0	0	0	1.09e-06	2.85e-06	4.49e-06	0	0	0	5.23e-06	9.99e-06	1.49e-06
f__Comamonadaceae;g__Alicycliphilus	0	0	0	2.35e-07	6.09e-08	8.19e-07	0	0	0	3.21e-07	1.05e-06	0
f__Comamonadaceae;g__Caenimonas	0	0	0	5.22e-06	1.05e-06	8.54e-06	2.51e-08	4.71e-08	1.14e-07	2.25e-05	5.97e-05	3.53e-07
f__Comamonadaceae;g__Candidatus Symbiobacter	0	0	0	0	3.95e-08	1.55e-07	0	0	0	0	2.85e-07	1.66e-07
f__Comamonadaceae;g__Comamonas	0	0	0	3.28e-06	2.92e-06	9.43e-06	0	0	6.6e-08	1.85e-05	3.01e-05	2.05e-06
f__Comamonadaceae;g__Corticibacter	0	0	0	8.42e-08	0	9.23e-08	0	0	0	3.14e-07	1.13e-06	0
f__Comamonadaceae;g__Curvibacter	8.26e-06	8.74e-06	7.87e-06	1.52e-05	8.89e-06	2.88e-05	7.35e-06	6.15e-06	7.84e-06	5.99e-05	0.000121089	8.65e-06
f__Comamonadaceae;g__Delftia	9.28e-09	1.42e-08	0	9.04e-07	6.48e-07	2.14e-06	0	0	3.9e-08	5.87e-06	1.38e-05	1.47e-06
f__Comamonadaceae;g__Diaphorobacter	0	0	0	2.82e-07	6.84e-07	6.91e-07	0	0	7.44e-08	3.09e-06	4.38e-06	3.02e-07
f__Comamonadaceae;g__Extensimonas	0	0	0	1.49e-06	5.54e-08	2.16e-06	0	0	0	3.3e-06	6.74e-06	0
f__Comamonadaceae;g__Giesbergeria	0	0	0	2.46e-07	1.71e-08	6.89e-07	0	0	2.13e-08	1.81e-06	3.43e-06	3.83e-08
f__Comamonadaceae;g__Hydrogenophaga	1.13e-07	1.93e-07	2.48e-07	3.85e-05	1.56e-05	0.000136113	2.09e-07	2.38e-07	4.66e-07	0.00013653	0.000176476	2.52e-05
f__Comamonadaceae;g__Hylemonella	0	0	0	1.19e-06	8e-07	1.7e-06	0	0	0	6.91e-06	9.31e-06	5.25e-07
f__Comamonadaceae;g__Kinneretia	0	0	0	2.33e-05	3.84e-05	6.83e-05	0	0	0	3.9e-05	0.000108253	1.97e-05
f__Comamonadaceae;g__Limnohabitans	0	0	0	6.46e-06	1.05e-06	8.51e-06	3.97e-08	0	1.31e-07	2.87e-05	5.89e-05	7.41e-07
f__Comamonadaceae;g__Macromonas	0	0	0	4.83e-07	4.37e-08	5.89e-07	0	0	0	1.52e-06	3.67e-06	2.6e-08
f__Comamonadaceae;g__Malikia	0	0	0	5.05e-07	0	4.19e-07	0	0	0	2.13e-06	3.11e-06	1.96e-07
f__Comamonadaceae;g__Melaminivora	0	0	0	9.88e-08	0	1.52e-07	0	0	0	4.42e-07	6.68e-07	0
f__Comamonadaceae;g__Oryzisolibacter	0	0	0	6.18e-07	0	1.26e-06	0	0	0	5.64e-07	2.22e-06	0
f__Comamonadaceae;g__Ottowia	0	0	0	1.33e-06	0	2.29e-06	0	0	0	6.41e-06	1.55e-05	2.55e-07
f__Comamonadaceae;g__Pelomonas	0	5.42e-07	3.68e-07	0.00014274	0.00125133	0.000936423	3.6e-07	1.17e-07	9.07e-07	0.00303692	0.00293094	0.00052815
f__Comamonadaceae;g__Polaromonas	0	8.15e-08	0	2.17e-05	2.61e-06	3.59e-05	1.68e-08	1.11e-07	1.77e-07	7.8e-05	0.000183524	2.03e-06
f__Comamonadaceae;g__Pseudacidovorax	0	0	0	1.08e-06	5.55e-07	2.84e-06	0	0	0	4.29e-06	1.01e-05	0
f__Comamonadaceae;g__Pseudorhodoferax	0	0	0	1.92e-06	1.69e-06	2.56e-06	0	0	4.36e-08	7.82e-06	1.86e-05	7.52e-07
f__Comamonadaceae;g__Ramlibacter	1.04e-07	2.36e-08	0	2.83e-05	6.89e-06	5.17e-05	2.73e-07	8.31e-08	6.66e-07	0.000115723	0.000263612	6.17e-06
f__Comamonadaceae;g__Rhodoferax	0	1.24e-07	0	1.32e-05	6.52e-06	2.78e-05	0	3.51e-08	2.66e-07	5.72e-05	0.000121073	5.14e-06
f__Comamonadaceae;g__Serpentinimonas	0	0	0	2.99e-07	0	5.71e-07	0	0	0	7.5e-07	1.96e-06	0
f__Comamonadaceae;g__Simplicispira	0	0	0	1.58e-06	6.52e-08	2.95e-06	0	0	1.87e-08	4.47e-06	1.27e-05	3.36e-07
f__Comamonadaceae;g__Tibeticola	0	0	0	5.95e-07	1.07e-08	6.07e-07	0	0	2.8e-08	2.1e-06	5.72e-06	0
f__Comamonadaceae;g__Vandammella	0	0	0	1.95e-07	3.11e-08	1.71e-07	0	0	0	6e-07	1.15e-06	0
f__Comamonadaceae;g__Variovorax	1.36e-07	4.25e-08	1.13e-07	3.49e-05	1.73e-05	7.57e-05	2.69e-08	1.12e-07	3.35e-07	0.000177341	0.000343182	8.24e-06
f__Comamonadaceae;g__Verminephrobacter	0	0	0	5.11e-07	2.83e-07	9.06e-07	0	0	0	9.78e-07	1.88e-06	1.81e-07
f__Comamonadaceae;g__Xenophilus	0	0	0	1.88e-06	2.32e-07	2.73e-06	0	0	6.58e-08	4.89e-06	9.87e-06	1.66e-07
f__Conexibacteraceae;g__Conexibacter	0	0	0	1.65e-08	0	2.9e-07	0	0	0	1.94e-07	6e-07	0
f__Coniochaetaceae;g__Coniochaeta	5.15e-07	4.45e-07	5.17e-07	6.53e-07	3.54e-07	1.31e-07	2.02e-07	1.68e-07	6.96e-07	9.62e-07	3.9e-06	4.93e-07
f__Coniocybaceae;g__Chaenotheca	3.93e-07	7.06e-07	3.31e-07	1.27e-06	3.76e-07	5.74e-07	1.79e-07	9.22e-07	6.88e-07	6.95e-07	1.84e-06	1.06e-06
f__Coprobacillaceae;g__Catenibacterium	0.000538328	0.000369036	0.000315034	5.94e-05	3.9e-05	3.61e-05	0.000321392	0.000347137	0.000423866	4.28e-05	6.13e-05	4.18e-05
f__Coprobacillaceae;g__Thomasclavelia	1.8e-05	1.91e-05	1.92e-05	2.7e-05	1.98e-05	2.18e-05	1.93e-05	1.98e-05	1.89e-05	2.14e-05	1.71e-05	2.28e-05
f__Cordycipitaceae;g__Akanthomyces	6.54e-08	0	0	5.62e-06	0	7.22e-07	9.78e-08	1.09e-07	5.62e-08	2.16e-06	3.36e-05	0
f__Cordycipitaceae;g__Beauveria	8.9e-08	4.67e-07	2.46e-07	1.78e-06	2.99e-07	6.12e-07	2.75e-07	1.84e-07	2.16e-07	1.29e-06	1.29e-05	1.36e-07
f__Cordycipitaceae;g__Cordyceps	0	0	3.93e-08	2.44e-06	0	3.68e-07	3.2e-08	3.9e-08	0	2.33e-06	2.07e-05	0
f__Cordycipitaceae;g__Lecanicillium	1.05e-07	0	4.4e-08	5.25e-06	1.2e-07	1.66e-06	3.45e-08	1.29e-07	9.37e-08	5.09e-06	4.43e-05	0
f__Cordycipitaceae;g__Parengyodontium	0	0	0	9.21e-07	0	1.26e-07	0	1.11e-07	0	7.36e-07	3.57e-06	0
f__Corynebacteriaceae;g__Corynebacterium	0.0290628	0.0312728	0.0319086	0.0346957	0.0339409	0.0334941	0.0296459	0.0298708	0.0285665	0.033193	0.0300478	0.0338116
f__Coxiellaceae;g__Aquicella	0	0	0	1.84e-07	5.18e-06	3.28e-07	0	0	0	2.66e-06	1.93e-06	3.23e-06
f__Coxiellaceae;g__Candidatus Aquirickettsiella	0	0	1.17e-08	0	9.23e-07	3.88e-08	1.21e-08	0	0	3.04e-07	7.83e-07	5.85e-07
f__Coxiellaceae;g__Candidatus Berkiella	0	0	0	8.91e-07	5.05e-05	5.56e-07	0	1.28e-08	0	1.72e-05	1.61e-05	2.75e-05
f__Coxiellaceae;g__Coxiella	3.72e-08	0	0	2.9e-07	8.92e-06	2.63e-07	0	0	0	3.36e-06	3.71e-06	4.22e-06
f__Coxiellaceae;g__Rickettsiella	0	0	0	3.03e-08	7.37e-06	3.92e-08	2.65e-08	3.45e-08	4.56e-08	2.23e-06	5.99e-06	4.48e-06
f__Crassisporiaceae;g__Crassisporium	2.03e-07	1.39e-07	9.76e-08	1.41e-07	1.92e-07	1.08e-07	1.31e-07	1.36e-07	8.07e-08	1.5e-07	2.78e-07	2.62e-07
f__Crenotrichaceae;g__Crenothrix	0	0	0	0	0	8.76e-07	0	0	0	5.21e-07	1.55e-06	0
f__Criblamydiaceae;g__Criblamydia	2.88e-07	2.7e-07	2.98e-07	6e-07	9.32e-07	2.09e-07	1.97e-07	2.37e-07	3.13e-07	8.4e-08	4.23e-07	4.44e-07
f__Criblamydiaceae;g__Estrella	0	0	0	5.08e-08	1.92e-06	4.48e-07	0	0	0	1.62e-07	6.67e-07	6.95e-07
f__Crocinitomicaceae;g__Brumimicrobium	5.38e-07	4.51e-07	4.25e-07	1.15e-06	2.51e-06	7.82e-06	5.39e-07	5.48e-07	4.96e-07	1.05e-05	7.48e-06	2.67e-06
f__Crocinitomicaceae;g__Crocinitomix	0	0	0	1.1e-06	9.94e-07	3.68e-06	0	0	1.77e-08	4.03e-06	3.37e-06	1.32e-06
f__Crocinitomicaceae;g__Fluviicola	4.66e-07	5.88e-07	2.39e-07	0.00045549	0.000522468	0.00179285	8.38e-07	9.96e-07	4.85e-07	0.00212075	0.00235854	0.000662171
f__Crocinitomicaceae;g__Lishizhenia	0	0	0	1.01e-07	3.66e-07	1.74e-06	0	0	0	2.14e-06	1.34e-06	3.1e-07
f__Crocinitomicaceae;g__Paracrocinitomix	0	0	0	7.84e-07	8.34e-07	1.77e-06	0	0	0	3.14e-06	4.07e-06	1.73e-06
f__Crocinitomicaceae;g__Putridiphycobacter	0	0	0	0	6.28e-07	6.76e-07	0	0	0	1.46e-06	8.35e-07	3.32e-07
f__Crocinitomicaceae;g__Taishania	0	0	0	2.08e-06	5.66e-06	1.69e-05	0	0	0	2.27e-05	2.4e-05	6.11e-06
f__Cryomorphaceae;g__Acidiluteibacter	2.85e-07	2.94e-07	2.35e-07	4.74e-07	3.97e-07	1.3e-06	0	1.15e-07	2.83e-07	3.85e-07	4.29e-07	3.98e-07
f__Cryomorphaceae;g__Cryomorpha	0	0	0	1.39e-07	9.76e-08	8.89e-07	0	0	0	1.18e-06	1.05e-06	4.94e-07
f__Cryptococcaceae;g__Cryptococcus	3.07e-06	2.68e-06	3.76e-06	4.15e-06	4.22e-06	4.77e-06	4.03e-06	3.32e-06	2.96e-06	3.8e-06	5.73e-06	5.66e-06
f__Cryptococcaceae;g__Kwoniella	5.48e-07	6.78e-07	1.27e-06	7.09e-07	8.74e-07	5.78e-07	8.27e-07	5.82e-07	8.47e-07	5e-07	8.21e-07	1.01e-06
f__Cryptosporangiaceae;g__Cryptosporangium	0	0	0	4.19e-07	0	7.88e-08	1.85e-07	2.31e-08	0	2.81e-07	2.21e-06	0
f__Cuniculitremaceae;g__Kockovaella	2.17e-07	3.23e-07	9.22e-07	5.66e-07	6.42e-07	4.91e-07	3.71e-07	9.84e-07	7.08e-07	8.53e-07	1.16e-06	2.3e-07
f__Cunninghamellaceae;g__Absidia	6.5e-06	7.18e-06	7.95e-06	9.29e-06	9.02e-06	7.96e-06	6.18e-06	7.72e-06	7.2e-06	1.02e-05	9.84e-06	8.41e-06
f__Cunninghamellaceae;g__Chlamydoabsidia	1.23e-06	1.5e-06	1.41e-06	1.63e-06	1.19e-06	1.01e-06	9.38e-07	8.29e-07	1.43e-06	1.26e-06	1.44e-06	6.55e-07
f__Cunninghamellaceae;g__Cunninghamella	3.18e-06	4.51e-06	3.52e-06	3.46e-06	3.27e-06	3.92e-06	3.25e-06	3.26e-06	4.12e-06	3.46e-06	3.1e-06	4e-06
f__Cunninghamellaceae;g__Gongronella	1.74e-06	1.6e-06	2.49e-06	2.43e-06	1.7e-06	2.34e-06	1.78e-06	1.77e-06	1.73e-06	2.02e-06	2.03e-06	2.23e-06
f__Cunninghamellaceae;g__Halteromyces	3.87e-07	4.94e-07	3.99e-07	5.37e-07	1.02e-06	4.1e-07	7.58e-07	0	3.13e-07	1.59e-07	5.62e-07	4.05e-07
f__Cunninghamellaceae;g__Hesseltinella	8.36e-07	9.18e-07	5.89e-07	1.15e-06	7.06e-07	1.41e-06	5.64e-07	1.16e-06	1.06e-06	9.85e-07	7.16e-07	1.3e-06
f__Cyclobacteriaceae;g__Algoriphagus	9.83e-08	1.19e-07	6.75e-08	1.12e-06	1.73e-06	6.23e-06	2.02e-07	3.46e-07	1.14e-07	4.66e-06	7.06e-06	1.89e-06
f__Cyclobacteriaceae;g__Aquiflexum	0	0	0	0	0	2.38e-07	0	0	0	5.93e-07	6.64e-07	0
f__Cyclobacteriaceae;g__Belliella	0	0	0	4.66e-08	2.86e-07	9.32e-07	0	0	0	9.89e-07	1.63e-06	7.4e-07
f__Cyclobacteriaceae;g__Cecembia	0.000113729	0.000119047	0.000123581	0.00013283	0.000136898	0.000131121	0.000113188	0.00011984	0.000107103	0.000133314	0.000125152	0.000135733
f__Cyclobacteriaceae;g__Cognataquiflexum	0	0	0	0	5.03e-08	6.96e-07	0	0	0	2.84e-07	7.25e-08	0
f__Cyclobacteriaceae;g__Cyclobacterium	7.05e-07	4.04e-07	8.48e-07	1.56e-07	1.77e-07	2.37e-06	1.26e-07	4.73e-07	1.17e-07	5.38e-07	1.28e-06	8.1e-07
f__Cyclobacteriaceae;g__Echinicola	0	0	0	0	1.81e-07	1.7e-06	0	0	0	3.97e-07	1.88e-06	2.78e-07
f__Cyclobacteriaceae;g__Lunatimonas	0	0	0	0	3.67e-08	3.54e-07	0	0	0	3.29e-07	7.44e-07	0
f__Cyclobacteriaceae;g__Mariniradius	0	0	0	4.8e-08	7.98e-08	2.72e-07	0	0	0	0	0	0
f__Cyclobacteriaceae;g__Mongoliibacter	0	0	0	2.06e-07	0	4.52e-07	0	0	0	0	3.87e-07	0
f__Cyclobacteriaceae;g__Penaeicola	1.03e-07	4.42e-08	5.31e-08	0	3.67e-07	1.06e-06	5.52e-08	5.18e-08	0	1.3e-06	4.76e-07	0
f__Cyclobacteriaceae;g__Pleomorphovibrio	0	0	0	0	6.76e-08	0	0	0	0	4.43e-07	3.9e-07	2.27e-07
f__Cyclonatronaceae;g__Cyclonatronum	2.08e-06	2.49e-06	2.36e-06	2.8e-06	3.55e-06	3.13e-06	2.14e-06	2.84e-06	2.78e-06	3.93e-06	3.44e-06	3.13e-06
f__Cyphellophoraceae;g__Cyphellophora	9.77e-08	1.68e-07	2.01e-07	1.57e-07	1.99e-07	0	0	0	0	0	3.11e-07	1.11e-07
f__Cytophagaceae;g__Anditalea	0	0	0	0	9.44e-08	0	0	0	0	0	0	0
f__Cytophagaceae;g__Aquirufa	0	0	0	0	3.08e-07	2.22e-07	0	0	0	3.32e-07	4.94e-07	3.2e-07
f__Cytophagaceae;g__Arundinibacter	0	0	0	0	0	0	0	0	0	9.59e-08	6.68e-08	0
f__Cytophagaceae;g__Candidatus Nephrothrix	1.93e-07	0	0	7.52e-07	3.57e-08	2.41e-07	1.38e-07	0	0	4.67e-07	9.94e-07	1.46e-07
f__Cytophagaceae;g__Chryseosolibacter	0	0	0	6.44e-07	1.77e-06	9.65e-06	0	0	0	2.31e-06	7.21e-06	1.24e-06
f__Cytophagaceae;g__Chryseotalea	0	0	0	0	6.31e-07	4.38e-06	0	0	0	2.25e-06	1.55e-06	7.38e-07
f__Cytophagaceae;g__Cytophaga	0	0	1.53e-07	1.66e-05	0.000123263	0.00120909	0	0	0	0.000682212	0.000182792	0.000224462
f__Cytophagaceae;g__Dawidia	0	0	0	8.57e-08	3.14e-07	2.67e-06	0	0	0	5.97e-07	2.59e-06	1.75e-07
f__Cytophagaceae;g__Rhabdobacter	0	0	0	0	8.16e-08	3.06e-08	0	0	0	3.22e-07	5.8e-07	1.5e-07
f__Cytophagaceae;g__Rhodocytophaga	0	0	0	2.73e-07	6.47e-07	1.21e-06	0	0	0	8.94e-07	2.16e-06	6.32e-07
f__Cytophagaceae;g__Rhodonellum	0	0	0	0	7.84e-08	0	0	0	0	0	5.65e-08	4.39e-08
f__Cytophagaceae;g__Rudanella	0	0	0	0	0	3.68e-08	0	0	0	3.58e-08	1.89e-07	0
f__Cytophagaceae;g__Sandaracinomonas	1.44e-07	8.23e-08	1.97e-07	9.97e-08	2.92e-07	0	2.57e-07	1.45e-07	9.53e-08	0	0	2.18e-07
f__Cytophagaceae;g__Siphonobacter	0	0	0	0	9.93e-08	6.96e-07	0	0	0	1.02e-06	1.23e-06	3.98e-07
f__Cytophagaceae;g__Spirosoma	4.46e-07	6.13e-07	1.82e-07	5.74e-07	2.77e-06	5.83e-06	2.88e-07	1.81e-07	3.58e-07	7.31e-06	1.2e-05	1.81e-06
f__Cytophagaceae;g__Sporocytophaga	3.65e-07	2.84e-07	2.39e-07	1.48e-06	1.61e-06	1.62e-05	2.13e-07	2.67e-07	1.65e-07	1.07e-05	6.72e-06	2.62e-06
f__Cytophagaceae;g__Tellurirhabdus	0	0	0	1.99e-07	3.24e-08	2.66e-07	0	0	0	0	2.34e-07	0
f__Dacrymycetaceae;g__Calocera	1.37e-06	1.49e-06	8.63e-07	1.79e-06	9.77e-07	1.63e-06	1.46e-06	1.19e-06	1.7e-06	1.1e-06	1.23e-06	1.15e-06
f__Dacrymycetaceae;g__Dacryopinax	3.94e-07	3.72e-07	6.98e-08	3.04e-07	2.04e-07	1.07e-07	1.4e-07	0	2.31e-07	3.76e-08	4.4e-07	1.13e-07
f__Debaryomycetaceae;g__Candida	2.7e-06	3.95e-06	4.32e-06	3.66e-06	4.5e-06	3.63e-06	2.93e-06	3.03e-06	4.03e-06	3.46e-06	4.16e-06	3.84e-06
f__Debaryomycetaceae;g__Debaryomyces	1.92e-06	1.26e-06	1.26e-06	8.81e-07	1.48e-06	2.06e-06	1.32e-06	2.04e-06	2.52e-06	1.46e-06	5.4e-07	1.06e-06
f__Debaryomycetaceae;g__Kurtzmaniella	6.6e-08	3.96e-07	2.04e-07	4.12e-07	6.7e-08	4.52e-07	0	6.64e-08	2.62e-07	7.32e-08	9.67e-08	5.26e-07
f__Debaryomycetaceae;g__Lodderomyces	9.64e-07	1.61e-07	1.47e-07	5.57e-07	4.26e-07	2.23e-07	1.53e-07	3.77e-07	1.51e-07	1.69e-07	4.3e-07	2.24e-07
f__Debaryomycetaceae;g__Meyerozyma	5.37e-07	5.77e-08	2.08e-07	2.1e-07	6.82e-08	0	1.44e-07	2.7e-07	6.68e-08	7.45e-08	0	3.82e-07
f__Debaryomycetaceae;g__Millerozyma	3.8e-07	8.48e-07	3.91e-07	4.74e-07	7.72e-08	2.6e-07	6.51e-07	8.41e-07	1.51e-07	9.27e-07	7.8e-07	2.6e-07
f__Debaryomycetaceae;g__Scheffersomyces	1.86e-06	2.33e-06	2.32e-06	2.52e-06	2.71e-06	2.5e-06	2.17e-06	2.33e-06	1.84e-06	2.73e-06	2.32e-06	1.79e-06
f__Debaryomycetaceae;g__Spathaspora	8.74e-07	7.38e-07	1.64e-06	1.18e-06	9.11e-07	1.07e-06	1.34e-06	1.14e-06	1.59e-06	1.06e-06	1.52e-06	9.47e-07
f__Debaryomycetaceae;g__Yamadazyma	1.25e-07	1.08e-07	0	8.7e-08	4.25e-08	4.77e-08	8.96e-08	1.26e-07	4.16e-08	9.27e-08	6.13e-08	9.52e-08
f__Deferribacteraceae;g__Deferribacter	6.84e-07	8.2e-07	4.67e-07	1.11e-06	4.6e-07	2.55e-07	8.29e-07	5.34e-07	4.47e-07	8.92e-07	7.22e-07	4.41e-07
f__Dehalococcoidaceae;g__Dehalococcoides	3.81e-07	2.21e-07	5.48e-07	6.24e-07	4.76e-07	1.95e-06	9.52e-07	6.25e-07	9.34e-07	9.18e-07	5.95e-07	4.2e-07
f__Deinococcaceae;g__Deinobacterium	0	0	0	0	8.05e-08	6.78e-07	0	0	0	4.39e-08	1.16e-07	0
f__Deinococcaceae;g__Deinococcus	4.94e-06	5.09e-06	4.97e-06	7.53e-06	7.33e-06	1.21e-05	4.57e-06	5.46e-06	4.85e-06	7.24e-06	1.1e-05	6.63e-06
f__Demequinaceae;g__Demequina	0	0	0	1.37e-07	3.12e-07	1.03e-06	0	0	0	4.93e-07	4.93e-07	7.51e-08
f__Dermabacteraceae;g__Brachybacterium	3.06e-07	4.27e-07	4.19e-07	4.25e-07	4.27e-07	7.15e-07	1.94e-07	3.93e-07	7.64e-07	8e-07	6.05e-07	9.53e-07
f__Dermacoccaceae;g__Barrientosiimonas	1.9e-07	3.68e-07	2.94e-07	6.94e-07	3.39e-07	4.89e-07	5.1e-07	3.35e-07	4.26e-07	1.58e-07	2.09e-07	3.25e-07
f__Dermacoccaceae;g__Branchiibius	0	0	0	2.33e-07	0	5.11e-08	0	0	0	0	6.56e-08	0
f__Dermacoccaceae;g__Flexivirga	0	0	0	2.49e-07	0	3.03e-08	0	0	2.64e-08	3.54e-07	8.57e-07	0
f__Dermacoccaceae;g__Leekyejoonella	0	0	0	9.95e-08	2.57e-08	2.31e-07	0	0	0	4.02e-07	2.8e-07	0
f__Dermacoccaceae;g__Luteipulveratus	3.44e-08	4.13e-07	3.19e-07	6.43e-07	5.24e-07	3.53e-07	1.47e-07	1.04e-07	1.71e-07	4.99e-07	4.09e-07	3.91e-07
f__Dermocarpellaceae;g__Stanieria	2.78e-08	1.13e-07	2.86e-08	0	2.89e-07	6.37e-07	1.78e-07	5.58e-08	2.76e-08	3.15e-07	3.2e-07	2.8e-07
f__Desertifilaceae;g__Desertifilum	0	0	2.15e-07	0	2.21e-07	7.97e-07	0	0	3.12e-07	4.82e-08	1.41e-07	0
f__Desulfallaceae;g__Desulfallas	0	0	0	3.11e-08	0	3.41e-08	0	0	0	7.94e-07	5.69e-07	0
f__Desulfallaceae;g__Desulfoscipio	0	0	0	0	0	1.66e-06	0	0	0	0	1.13e-06	0
f__Desulfarculaceae;g__Desulfarculus	0	0	0	0	6.45e-08	5.8e-07	0	0	0	7.04e-08	0	1.08e-07
f__Desulfarculaceae;g__Desulfocarbo	0	0	0	0	1e-06	0	0	0	0	6.93e-07	2.61e-07	4.75e-07
f__Desulfatibacillaceae;g__Desulfatibacillum	0	0	0	0	8.72e-09	5.87e-08	0	0	0	7.23e-07	0	1.59e-07
f__Desulfitobacteriaceae;g__Dehalobacter	0	0	0	0	0	6.87e-08	0	0	0	6.67e-08	8.82e-08	2.06e-07
f__Desulfitobacteriaceae;g__Desulfitobacterium	0	0	0	3.83e-08	2.06e-07	6.68e-07	0	0	0	8.16e-08	1.35e-07	6.07e-08
f__Desulfitobacteriaceae;g__Desulfosporosinus	1.47e-05	2.02e-05	1.83e-05	2.19e-05	1.54e-05	1.72e-05	1.52e-05	2.1e-05	1.65e-05	1.79e-05	1.61e-05	2.11e-05
f__Desulfitobacteriaceae;g__Syntrophobotulus	0	0	0	0	0	0	0	0	0	0	0	0
f__Desulfobaccaceae;g__Desulfobacca	0	0	0	0	8.83e-08	1.7e-07	0	0	0	0	9.16e-07	0
f__Desulfobacteraceae;g__Candidatus Magnetoglobus	0	0	0	0	1.32e-07	2.85e-07	0	0	0	3.08e-08	1.36e-07	0
f__Desulfobacteraceae;g__Desulfatiglans	0	0	0	0	1.68e-07	1.75e-07	0	0	0	7.2e-07	4.84e-07	1.28e-07
f__Desulfobacteraceae;g__Desulfobacter	0	0	0	0	5.74e-08	1.61e-08	0	0	0	7.23e-07	1.56e-07	1.61e-08
f__Desulfobacteraceae;g__Desulfobacula	0	0	0	0	0	2.08e-07	0	0	0	0	2.67e-07	0
f__Desulfobacteraceae;g__Desulfotignum	0	0	0	0	6.73e-08	4.55e-07	0	0	0	1.47e-08	2.72e-07	0
f__Desulfobacteriaceae;g__Desulfobacterium	0	0	0	4.25e-08	8.31e-08	1.4e-07	0	0	0	0	1.8e-07	0
f__Desulfobulbaceae;g__Candidatus Electronema	3.01e-07	3.44e-07	0	1.04e-07	0	1.14e-07	1.07e-07	2.02e-07	3.99e-07	1.11e-07	1.47e-07	1.14e-07
f__Desulfobulbaceae;g__Candidatus Electrothrix	3e-07	2.49e-07	1.49e-07	1.82e-07	2.5e-07	8.84e-08	3.58e-07	7.79e-08	3.75e-07	1.23e-07	1.48e-07	2.03e-07
f__Desulfobulbaceae;g__Desulfobulbus	2.95e-06	2.21e-06	2.45e-06	2.57e-06	1.7e-06	2.31e-06	2.43e-06	1.83e-06	2.7e-06	2.74e-06	1.77e-06	2.86e-06
f__Desulfobulbaceae;g__Desulfogranum	2.76e-07	3.9e-07	2.4e-07	1.06e-06	8.01e-07	3.02e-06	1.97e-07	3.38e-07	3.66e-07	1.6e-06	4.36e-06	1.32e-06
f__Desulfobulbaceae;g__Desulfolithobacter	0	0	0	0	0	0	0	0	0	0	0	0
f__Desulfobulbaceae;g__Desulfoprunum	0	0	0	0	0	2.73e-07	0	0	0	5.3e-07	0	0
f__Desulfobulbaceae;g__Desulfurivibrio	0	0	0	0	8.81e-08	9.9e-08	0	0	0	1.64e-07	1.79e-06	2.47e-08
f__Desulfocapsaceae;g__Desulfocapsa	9.96e-08	8.21e-08	5.87e-08	0	0	7.57e-07	7.56e-07	1.6e-07	7.35e-07	1.17e-06	1.22e-07	1.87e-07
f__Desulfocapsaceae;g__Desulfopila	0	0	0	0	0	0	0	0	0	5.96e-08	4.51e-07	0
f__Desulfocapsaceae;g__Desulfosediminicola	0	0	0	0	0	0	0	0	0	1.75e-07	0	2.4e-07
f__Desulfococcaceae;g__Desulfococcus	0	0	0	0	0	3.83e-07	0	0	0	0	0	0
f__Desulfococcaceae;g__Desulfonema	0	0	0	0	2.51e-07	3.22e-07	0	0	0	1.62e-07	1.04e-07	0
f__Desulfohalobiaceae;g__Desulfovermiculus	0	0	0	6.1e-07	0	3.35e-07	0	0	0	0	1.43e-06	0
f__Desulfolunaceae;g__Desulfoluna	2.37e-07	3.76e-07	7.7e-07	2.47e-07	1.09e-06	1.63e-06	7.33e-07	3.03e-07	1.39e-06	1.2e-06	1.47e-07	5.81e-07
f__Desulfomicrobiaceae;g__Desulfomicrobium	0	0	0	9.16e-08	0	1.6e-07	0	7.07e-08	0	5.26e-07	1.98e-06	0
f__Desulfomonilaceae;g__Desulfomonile	0	0	0	3.76e-08	1.72e-07	9.37e-07	0	0	0	6.7e-08	3.94e-07	8.24e-08
f__Desulfonatronovibrionaceae;g__Desulfonatronospira	0	0	0	0	0	0	0	0	0	0	3.76e-07	0
f__Desulfonatronovibrionaceae;g__Desulfonatronovibrio	7.94e-07	6.84e-07	3.8e-07	8.35e-07	1.09e-06	3.61e-07	9.96e-07	4.66e-07	4.4e-07	4.57e-07	7.8e-07	8.66e-07
f__Desulforegulaceae;g__Desulforegula	0	0	0	0	0	3.13e-08	0	0	0	7.61e-07	0	0
f__Desulfosarcinaceae;g__Desulfatitalea	0	0	0	7.75e-07	8.64e-07	2.04e-06	0	0	0	1.76e-06	2.46e-06	9.25e-07
f__Desulfosarcinaceae;g__Desulfosarcina	0	0	0	0	1.45e-07	9.52e-07	0	0	0	2.08e-07	2.92e-07	1.22e-07
f__Desulfosudaceae;g__Desulfosudis	0	0	0	0	1.33e-07	6.38e-07	0	0	0	9.42e-08	8.7e-07	0
f__Desulfotomaculaceae;g__Desulfurispora	6.66e-08	1.14e-07	2.74e-07	2.08e-07	2.71e-07	0	5.71e-07	9.37e-07	3.97e-07	2.21e-07	9.76e-08	8.81e-07
f__Desulfotomaculaceae;g__Pelotomaculum	2.08e-07	3.12e-07	3.75e-07	3.43e-07	8.73e-07	1.67e-06	3.16e-07	1.22e-07	1.9e-07	7.23e-07	7.49e-07	3.04e-07
f__Desulfovibrionaceae;g__Desulfocurvibacter	3.06e-07	2.41e-07	1.31e-07	3.17e-07	1.55e-07	1.16e-07	3.01e-07	1.54e-07	2.03e-07	5.88e-07	8.51e-07	1.45e-07
f__Desulfovibrionaceae;g__Desulfocurvus	0	0	0	0	2.44e-07	2.54e-07	0	0	0	0	3.27e-07	4.14e-08
f__Desulfovibrionaceae;g__Desulfovibrio	0.000368674	0.000252133	0.000224242	7.62e-05	5.34e-05	5.45e-05	0.000224213	0.000240964	0.000304201	5.93e-05	6.41e-05	5.12e-05
f__Desulfovibrionaceae;g__Halodesulfovibrio	0	0	0	5.8e-08	0	1.27e-07	0	0	0	1.24e-07	0	6.34e-08
f__Desulfovibrionaceae;g__Humidesulfovibrio	0	0	0	0	0	0	0	0	0	3.41e-07	4.05e-07	1.96e-07
f__Desulfovibrionaceae;g__Maridesulfovibrio	0	0	0	0	2.32e-07	7.81e-07	0	0	0	1.52e-06	0	0
f__Desulfovibrionaceae;g__Oceanidesulfovibrio	0	0	0	0	3.02e-08	1.36e-07	0	0	0	9.89e-08	0	0
f__Desulfovibrionaceae;g__Pseudodesulfovibrio	0	6.66e-08	1.6e-07	1.25e-07	2.69e-08	6.66e-08	4.24e-07	1.21e-07	7.71e-08	7.96e-07	2.98e-07	5.54e-07
f__Desulfovibrionaceae;g__Solidesulfovibrio	0	0	0	1.84e-07	8.94e-08	5.76e-08	0	0	0	2.65e-07	5.92e-07	0
f__Desulfurobacteriaceae;g__Phorcysia	0	0	0	0	0	0	0	0	0	0	0	0
f__Desulfurococcaceae;g__Staphylothermus	5.89e-08	1.85e-07	1.42e-07	4.09e-08	2e-08	2.91e-07	1.26e-07	5.93e-08	9.77e-08	0	4.32e-07	4.47e-08
f__Desulfuromonadaceae;g__Desulfuromonas	0	0	0	3.84e-07	1.73e-07	6.29e-07	0	8.9e-08	0	0	1.92e-06	3.53e-07
f__Desulfuromonadaceae;g__Pelobacter	0	0	0	1.38e-06	1.4e-06	2.25e-06	0	0	0	1.52e-06	3.06e-06	1.46e-06
f__Dethiosulfovibrionaceae;g__Pyramidobacter	0	0	0	0	0	0	0	0	0	6.95e-07	0	0
f__Devosiaceae;g__Cucumibacter	0	0	0	0	1.86e-07	0	0	0	0	3.05e-07	0	0
f__Devosiaceae;g__Devosia	0	7.51e-08	3.61e-07	9.43e-06	2.05e-05	4.77e-05	4.69e-07	1.21e-07	1.94e-07	1.98e-05	0.000136283	1.29e-05
f__Devosiaceae;g__Maritalea	4.75e-07	5.07e-07	2.63e-07	7.24e-07	9e-07	3e-07	3.38e-07	4.02e-07	7.01e-07	2.44e-07	2.13e-06	6.9e-07
f__Devosiaceae;g__Paradevosia	0	0	0	0	0	2.63e-07	0	0	0	0	3.01e-07	1.24e-07
f__Devosiaceae;g__Pelagibacterium	0	0	0	7.18e-08	6.56e-07	3.16e-06	0	0	0	1.43e-06	7.38e-06	1.04e-06
f__Devosiaceae;g__Youhaiella	0	0	0	0	0	0	0	0	0	0	1.5e-06	9.52e-08
f__Diaporthaceae;g__Diaporthe	2.35e-06	2.13e-06	2.86e-06	3.13e-06	2.33e-06	3.46e-06	2.76e-06	1.82e-06	2.93e-06	2.71e-06	5.15e-06	3.09e-06
f__Diatrypaceae;g__Eutypa	0	0	0	3.03e-07	3.92e-08	1.98e-07	0	0	0	6.42e-08	2.21e-06	0
f__Dictyobacteraceae;g__Dictyobacter	4.71e-07	4.81e-07	5.89e-07	6.15e-07	3.44e-06	5.91e-06	9.97e-07	5.87e-07	4.39e-07	4.2e-06	1.04e-05	2.92e-06
f__Dictyobacteraceae;g__Tengunoibacter	1.31e-07	5.63e-08	1.13e-07	9.6e-08	2.68e-07	6.8e-07	1.64e-07	0	1.09e-07	5.33e-07	1.43e-06	7.45e-07
f__Dictyoglomaceae;g__Dictyoglomus	0	0	0	0	0	0	0	0	0	0	5.38e-07	0
f__Didymellaceae;g__Ascochyta	1.13e-06	1.03e-06	1.44e-06	1.22e-06	1.38e-06	1.14e-06	1.44e-06	1.09e-06	9.23e-07	1.05e-06	1.19e-06	1.52e-06
f__Didymellaceae;g__Boeremia	0	0	8.71e-08	0	1.72e-07	0	9.06e-08	6.8e-07	0	1.87e-07	1.24e-07	3.85e-07
f__Didymellaceae;g__Didymella	1.49e-07	1.28e-07	1.54e-07	0	1.52e-07	0	2.67e-07	2.51e-07	0	0	1.46e-07	5.67e-08
f__Didymellaceae;g__Epicoccum	2.36e-07	3.14e-07	4.09e-07	3.37e-07	5.15e-07	1.61e-07	2.36e-07	3.89e-07	3.12e-07	1.92e-07	3.45e-07	4.88e-07
f__Didymellaceae;g__Stagonosporopsis	0	0	0	3.31e-07	0	0	0	0	0	1.17e-07	3.88e-07	0
f__Didymosphaeriaceae;g__Bimuria	1.18e-07	1.01e-07	0	3.67e-07	0	0	0	0	0	0	0	1.34e-07
f__Didymosphaeriaceae;g__Karstenula	0	2.08e-07	0	8.42e-08	0	7.39e-07	0	0	1.61e-07	0	2.37e-07	0
f__Dietziaceae;g__Dietzia	0	0	0	4.81e-07	1.42e-07	1.47e-07	0	1.58e-08	0	2.79e-07	2.22e-06	0
f__Dimargaritaceae;g__Dimargaris	2.19e-06	3.5e-06	4.3e-06	3.46e-06	3.81e-06	3.8e-06	2.86e-06	2.94e-06	3.64e-06	4.11e-06	2.33e-06	4.03e-06
f__Dimargaritaceae;g__Dispira	2.65e-06	3.15e-06	4.75e-06	3.81e-06	3.72e-06	4.96e-06	2.37e-06	2.49e-06	2.12e-06	2.89e-06	2.54e-06	2.48e-06
f__Dimargaritaceae;g__Tieghemiomyces	2.74e-06	3.25e-06	4.06e-06	3.35e-06	3.71e-06	4.37e-06	3.81e-06	2.95e-06	3.09e-06	4.03e-06	3.47e-06	4.13e-06
f__Dipodascaceae;g__Galactomyces	6.31e-07	7.42e-07	6.47e-07	1.54e-06	6.77e-07	9.34e-07	1.04e-06	5.7e-07	7.12e-07	7.22e-07	1.12e-06	3.43e-07
f__Dipodascaceae;g__Geotrichum	3.18e-06	2.88e-06	4.09e-06	4.28e-06	3.89e-06	4.48e-06	3.05e-06	3.73e-06	3.23e-06	3.02e-06	2.49e-06	3.46e-06
f__Dipodascaceae;g__Saprochaete	6.7e-06	8.71e-06	7.75e-06	1.03e-05	8.85e-06	9.6e-06	8.71e-06	9.6e-06	8.67e-06	1.07e-05	7.69e-06	8.43e-06
f__Dipodascaceae;g__Yarrowia	1.78e-05	2.11e-05	1.92e-05	2.49e-05	2.14e-05	2.03e-05	1.89e-05	1.97e-05	1.79e-05	2.12e-05	1.7e-05	2.52e-05
f__Dissulfurispiraceae;g__Dissulfurispira	0	0	0	5.18e-08	1.01e-07	1.14e-06	0	0	0	0	7.3e-08	5.67e-08
f__Diversisporaceae;g__Diversispora	3.28e-06	4.21e-06	3.98e-06	3.09e-06	4.55e-06	4.34e-06	3.47e-06	3.35e-06	3.61e-06	4.66e-06	3.89e-06	4.94e-06
f__Drepanopezizaceae;g__Drepanopeziza	8.61e-08	4.93e-08	5.92e-08	2.99e-08	8.75e-08	6.55e-08	1.85e-07	2.89e-08	2.86e-08	6.37e-08	4.21e-08	0
f__Dubosqiidae;g__Hamiltosporidium	7.17e-06	8.25e-06	7.98e-06	9.88e-06	6.94e-06	1.07e-05	9.43e-06	1.05e-05	6.27e-06	9.02e-06	8.13e-06	1.05e-05
f__Dysgonomonadaceae;g__Dysgonomonas	0	0	0	1.37e-07	5.72e-07	2.62e-06	0	0	0	6.84e-07	3.89e-06	6.19e-07
f__Dysgonomonadaceae;g__Proteiniphilum	0	0	0	0	1.69e-07	3.44e-07	0	0	0	6.61e-07	1.11e-06	0
f__Ectothiorhodospiraceae;g__Acidihalobacter	1.23e-06	1.53e-06	8.15e-07	1.39e-06	1.59e-06	1.06e-06	1.36e-06	3.59e-07	1.1e-06	2.02e-06	3.71e-06	1.78e-06
f__Ectothiorhodospiraceae;g__Alkalilimnicola	0	0	0	4.6e-07	2.32e-06	3.67e-07	0	0	0	1.47e-06	2.27e-06	1.09e-06
f__Ectothiorhodospiraceae;g__Aquisalimonas	0	0	0	5.47e-08	0	0	0	0	0	0	0	0
f__Ectothiorhodospiraceae;g__Arhodomonas	0	0	0	2.28e-07	0	0	0	0	0	6.48e-07	1.07e-07	0
f__Ectothiorhodospiraceae;g__Candidatus Macondimonas	0	0	0	2.19e-07	1.33e-07	2.12e-07	0	0	0	9.47e-06	2.04e-07	0
f__Ectothiorhodospiraceae;g__Ectothiorhodospira	1.5e-07	4.91e-07	4.03e-07	1.94e-07	0	4.06e-07	2.26e-07	2.72e-07	1.8e-07	2.6e-07	1.09e-06	1.58e-07
f__Ectothiorhodospiraceae;g__Halofilum	0	0	0	3.25e-07	3.52e-08	1.58e-07	0	0	0	4.23e-07	4.57e-07	0
f__Ectothiorhodospiraceae;g__Halorhodospira	0	0	0	9.87e-08	1.63e-07	5.35e-07	0	0	0	3.87e-06	2.44e-06	1.02e-06
f__Ectothiorhodospiraceae;g__Inmirania	0	0	0	2.12e-07	7.12e-07	1.16e-07	0	0	0	3.24e-07	1.51e-06	6.65e-07
f__Ectothiorhodospiraceae;g__Natronocella	0	0	0	0	0	4.35e-08	0	0	0	8.45e-07	0	1.08e-07
f__Ectothiorhodospiraceae;g__Nitrococcus	0	0	0	0	0	0	0	0	0	3.4e-07	4.5e-07	0
f__Ectothiorhodospiraceae;g__Oceanococcus	0	0	0	6.13e-07	0	2.19e-06	0	0	0	1.48e-06	4.47e-06	3.54e-07
f__Ectothiorhodospiraceae;g__Spiribacter	0	0	0	0	0	4.93e-08	0	0	0	4.79e-08	1.04e-06	0
f__Ectothiorhodospiraceae;g__Thioalbus	0	0	0	3.56e-07	4.77e-06	1.04e-06	0	1.47e-08	0	1.78e-06	3.13e-06	2.76e-06
f__Ectothiorhodospiraceae;g__Thioalkalivibrio	0	0	0	9.08e-07	9.3e-07	2.87e-06	0	0	0	3.25e-06	3.66e-06	6.02e-07
f__Ectothiorhodospiraceae;g__Thiogranum	5.77e-08	6.61e-08	0	8.76e-08	1.65e-06	1.37e-07	2.06e-08	5.81e-08	5.74e-08	9.53e-07	5.8e-07	1.1e-06
f__Ectothiorhodospiraceae;g__Thiohalomonas	0	0	0	8.61e-07	4.39e-06	1.66e-06	0	0	0	2.29e-06	3.49e-06	2.34e-06
f__Ectothiorhodospiraceae;g__Thiorhodospira	0	0	0	0	8.96e-07	0	0	0	0	4.89e-07	4.74e-07	4.02e-07
f__Eggerthellaceae;g__Gordonibacter	2.69e-07	0	1.38e-07	1.4e-07	0	1.53e-07	0	2.7e-07	2.67e-07	1.49e-07	0	0
f__Eggerthellaceae;g__Raoultibacter	9.48e-08	8.14e-08	3.26e-08	3.29e-08	3.21e-08	1.8e-07	6.77e-08	1.91e-07	2.2e-07	7.01e-08	9.27e-08	2.52e-07
f__Egibacteraceae;g__Egibacter	0	0	0	6.07e-08	0	0	0	0	0	5.25e-07	1.71e-07	0
f__Elioraeaceae;g__Elioraea	0	0	0	0	0	0	0	0	0	0	0	0
f__Elsinoaceae;g__Elsinoe	0	0	0	0	0	0	0	0	0	0	7.27e-07	0
f__Elusimicrobiaceae;g__Elusimicrobium	0	0	0	3.85e-08	1.13e-07	2.53e-07	0	0	0	0	3.79e-07	4.21e-08
f__Emcibacteraceae;g__Emcibacter	0	0	0	0	0	0	0	0	0	0	0	0
f__Emcibacteraceae;g__Paremcibacter	0	0	0	8.25e-07	9.13e-07	2.46e-06	0	0	0	9.45e-07	6.68e-06	5.24e-07
f__Emcibacteraceae;g__Pseudemcibacter	0	0	0	5.61e-08	0	1.58e-07	0	0	0	8.54e-09	7.91e-07	1.76e-07
f__Endogonaceae;g__Endogone	2.44e-06	2.01e-06	4.21e-06	3.41e-06	2.35e-06	2.93e-06	2.1e-06	2.37e-06	2.03e-06	2.81e-06	2.82e-06	2.12e-06
f__Endogonaceae;g__Jimgerdemannia	8.81e-06	9.09e-06	9.52e-06	9.99e-06	1.08e-05	9.22e-06	8.14e-06	8.7e-06	8.7e-06	9.74e-06	1.1e-05	9.93e-06
f__Endozoicomonadaceae;g__Endozoicomonas	0	0	0	5.48e-07	4.7e-06	4.11e-06	0	0	0	5.98e-06	7.26e-06	2.64e-06
f__Enterobacteriaceae;g__Candidatus Hamiltonella	0	0	0	0	0	0	0	0	0	8.42e-08	0	2.93e-07
f__Enterobacteriaceae;g__Candidatus Regiella	2.81e-07	7.81e-08	3.22e-07	1.76e-07	0	9.84e-07	6.07e-07	1.21e-07	8.12e-07	1.27e-06	5.2e-07	0
f__Enterobacteriaceae;g__Cedecea	0	0	0	0	0	0	0	0	0	0	0	0
f__Enterobacteriaceae;g__Citrobacter	3.08e-05	3.43e-05	3.59e-05	3.23e-05	3.83e-05	5.49e-05	3.07e-05	3.64e-05	3.02e-05	3.58e-05	3.15e-05	4.1e-05
f__Enterobacteriaceae;g__Cronobacter	1.8e-06	1.64e-06	1.68e-06	1.46e-06	1.49e-06	1.61e-06	2.03e-06	1.54e-06	1.16e-06	9.41e-07	1.78e-06	1.75e-06
f__Enterobacteriaceae;g__Enterobacter	0.00295847	0.00329344	0.00330264	0.00354986	0.00347139	0.00341236	0.00306812	0.00304463	0.00290803	0.00342994	0.00307527	0.00349765
f__Enterobacteriaceae;g__Escherichia	0.104312	0.112304	0.113421	0.122211	0.12005	0.117168	0.105872	0.106361	0.102307	0.117115	0.105066	0.119649
f__Enterobacteriaceae;g__Klebsiella	0.00230762	0.00250666	0.00252213	0.00274313	0.00271941	0.00266815	0.00236855	0.00238418	0.00227444	0.00263735	0.00240176	0.00273075
f__Enterobacteriaceae;g__Kluyvera	0	0	0	0	0	0	0	0	0	0	0	0
f__Enterobacteriaceae;g__Kosakonia	0	0	0	0	2.44e-07	0	0	0	0	9.76e-07	5.87e-07	0
f__Enterobacteriaceae;g__Lelliottia	0	0	0	0	2.75e-08	1.54e-07	0	0	0	0	4.36e-07	0
f__Enterobacteriaceae;g__Plesiomonas	5.9e-05	6.53e-05	6.72e-05	7.55e-05	6.68e-05	7.45e-05	6.29e-05	5.77e-05	5.57e-05	6.44e-05	6.22e-05	6.63e-05
f__Enterobacteriaceae;g__Raoultella	3.51e-06	4.63e-06	4.72e-06	4.83e-06	5.95e-06	4.08e-06	5.51e-06	5.45e-06	4.87e-06	4.12e-06	7.64e-06	5.28e-06
f__Enterobacteriaceae;g__Salmonella	0.00250874	0.0023334	0.00222125	0.0019708	0.00189341	0.00183307	0.00217909	0.00217812	0.00229329	0.00186922	0.0016887	0.00190878
f__Enterobacteriaceae;g__Shigella	6.31e-07	9.09e-08	3.24e-07	3.37e-07	2.72e-07	6.09e-07	6.88e-07	9.1e-07	8.04e-08	1.16e-07	7.68e-07	6.35e-07
f__Enterobacteriaceae;g__Symbiopectobacterium	0	0	0	0	0	0	0	0	0	0	0	0
f__Enterococcaceae;g__Enterococcus	0.00100414	0.000766064	0.000730307	0.000498384	0.000452436	0.000447578	0.000719537	0.000769033	0.000828265	0.000443556	0.000442451	0.00043513
f__Enterococcaceae;g__Vagococcus	0	0	4.35e-08	8.8e-08	8.59e-08	4.82e-08	4.53e-08	0	0	0	0	9.62e-08
f__Enterocytozoonidae;g__Enterospora	0	0	0	0	7.35e-08	8.26e-08	0	0	0	0	5.3e-08	0
f__Enterocytozoonidae;g__Hepatospora	3.13e-08	7.69e-08	0	0	0	1.07e-07	8.16e-08	9.46e-08	3.12e-08	1.84e-07	1.84e-07	0
f__Entomophthoraceae;g__Entomophthora	7.55e-07	1.09e-06	6.01e-07	7.86e-07	6.2e-07	9.2e-07	5.4e-07	3.24e-07	1.29e-06	1.12e-06	4.82e-07	1.29e-06
f__Entomophthoraceae;g__Massospora	6.01e-07	1.38e-06	6.32e-07	1.21e-06	1.62e-06	1.29e-06	7.75e-07	2.43e-07	6.63e-07	1.14e-06	6.34e-07	4.82e-07
f__Entophysalidaceae;g__Chlorogloea	0	0	0	0	8.59e-08	9.65e-08	0	0	0	0	4.34e-07	0
f__Entrophosporaceae;g__Entrophospora	7.33e-05	7.82e-05	8.23e-05	9.55e-05	9.04e-05	8.58e-05	7.77e-05	7.66e-05	7.71e-05	8.45e-05	7.99e-05	9.05e-05
f__Erwiniaceae;g__Buchnera	1.56e-05	6.38e-06	2.66e-05	4.35e-05	3.4e-07	0.000178201	9.72e-05	4.86e-05	0.00104713	0.000223217	9.15e-05	3.98e-06
f__Erwiniaceae;g__Erwinia	1.93e-06	2.12e-06	3.87e-06	2.7e-06	2.51e-06	2.89e-06	2.07e-06	2.98e-06	2.27e-06	2.44e-06	4.6e-06	2.83e-06
f__Erwiniaceae;g__Izhakiella	0	0	0	0	0	5.11e-08	0	0	0	0	7.88e-07	0
f__Erwiniaceae;g__Pantoea	1.06e-06	1.55e-06	1.14e-06	9.32e-07	9.37e-07	1.25e-06	6.62e-07	1.14e-06	1.73e-06	2.61e-06	2.98e-06	1.99e-06
f__Erwiniaceae;g__Rosenbergiella	0	0	0	0	0	0	0	0	0	0	0	0
f__Erwiniaceae;g__Tatumella	0	1.28e-07	7.67e-08	7.75e-08	0	8.5e-08	4.79e-07	2.25e-07	0	5.78e-07	0	5.09e-07
f__Erysipelotrichaceae;g__Erysipelothrix	0	5.55e-07	0	3.37e-07	2.47e-07	3.69e-07	2.6e-07	8.14e-08	0	2.69e-07	2.37e-07	0
f__Erysiphaceae;g__Erysiphe	4.11e-07	9.14e-07	4.5e-07	7.47e-07	8.41e-07	1.03e-06	5.81e-07	8.23e-07	9.85e-07	6.75e-07	4.19e-07	6.74e-07
f__Erysiphaceae;g__Golovinomyces	0.000186899	0.00012618	0.000111952	3.42e-05	1.51e-05	1.68e-05	0.00011093	0.000125987	0.000157695	2.94e-05	0.000113898	1.33e-05
f__Erysiphaceae;g__Podosphaera	1.2e-05	1.11e-05	1.16e-05	1.17e-05	1.04e-05	1.2e-05	1.06e-05	8.74e-06	8.04e-06	1.06e-05	9.24e-06	1e-05
f__Erythrobacteraceae;g__Alteraurantiacibacter	1.08e-05	1.24e-05	1.39e-05	1.26e-05	1.53e-05	1.41e-05	1.26e-05	1.13e-05	1.27e-05	1.37e-05	1.52e-05	1.67e-05
f__Erythrobacteraceae;g__Altererythrobacter	0	0	0	1.44e-07	1.61e-07	6.24e-07	0	0	0	7.92e-07	2e-06	0
f__Erythrobacteraceae;g__Altericroceibacterium	0	0	0	0	0	0	0	0	0	0	0	0
f__Erythrobacteraceae;g__Aurantiacibacter	0	0	0	1.24e-07	0	5.65e-08	0	0	0	0	3.5e-07	0
f__Erythrobacteraceae;g__Croceibacterium	2.25e-07	1.93e-07	1.93e-07	2.21e-07	2.66e-07	5.72e-07	2.01e-07	4.14e-07	1.12e-07	2.49e-07	2.94e-06	1.7e-07
f__Erythrobacteraceae;g__Croceicoccus	0	0	0	1.55e-06	3.25e-07	2.12e-06	0	0	0	4.59e-06	1.48e-05	5.48e-07
f__Erythrobacteraceae;g__Erythrobacter	5.82e-06	6.04e-06	7.61e-06	8.65e-06	7.02e-06	7.1e-06	6.85e-06	7.57e-06	6.47e-06	1.1e-05	1.28e-05	7.28e-06
f__Erythrobacteraceae;g__Pelagerythrobacter	0	0	0	0	0	2.82e-07	0	0	0	0	2.9e-07	0
f__Erythrobacteraceae;g__Pontixanthobacter	0	0	0	0	0	2.01e-07	0	0	0	7.92e-07	2.06e-07	0
f__Erythrobacteraceae;g__Porphyrobacter	0	0	0	0	0	3.48e-08	0	0	0	1.01e-07	1.24e-06	0
f__Erythrobacteraceae;g__Qipengyuania	0	0	0	4.07e-07	6.67e-07	7.39e-07	0	0	0	1.19e-06	2.12e-06	1.52e-06
f__Erythrobacteraceae;g__Tsuneonella	0	0	0	0	0	0	0	0	0	1.85e-07	1.07e-06	0
f__Eubacteriaceae;g__Eubacterium	0	0	0	0	0	0	0	0	0	0	0	0
f__Eubacteriales Family XII. Incertae Sedis;g__Fusibacter	0	8.5e-08	1.02e-07	0	0	1.13e-07	0	9.96e-08	2.95e-07	0	0	0
f__Eubacteriales Family XIII. Incertae Sedis;g__Aminipila	4.48e-08	0	9.23e-08	2.33e-07	9.1e-08	0	4.8e-08	4.5e-08	0	4.96e-08	0	0
f__Eubacteriales Family XIII. Incertae Sedis;g__Mobilibacterium	0	0	0	0	2.01e-07	4.07e-07	0	0	0	8.34e-07	9.87e-07	1.35e-07
f__Eubacteriales Family XIII. Incertae Sedis;g__Zhenpiania	1.65e-07	2.42e-07	1.45e-07	1.22e-07	1.91e-07	2.15e-07	1.51e-07	4.73e-08	2.34e-08	7.82e-08	6.89e-08	5.35e-08
f__Euzebyaceae;g__Euzebya	0	0	0	1.3e-07	3.96e-08	1.79e-07	0	0	0	0	1.35e-06	3.58e-08
f__Exidiaceae;g__Exidia	0	0	0	3.85e-07	1.25e-07	2.81e-07	0	0	1.23e-07	0	0	0
f__Exobasidiaceae;g__Exobasidium	2.83e-06	2.8e-06	1.71e-06	3.27e-06	2.13e-06	3.27e-06	3.8e-06	2.25e-06	2.65e-06	2.97e-06	3e-06	2.47e-06
f__Fastidiosibacteraceae;g__Caedibacter	0	0	0	7.26e-08	1.58e-06	0	0	0	0	3.87e-07	8.98e-07	9.79e-07
f__Fastidiosibacteraceae;g__Fastidiosibacter	0	0	0	0	1.02e-06	0	0	0	0	4.82e-07	2.55e-07	3.96e-07
f__Ferrimonadaceae;g__Ferrimonas	3.27e-07	5.61e-08	4.04e-07	2.04e-07	8.22e-07	2.99e-07	1.4e-07	1.97e-07	6.5e-08	5.48e-07	6.41e-07	6.43e-07
f__Ferrimonadaceae;g__Paraferrimonas	5.82e-06	8.8e-06	8.77e-06	9.69e-06	9.8e-06	9.91e-06	8.09e-06	7.65e-06	7.7e-06	8.33e-06	8.28e-06	8.82e-06
f__Ferrovaceae;g__Ferrovum	0	0	0	2.47e-07	5.7e-07	3.25e-07	0	0	0	3.75e-07	2.17e-06	0
f__Fibrobacteraceae;g__Fibrobacter	0	0	0	0	0	3.4e-07	0	0	0	0	0	0
f__Fibrobacteraceae;g__Hallerella	0	0	0	0	0	4.59e-08	0	0	0	4.69e-08	1.24e-07	5.99e-08
f__Fibroporiaceae;g__Fibroporia	0	0	0	0	0	9.65e-08	0	0	0	0	0	6.42e-08
f__Filobasidiaceae;g__Filobasidium	5.12e-06	7.37e-06	7.7e-06	9.14e-06	9.64e-06	9.14e-06	6.67e-06	6.98e-06	7.02e-06	8.06e-06	7.1e-06	7.15e-06
f__Filobasidiaceae;g__Naganishia	1.56e-05	1.57e-05	1.81e-05	1.65e-05	1.64e-05	1.97e-05	1.89e-05	1.71e-05	1.51e-05	1.59e-05	1.86e-05	1.5e-05
f__Fimbriimonadaceae;g__Fimbriimonas	0	0	0	0	1.05e-07	6.04e-07	0	0	0	7.65e-08	2.26e-07	1.62e-07
f__Fistulinaceae;g__Fistulina	9.02e-07	1.12e-06	9.47e-07	1.02e-06	5.72e-07	6.97e-07	9.93e-07	8.29e-07	7.67e-07	6.83e-07	1.27e-06	1.15e-06
f__Flammeovirgaceae;g__Flammeovirga	4.82e-08	0	0	2.87e-07	8.42e-07	1.06e-06	1.03e-07	0	9.59e-08	2.16e-06	2.13e-06	5.74e-07
f__Flammeovirgaceae;g__Flexithrix	7.52e-08	1.78e-07	1.74e-07	1.66e-07	7.21e-07	7.71e-07	6.05e-08	7.57e-08	1.5e-07	9.68e-07	1.02e-06	2.58e-07
f__Flammeovirgaceae;g__Imperialibacter	0	0	0	0	8.3e-08	9.87e-07	0	0	0	1.27e-07	4.47e-07	0
f__Flammeovirgaceae;g__Marinigracilibium	0	0	0	0	5.16e-08	1.16e-07	0	0	0	9.02e-07	4.47e-07	0
f__Flammeovirgaceae;g__Sediminitomix	0	0	0	0	0	5.26e-07	0	0	0	1.39e-07	6.13e-08	4.76e-08
f__Flavobacteriaceae;g__Aegicerativicinus	0	0	0	0	0	6.46e-08	0	0	0	2.16e-07	4.15e-08	0
f__Flavobacteriaceae;g__Aequorivita	2.33e-08	2e-08	2.4e-08	1.45e-07	2.52e-07	1.25e-06	2.5e-08	7.03e-08	1.16e-07	1.31e-06	6.65e-07	3.76e-07
f__Flavobacteriaceae;g__Algibacter	4.16e-05	4.83e-05	4.55e-05	5.45e-05	5.64e-05	5.76e-05	4.46e-05	4.78e-05	4.39e-05	5.11e-05	4.61e-05	5.29e-05
f__Flavobacteriaceae;g__Altibacter	0	0	0	0	3.18e-08	3.22e-07	0	0	0	0	1.35e-07	1.41e-07
f__Flavobacteriaceae;g__Amniculibacterium	0	0	0	0	7.88e-08	8.49e-07	0	0	0	1.41e-06	6.82e-07	3.52e-08
f__Flavobacteriaceae;g__Antarcticibacterium	0	0	0	0	0	0	0	0	0	0	0	0
f__Flavobacteriaceae;g__Aquimarina	7.73e-05	8.16e-05	8.82e-05	9.26e-05	9.23e-05	9.95e-05	8.14e-05	7.5e-05	7.88e-05	0.000101854	8.54e-05	8.78e-05
f__Flavobacteriaceae;g__Arcticiflavibacter	0	0	0	1.96e-08	1.66e-07	8.59e-08	0	0	0	1.16e-06	4.13e-07	1.93e-07
f__Flavobacteriaceae;g__Arenibacter	4.09e-07	4.56e-07	5.06e-07	6.32e-07	7.36e-07	1.46e-06	2.19e-07	3.29e-07	1.22e-07	2.09e-06	3.33e-06	3e-07
f__Flavobacteriaceae;g__Arenitalea	0	0	0	0	0	0	0	0	0	0	0	0
f__Flavobacteriaceae;g__Aureibaculum	0	0	0	0	0	1.23e-06	0	0	0	1.93e-07	1.53e-07	7.93e-08
f__Flavobacteriaceae;g__Aureisphaera	0	0	0	0	1.59e-07	1.43e-07	0	0	0	7.46e-07	8.37e-07	1.37e-07
f__Flavobacteriaceae;g__Aureitalea	0	0	0	0	0	0	0	0	0	0	6.57e-07	0
f__Flavobacteriaceae;g__Aureivirga	0	0	0	0	2.6e-07	8.86e-07	0	0	0	6.61e-07	7.5e-08	1.88e-07
f__Flavobacteriaceae;g__Avrilella	0	0	0	8.07e-08	0	1.33e-07	0	0	0	4.73e-07	2.84e-07	4.42e-08
f__Flavobacteriaceae;g__Bizionia	0	0	0	0	9.06e-08	1.08e-06	0	0	0	1.65e-07	3.92e-07	0
f__Flavobacteriaceae;g__Candidatus Arcticimaribacter	0	0	0	0	3.92e-08	0	0	0	0	0	0	4.39e-08
f__Flavobacteriaceae;g__Capnocytophaga	0	0	0	0	2.06e-07	7e-07	0	0	0	1.2e-06	9.19e-07	4.97e-07
f__Flavobacteriaceae;g__Cellulophaga	0	6.3e-08	0	1.89e-07	4.89e-07	2.22e-06	0	0	0	1.85e-06	2.32e-06	4.63e-07
f__Flavobacteriaceae;g__Changchengzhania	0	0	0	8.55e-08	0	4.69e-08	0	0	0	0	0	0
f__Flavobacteriaceae;g__Confluentibacter	0	0	0	4.56e-07	7.17e-07	2.09e-06	0	0	0	4.8e-07	2.53e-06	9.7e-07
f__Flavobacteriaceae;g__Constantimarinum	0	0	0	0	0	0	0	0	0	3.28e-07	0	0
f__Flavobacteriaceae;g__Croceivirga	0	0	0	0	9.14e-08	2.05e-07	0	0	0	0	1.76e-07	0
f__Flavobacteriaceae;g__Dokdonia	0	0	0	2.49e-07	0	5.24e-07	0	0	0	3.72e-07	2.11e-07	0
f__Flavobacteriaceae;g__Euzebyella	0	0	0	0	0	0	0	0	0	2.52e-08	0	0
f__Flavobacteriaceae;g__Flagellimonas	0	0	0	0	0	4.47e-07	0	0	0	2.42e-07	7.19e-07	0
f__Flavobacteriaceae;g__Flavicella	0	0	0	8.15e-08	7.96e-08	8.94e-08	0	0	0	2.61e-07	8.04e-07	2.68e-07
f__Flavobacteriaceae;g__Flavihalobacter	0	0	0	0	0	6.41e-08	0	0	0	6.22e-08	0	0
f__Flavobacteriaceae;g__Flavivirga	0	0	0	0	1.05e-07	7.89e-07	0	0	0	6.62e-07	4.84e-07	0
f__Flavobacteriaceae;g__Flavobacterium	7.83e-06	7.69e-06	1e-05	2.2e-05	3.37e-05	0.000119008	8.62e-06	7.9e-06	9.34e-06	0.000216556	0.000280622	4.28e-05
f__Flavobacteriaceae;g__Formosa	0	0	0	1.01e-07	5.27e-08	1.59e-07	0	0	0	6.5e-07	2.54e-07	2.18e-07
f__Flavobacteriaceae;g__Gaetbulibacter	0	0	0	0	0	0	0	0	0	0	5.13e-07	0
f__Flavobacteriaceae;g__Galbibacter	0	0	0	0	1.82e-07	3.24e-07	0	0	0	5.5e-07	5.8e-07	0
f__Flavobacteriaceae;g__Gelidibacter	2.63e-06	2.32e-06	2.77e-06	1.63e-06	3.35e-06	3.38e-06	1.97e-06	1.83e-06	1.35e-06	3.8e-06	4e-06	2.65e-06
f__Flavobacteriaceae;g__Gillisia	0	0	0	4.63e-08	0	5.8e-07	0	0	0	5.99e-08	1.18e-07	0
f__Flavobacteriaceae;g__Gilvibacter	0	0	0	0	0	9.87e-08	0	0	0	0	0	0
f__Flavobacteriaceae;g__Gramella	3.68e-07	3.33e-07	4.5e-07	7e-07	1.76e-06	2.19e-06	3.11e-07	2.63e-07	2.89e-07	2.79e-06	2.95e-06	1.22e-06
f__Flavobacteriaceae;g__Hanstruepera	0	0	0	1.67e-07	5.68e-08	3.42e-07	0	0	0	5.84e-07	1.17e-07	0
f__Flavobacteriaceae;g__Hyunsoonleella	0	0	0	0	3.06e-08	3.81e-07	0	0	0	4.79e-07	0	0
f__Flavobacteriaceae;g__Imtechella	0	0	0	0	0	0	0	0	0	5.05e-08	0	0
f__Flavobacteriaceae;g__Kordia	2.79e-07	1.88e-07	2.46e-07	1.27e-06	7.93e-07	3.34e-06	3.63e-07	4e-08	3.36e-07	1.47e-06	2.37e-06	7.37e-07
f__Flavobacteriaceae;g__Lacinutrix	0	0	0	2.8e-08	1.69e-07	4.15e-07	0	0	0	6.7e-07	8.2e-07	1.88e-07
f__Flavobacteriaceae;g__Leeuwenhoekiella	0	0	0	5.39e-07	3.48e-07	6.25e-07	0	0	0	8.91e-07	2.72e-06	1.64e-07
f__Flavobacteriaceae;g__Lutibacter	0	0	0	3.95e-07	1.17e-07	8.65e-07	0	0	0	1.11e-06	1.9e-06	7.93e-08
f__Flavobacteriaceae;g__Mangrovimonas	4.24e-07	5.2e-07	5.05e-07	6.33e-07	1.18e-06	1.59e-06	7.18e-07	5.71e-07	6.54e-07	1.76e-06	1.21e-06	1.11e-06
f__Flavobacteriaceae;g__Maribacter	0	0	0	0	2.6e-07	3e-07	0	0	0	6.31e-07	9.38e-07	1.66e-07
f__Flavobacteriaceae;g__Mariniflexile	0	0	0	0	3.86e-08	4.26e-07	0	0	0	4.48e-08	0	0
f__Flavobacteriaceae;g__Meridianimaribacter	0	0	0	4.92e-08	3.92e-07	3.03e-07	0	0	0	5.59e-07	7.81e-07	2.42e-07
f__Flavobacteriaceae;g__Mesonia	0	0	0	4.19e-08	1.02e-07	2.3e-07	0	0	0	7.82e-07	5.61e-07	2.76e-07
f__Flavobacteriaceae;g__Muricauda	0.000295966	0.000241253	0.00021907	0.000142833	0.000117491	0.000125267	0.000216949	0.000218186	0.000237512	0.000126048	0.000119815	0.00012482
f__Flavobacteriaceae;g__Myroides	1.59e-08	1.23e-07	6.55e-08	8.93e-07	4.96e-07	1.56e-06	6.82e-08	3.2e-08	7.91e-08	1.11e-06	1.29e-06	6.78e-07
f__Flavobacteriaceae;g__Nonlabens	0	0	0	1.01e-07	2.61e-07	6.45e-07	0	0	0	5.38e-08	4.58e-07	4.68e-08
f__Flavobacteriaceae;g__Oceanihabitans	0	0	0	2.87e-08	6.65e-08	6.88e-08	0	0	0	1.39e-07	1.3e-06	3.72e-08
f__Flavobacteriaceae;g__Olleya	7.43e-07	7.92e-07	9.92e-07	9.36e-07	2.06e-06	1.38e-06	1.01e-06	1.18e-06	1.2e-06	1.77e-06	1.02e-06	1.42e-06
f__Flavobacteriaceae;g__Patiriisocius	0	0	0	0	0	0	0	0	0	0	6.89e-08	0
f__Flavobacteriaceae;g__Planktosalinus	0	0	0	0	0	0	0	0	0	0	0	0
f__Flavobacteriaceae;g__Polaribacter	1.55e-06	1.41e-06	1.28e-06	1.6e-06	1.93e-06	2.46e-06	1.25e-06	1.41e-06	1.63e-06	3.06e-06	3.29e-06	2.1e-06
f__Flavobacteriaceae;g__Pseudozobellia	0	0	0	0	0	1.09e-07	0	0	0	4.22e-07	0	5.42e-08
f__Flavobacteriaceae;g__Psychroflexus	0	0	0	3.51e-07	2.72e-07	1.19e-06	0	0	0	6.29e-07	1.15e-06	2.65e-07
f__Flavobacteriaceae;g__Psychroserpens	0	0	0	1.16e-07	1.88e-07	5.48e-07	0	0	0	1.66e-06	1.29e-06	5.54e-07
f__Flavobacteriaceae;g__Rasiella	0	0	0	3.42e-08	0	1.52e-06	0	0	0	1.14e-07	4.06e-07	1.08e-06
f__Flavobacteriaceae;g__Robertkochia	0	0	0	0	0	2.36e-07	0	0	0	3.32e-07	1.9e-07	0
f__Flavobacteriaceae;g__Robiginitalea	0	0	0	0	8.49e-08	4.98e-07	0	0	0	5.33e-07	0	4.76e-08
f__Flavobacteriaceae;g__Sabulilitoribacter	0	0	0	0	5.16e-08	0	0	0	0	0	0	0
f__Flavobacteriaceae;g__Salegentibacter	2.39e-07	1.02e-07	0	1.74e-07	2.35e-07	3.91e-07	0	0	0	3.97e-07	6.07e-07	1.36e-07
f__Flavobacteriaceae;g__Salinimicrobium	0	0	0	0	4.04e-07	5.68e-07	0	0	0	8.87e-07	1.31e-06	2.21e-07
f__Flavobacteriaceae;g__Sediminibacter	0	0	0	3.11e-08	9.1e-08	1.36e-07	0	0	0	0	2.19e-07	0
f__Flavobacteriaceae;g__Sediminicola	0	0	0	0	1.94e-07	3.81e-07	0	0	0	8.55e-07	4.68e-07	2.6e-07
f__Flavobacteriaceae;g__Sinomicrobium	0	0	0	9.5e-08	1.42e-06	1.89e-06	0	0	0	3.59e-06	2.7e-06	1e-06
f__Flavobacteriaceae;g__Snuella	0	0	0	0	2.18e-08	2.57e-07	0	0	0	6.31e-07	8.21e-07	1.22e-07
f__Flavobacteriaceae;g__Spongiivirga	0	0	0	0	1.34e-07	2.15e-07	0	0	0	9.75e-08	0	3.01e-07
f__Flavobacteriaceae;g__Tamlana	0	0	0	0	2.73e-08	9.43e-08	0	0	0	0	0	0
f__Flavobacteriaceae;g__Tenacibaculum	1.56e-07	7.64e-08	1.61e-07	1.16e-06	1.72e-06	4.83e-06	1.67e-07	2.46e-07	2.66e-07	3.36e-06	6.27e-06	2.06e-06
f__Flavobacteriaceae;g__Ulvibacter	0	0	0	0	0	8.94e-08	0	0	0	0	0	0
f__Flavobacteriaceae;g__Ulvibacterium	0	0	0	0	0	6.87e-08	0	0	0	2.67e-07	1.15e-06	0
f__Flavobacteriaceae;g__Urechidicola	0	0	0	0	0	0	0	0	0	3.01e-07	0	0
f__Flavobacteriaceae;g__Winogradskyella	1.14e-06	1.16e-06	1.14e-06	1.86e-06	1.49e-06	4.14e-06	1.3e-06	9.89e-07	4.24e-07	3.73e-06	3.74e-06	1.82e-06
f__Flavobacteriaceae;g__Wocania	0	0	0	0	2.76e-08	1.55e-07	0	0	0	6.02e-08	2.79e-07	0
f__Flavobacteriaceae;g__Xanthomarina	0	0	1.69e-07	0	0	0	0	0	0	0	0	0
f__Flavobacteriaceae;g__Yeosuana	0	0	0	0	0	3.11e-07	0	0	0	0	2.74e-07	0
f__Flavobacteriaceae;g__Zeaxanthinibacter	0	0	0	0	0	1.54e-07	0	0	0	4.99e-08	0	0
f__Flavobacteriaceae;g__Zhouia	0	0	0	2.71e-07	1.03e-07	1.57e-07	0	0	0	1.52e-08	2.58e-07	6.25e-08
f__Flavobacteriaceae;g__Zobellia	0	0	0	6.21e-08	1.54e-07	1.2e-06	0	0	0	2.49e-07	3.85e-07	6.8e-08
f__Flavobacteriaceae;g__Zunongwangia	2.31e-07	1.19e-06	1.67e-06	2.94e-08	8.23e-07	3e-06	2.48e-07	9.31e-07	8.06e-07	1.03e-06	3.54e-06	6.08e-07
f__Flexibacteraceae;g__Flexibacter	0	0	0	3.17e-07	2.48e-07	1.37e-06	0	0	0	1.83e-06	2.04e-06	2.14e-07
f__Fluviibacteraceae;g__Fluviibacter	0	0	0	0	0	7.4e-07	0	0	0	4.31e-07	6.65e-07	0
f__Fomitopsidaceae;g__Antrodia	8.76e-07	1.29e-06	9.51e-07	7.15e-07	6.42e-07	8.31e-07	1.29e-06	8.09e-07	6.21e-07	7.2e-07	3.8e-07	3.23e-07
f__Fomitopsidaceae;g__Neoantrodia	3.73e-07	1.45e-07	3.49e-07	1.76e-07	3.1e-07	3.87e-07	3.27e-07	2.39e-07	3.37e-07	2.63e-07	1.49e-07	7.72e-08
f__Fomitopsidaceae;g__Rhodofomes	4.63e-07	6.28e-07	1.07e-06	2.9e-07	8.49e-07	6.53e-07	1.39e-06	4.26e-07	6.52e-07	3.7e-07	3.94e-07	5.18e-07
f__Fortieaceae;g__Fortiea	4.13e-08	7.1e-08	1.28e-07	4.3e-08	8.4e-08	0	0	2.08e-07	8.22e-08	4.58e-08	1.21e-07	4.71e-08
f__Francisellaceae;g__Francisella	0	0	0	0	1.18e-06	0	0	0	0	1.12e-07	7.4e-08	1.04e-06
f__Frankiaceae;g__Frankia	0.0030935	0.00247141	0.00197669	0.000975638	0.000911075	0.000967003	0.00214725	0.0021981	0.00264126	0.00107212	0.00113373	0.000865752
f__Fulvivirgaceae;g__Chryseolinea	0	0	0	2.59e-07	2.12e-06	7.23e-06	0	0	0	2.07e-06	6.46e-06	8.89e-07
f__Fulvivirgaceae;g__Fulvivirga	2.85e-07	4.54e-07	6.29e-07	1.61e-06	1.11e-06	8.91e-06	3.5e-07	4.1e-07	3.24e-07	3.55e-06	8.41e-06	1.89e-06
f__Fulvivirgaceae;g__Ohtaekwangia	0	0	0	8.49e-08	1.31e-06	5.12e-06	0	0	0	1.78e-06	4.5e-06	1.36e-06
f__Fulvivirgaceae;g__Parachryseolinea	0	0	0	0	3.15e-07	1.13e-06	0	0	0	2.43e-08	1.56e-06	3.93e-08
f__Fulvivirgaceae;g__Pseudochryseolinea	0	0	0	8.87e-08	2.51e-06	5.09e-06	4.74e-08	0	0	3.69e-06	1.53e-05	1.11e-06
f__Fusobacteriaceae;g__Cetobacterium	0	0	0	0	0	0	0	0	0	4.69e-08	8.05e-07	0
f__Fusobacteriaceae;g__Fusobacterium	1.34e-07	4.61e-07	0	0	0	1.53e-07	1.44e-07	1.35e-07	1.34e-07	1.49e-07	0	7.65e-07
f__Gaiellaceae;g__Gaiella	0	1.72e-07	0	0	0	1.14e-07	1.07e-07	3.03e-07	0	0	5.88e-07	1.14e-07
f__Galeropsidaceae;g__Panaeolus	7.8e-07	1.27e-06	7.51e-07	1.45e-06	1.94e-06	1.46e-06	1.01e-06	9.52e-07	1.46e-06	1.96e-06	1.35e-06	1.2e-06
f__Gallionellaceae;g__Candidatus Nitrotoga	0	0	0	1.5e-06	1.26e-06	5.21e-06	0	0	0	7.08e-06	1.44e-05	1.8e-06
f__Gallionellaceae;g__Ferrigenium	0	0	0	0	1.82e-07	9.04e-08	0	0	0	4.4e-07	8.46e-07	0
f__Gallionellaceae;g__Ferriphaselus	0	0	0	0	9.4e-08	3.52e-07	0	0	0	2.39e-07	2.26e-07	3.51e-08
f__Gallionellaceae;g__Gallionella	0	0	0	4.94e-07	1.11e-06	3.16e-06	0	0	0	3.54e-06	5.74e-06	5.15e-07
f__Gallionellaceae;g__Sideroxyarcus	0	0	0	0	4.24e-07	7.29e-07	0	0	0	0	2.87e-07	2.52e-07
f__Gallionellaceae;g__Sideroxydans	0	0	0	7.43e-07	0	6.62e-07	0	0	0	5.69e-07	3.48e-06	0
f__Gautieriaceae;g__Gautieria	8.98e-07	1.06e-06	9.2e-07	2.04e-07	2.59e-07	9.42e-07	4.64e-07	2.38e-07	3.63e-07	4.14e-07	3.61e-07	1.31e-06
f__Gelatoporiaceae;g__Obba	2.43e-07	4.17e-07	1.67e-07	2.53e-07	8.22e-08	1.85e-07	3.47e-07	2.44e-07	1.61e-07	2.69e-07	1.19e-07	0
f__Geminicoccaceae;g__Geminicoccus	5.53e-05	5.87e-05	6.77e-05	7.15e-05	6.99e-05	7.04e-05	5.89e-05	6.03e-05	5.84e-05	6.61e-05	6.22e-05	7.01e-05
f__Geminicoccaceae;g__Tistrella	0	0	0	0	0	7.04e-08	0	0	0	6.84e-08	1.4e-06	0
f__Geminiviridae;g__Begomovirus	1.29e-05	1.49e-05	1.39e-05	1.66e-05	1.81e-05	1.53e-05	1.34e-05	1.45e-05	1.32e-05	1.47e-05	1.49e-05	1.62e-05
f__Geminiviridae;g__Mastrevirus	4.21e-07	1e-06	5.6e-07	4.34e-07	5.83e-07	1.29e-06	7.44e-07	1.37e-06	1.56e-06	7.3e-07	4.39e-07	7.96e-07
f__Geminiviridae;g__Opunvirus	1.64e-05	1.92e-05	1.7e-05	1.82e-05	2.02e-05	1.81e-05	1.7e-05	1.96e-05	1.7e-05	1.66e-05	1.66e-05	1.95e-05
f__Geminocystaceae;g__Cyanobacterium	1.17e-06	6.8e-07	3.45e-07	5.78e-07	7.63e-07	8.4e-07	1.02e-06	1.05e-06	4e-07	8.19e-07	3.8e-07	5.52e-07
f__Gemmataceae;g__Fimbriiglobus	0	1.77e-07	0	4.29e-07	3.53e-07	2.25e-07	0	1.04e-07	1.02e-07	1.54e-06	4.17e-07	2.5e-08
f__Gemmataceae;g__Frigoriglobus	8e-08	4.12e-07	1.24e-07	2.15e-07	6.56e-07	1.17e-06	2.14e-07	1.21e-07	1.19e-07	1.04e-06	2.64e-06	3.4e-07
f__Gemmataceae;g__Gemmata	2.21e-06	1.66e-06	1.33e-06	1.9e-06	4.35e-06	6.49e-06	1.93e-06	1.94e-06	1.34e-06	7.9e-06	2.43e-05	3.96e-06
f__Gemmataceae;g__Limnoglobus	0	0	0	4.62e-08	2.77e-07	7.62e-07	0	0	0	7.95e-07	1.04e-06	7.99e-07
f__Gemmataceae;g__Telmatocola	0	0	0	0	1.52e-07	2.04e-07	0	0	0	0	1.05e-07	0
f__Gemmataceae;g__Thermogemmata	1.77e-07	3.96e-07	1.46e-07	1.11e-07	1.83e-07	7.89e-07	7.61e-08	1.43e-07	2.47e-07	3.54e-07	3.19e-07	2.83e-07
f__Gemmataceae;g__Tuwongella	0	0	0	1.7e-07	5.59e-07	1.36e-06	0	0	0	6.35e-07	1.47e-06	9.31e-08
f__Gemmataceae;g__Urbifossiella	0	0	0	0	0	2.48e-07	0	0	0	1.23e-07	0	1.98e-07
f__Gemmataceae;g__Zavarzinella	0	0	0	1e-07	1.4e-07	1.06e-06	0	0	0	4.74e-07	2.26e-06	3.41e-07
f__Gemmatimonadaceae;g__Gemmatimonas	0	0	0	8.21e-08	3.75e-07	7.79e-07	0	0	0	2.46e-07	1.32e-06	8.31e-07
f__Gemmatimonadaceae;g__Gemmatirosa	0	0	0	0	5.18e-08	6.15e-07	0	0	0	1.13e-07	1.16e-06	9.41e-08
f__Gemmatimonadaceae;g__Roseisolibacter	0	0	0	1.33e-07	3.62e-07	8.81e-07	0	0	0	4.02e-07	1.89e-06	1.08e-06
f__Geoalkalibacteraceae;g__Geoalkalibacter	0	0	0	0	7.96e-08	0	0	0	0	5.21e-07	1.15e-07	0
f__Geobacteraceae;g__Citrifermentans	0	0	0	4.51e-07	7.39e-07	1.6e-06	0	0	0	1.82e-06	1.81e-06	2.13e-07
f__Geobacteraceae;g__Geobacter	0	0	0	4.68e-07	1.48e-06	2.67e-06	0	0	0	2.15e-06	5.85e-06	9.64e-07
f__Geobacteraceae;g__Geomesophilobacter	0	1.54e-07	9.23e-08	9.32e-08	9.1e-08	7.15e-07	0	0	8.91e-08	1.99e-07	1.31e-07	0
f__Geobacteraceae;g__Geomonas	1.65e-07	3.01e-07	4.03e-07	6.6e-07	6.47e-07	1.66e-06	1.33e-07	1.45e-07	2.87e-07	3.64e-06	4.04e-06	7.12e-07
f__Geobacteraceae;g__Geotalea	0	0	0	4.48e-07	9.31e-08	2.5e-08	0	0	0	5.97e-07	1.29e-07	5.44e-08
f__Geobacteraceae;g__Oryzomonas	0	0	0	0	0	0	0	0	0	0	6.58e-08	0
f__Geobacteraceae;g__Pelovirga	0	0	0	4.32e-08	0	1.42e-07	0	0	0	0	0	0
f__Geobacteraceae;g__Trichlorobacter	0	0	0	4.59e-07	4.35e-07	1.14e-06	0	0	0	1.49e-06	4.98e-06	6.36e-07
f__Geodermatophilaceae;g__Blastococcus	0.00468411	0.0035886	0.00317173	0.00173644	0.00146197	0.00143751	0.00325251	0.00342312	0.00392556	0.00156762	0.00145736	0.00144208
f__Geodermatophilaceae;g__Cumulibacter	3.96e-07	0	1.02e-07	0	2.01e-07	1.13e-07	2.12e-07	2.99e-07	9.84e-08	3.29e-07	1.45e-07	2.25e-07
f__Geodermatophilaceae;g__Geodermatophilus	8.99e-08	5.15e-08	6.18e-08	3.45e-06	3.79e-07	1.94e-06	6.42e-08	3.08e-07	3.61e-07	3.88e-06	1.21e-05	2.52e-07
f__Geodermatophilaceae;g__Modestobacter	0.000229898	0.000165883	0.000137361	7.56e-05	6.83e-05	5.73e-05	0.000153007	0.000161816	0.000178833	7.05e-05	7.36e-05	6.86e-05
f__Geoglossaceae;g__Glutinoglossum	1.72e-07	2.04e-07	1.33e-07	1.35e-07	1.53e-07	2.46e-08	1.62e-07	2.17e-08	2.14e-08	9.56e-08	4.91e-07	2.21e-07
f__Geoglossaceae;g__Trichoglossum	5.97e-08	4.61e-07	4.92e-07	2.64e-07	2.83e-06	4.26e-06	5.76e-07	1.8e-07	2.97e-07	5.17e-06	2.03e-05	4.33e-06
f__Geopsychrobacteraceae;g__Malonomonas	0	0	0	0	0	0	0	0	0	0	0	0
f__Geosiphonaceae;g__Geosiphon	8.31e-05	9.41e-05	9.96e-05	0.000111219	0.000114156	0.000103524	8.41e-05	8.54e-05	7.69e-05	0.000109176	0.000100681	0.00011408
f__Geothermobacteraceae;g__Geothermobacter	0	0	0	0	0	0	0	0	0	0	0	0
f__Geovibrionaceae;g__Denitrovibrio	0	0	0	0	7.08e-08	0	0	0	0	7.72e-08	0	1.59e-07
f__Geovibrionaceae;g__Geovibrio	0	3.45e-08	8.29e-08	0	0	0	0	0	4e-08	0	1.18e-07	4.58e-08
f__Gigasporaceae;g__Cetraspora	1.49e-05	1.79e-05	1.59e-05	1.91e-05	1.88e-05	2.24e-05	1.43e-05	1.68e-05	1.47e-05	1.93e-05	1.45e-05	1.6e-05
f__Gigasporaceae;g__Dentiscutata	1.56e-05	1.74e-05	1.61e-05	1.94e-05	1.99e-05	2.03e-05	1.73e-05	1.42e-05	1.72e-05	1.9e-05	1.7e-05	1.81e-05
f__Gigasporaceae;g__Gigaspora	1.99e-05	2.24e-05	2.43e-05	2.73e-05	2.59e-05	2.68e-05	2.09e-05	2.2e-05	2.27e-05	2.49e-05	2.4e-05	2.66e-05
f__Gigasporaceae;g__Racocetra	1.18e-05	1.63e-05	1.64e-05	1.65e-05	1.4e-05	1.54e-05	1.35e-05	1.28e-05	1.31e-05	1.33e-05	1.22e-05	1.44e-05
f__Gigasporaceae;g__Scutellospora	8.44e-06	1.01e-05	9.69e-06	1.16e-05	1.07e-05	1.19e-05	8.89e-06	1.01e-05	1e-05	1.04e-05	9.4e-06	1.18e-05
f__Globomycetaceae;g__Globomyces	4.82e-06	2.79e-06	3.71e-06	3.44e-06	4.13e-06	3.43e-06	3.29e-06	3.27e-06	3.16e-06	4.63e-06	3.08e-06	2.71e-06
f__Gloeobacteraceae;g__Gloeobacter	2.33e-07	2.55e-07	2.98e-07	4.54e-07	2.97e-07	1.29e-06	7.13e-07	2.9e-07	2.91e-07	2.88e-07	7.64e-07	5.22e-07
f__Gloeophyllaceae;g__Heliocybe	2.05e-07	1.76e-07	2.11e-07	2.13e-07	5.2e-08	1.17e-07	1.1e-07	0	1.53e-07	1.13e-07	3.75e-07	0
f__Gloeophyllaceae;g__Neolentinus	4.98e-07	3.02e-07	3.38e-07	5.15e-07	3.54e-07	4.63e-07	5e-07	1.91e-07	2.98e-07	4.94e-07	3.5e-07	5.71e-07
f__Glomeraceae;g__Funneliformis	3.94e-06	5.18e-06	6.4e-06	5.9e-06	5.88e-06	5.97e-06	3.97e-06	4.47e-06	4.03e-06	5.5e-06	5.58e-06	5.86e-06
f__Glomeraceae;g__Glomus	5.62e-05	5.21e-05	6.08e-05	5.56e-05	7.42e-05	6.18e-05	4.84e-05	5.27e-05	5.05e-05	6.06e-05	6e-05	8.15e-05
f__Glomeraceae;g__Rhizophagus	0.000342815	0.000387188	0.000363432	0.000412245	0.000402881	0.000411428	0.000363087	0.000344237	0.000346832	0.00040319	0.000377187	0.00040622
f__Glomerellaceae;g__Colletotrichum	2.22e-05	2.47e-05	2.38e-05	2.77e-05	2.63e-05	2.55e-05	2.42e-05	2.23e-05	2.35e-05	2.74e-05	3.44e-05	3.51e-05
f__Glomosporiaceae;g__Thecaphora	4.53e-06	6.42e-06	6.68e-06	7.46e-06	6.59e-06	9.13e-06	7.57e-06	5.36e-06	5.31e-06	4.85e-06	6.46e-06	8.44e-06
f__Gloniaceae;g__Cenococcum	0	0	0	1.96e-07	9.55e-08	1.07e-07	0	2.84e-07	0	0	2.76e-07	0
f__Gloniaceae;g__Glonium	0	0	0	0	0	0	0	0	0	0	3.39e-07	1.32e-07
f__Glycomycetaceae;g__Glycomyces	0	0	0	0	7.43e-07	4.3e-07	0	0	0	4.27e-06	9.48e-07	0
f__Glycomycetaceae;g__Stackebrandtia	0	0	0	1.48e-07	0	1.81e-08	0	0	0	1.93e-07	1.43e-06	0
f__Gnomoniaceae;g__Gnomoniopsis	8.51e-07	1.38e-06	9.12e-07	8.85e-07	1.42e-06	9.72e-07	7.83e-07	1.64e-06	1.02e-06	2.12e-06	1.6e-06	1.32e-06
f__Gomphaceae;g__Ramaria	0	0	0	0	0	1.01e-06	0	0	0	0	0	1.94e-07
f__Gonapodyaceae;g__Gonapodya	9.13e-06	1.09e-05	1e-05	1.17e-05	1.28e-05	1.2e-05	1.15e-05	1.23e-05	1.17e-05	1.14e-05	1e-05	1.2e-05
f__Gordoniaceae;g__Gordonia	0	8.28e-08	0	1.55e-06	5.94e-07	1.04e-06	1.03e-07	4.62e-08	2e-07	1.8e-06	6.92e-06	3.83e-07
f__Gordoniaceae;g__Millisia	0	0	0	3.15e-07	9.06e-08	1.68e-07	0	0	1.2e-07	4.33e-07	1.86e-06	0
f__Gorgonomycetaceae;g__Gorgonomyces	3.97e-06	3.28e-06	4.75e-06	4.87e-06	5.86e-06	5.77e-06	3.49e-06	2.86e-06	5.16e-06	3.59e-06	4.56e-06	7.16e-06
f__Gottschalkiaceae;g__Andreesenia	0	0	0	0	3.27e-08	7.34e-08	0	0	0	0	1.84e-06	0
f__Graphidaceae;g__Diploschistes	1.36e-07	1.5e-07	4.67e-07	9.3e-07	3.22e-07	1.03e-07	3.4e-07	2.73e-07	3.61e-07	1e-07	0	2.58e-07
f__Graphidaceae;g__Gomphillus	3.16e-07	4.52e-07	4.14e-07	1.94e-07	4.57e-07	5.15e-07	2.91e-07	3.3e-07	4.99e-07	4.3e-07	5.87e-07	1.81e-07
f__Grifolaceae;g__Grifola	3.28e-07	1.87e-07	7.48e-07	4.78e-07	3.72e-07	7.68e-07	7.02e-07	6.18e-07	3.9e-07	3.73e-07	1.42e-07	2.48e-07
f__Hahellaceae;g__Hahella	0	0	0	3.2e-06	5.96e-06	9.16e-06	0	0	0	1.75e-05	1.23e-05	6.11e-06
f__Hahellaceae;g__Sansalvadorimonas	0	0	0	0	1.98e-07	1.63e-06	0	0	0	5.03e-07	0	2.22e-07
f__Halanaerobiaceae;g__Halanaerobium	0	0	0	0	0	0	0	0	0	0	9.09e-07	0
f__Halieaceae;g__Chromatocurvus	0	0	0	5.63e-08	0	0	0	0	0	2.44e-07	1.34e-07	0
f__Halieaceae;g__Haliea	0	0	0	1.66e-06	2.53e-06	4e-06	0	1.85e-08	1.15e-08	5.15e-06	1.28e-05	1.54e-06
f__Halieaceae;g__Halioglobus	0	0	0	8.84e-07	4.05e-07	2.8e-07	0	0	0	2.48e-06	2.92e-06	6.61e-07
f__Halieaceae;g__Kineobactrum	0	0	0	6.44e-08	0	3.53e-08	0	0	0	1.64e-07	1.07e-06	0
f__Halieaceae;g__Luminiphilus	0	0	0	0	2.48e-08	0	0	0	0	0	0	0
f__Halieaceae;g__Parahaliea	0	0	0	0	8.04e-07	5.37e-07	0	0	0	6.1e-07	1.09e-06	1.15e-06
f__Halieaceae;g__Pseudohalioglobus	6.72e-08	0	0	6.99e-08	5.77e-07	6.88e-07	0	6.76e-08	2e-07	6.93e-07	7.76e-07	3.9e-07
f__Haliscomenobacteraceae;g__Haliscomenobacter	0	0	0	4.51e-07	1.98e-07	2.47e-06	0	0	0	1.16e-06	2.09e-07	3.3e-07
f__Haliscomenobacteraceae;g__Phaeodactylibacter	0	3.89e-07	1.78e-07	7.05e-08	3.69e-07	9.62e-07	6.94e-07	3.03e-07	1.07e-07	3.44e-07	2.76e-07	2.55e-07
f__Haliscomenobacteraceae;g__Portibacter	0	0	0	9.53e-08	1.07e-07	5.36e-07	0	0	0	1.47e-06	1.75e-06	8.83e-07
f__Haloarculaceae;g__Halapricum	1.88e-07	5.65e-07	0	0	2.89e-07	1.07e-07	6.05e-07	4.73e-07	0	3.13e-07	4.13e-07	0
f__Haloarculaceae;g__Haloarcula	0	0	0	2.32e-08	2.27e-08	2.04e-07	0	0	0	0	8.18e-08	1.27e-08
f__Haloarculaceae;g__Haloglomus	0	0	0	0	0	7.18e-08	0	0	0	2.44e-07	3.69e-07	7.17e-08
f__Haloarculaceae;g__Halomicroarcula	6.08e-06	7.89e-06	7.85e-06	7.52e-06	6.81e-06	7.96e-06	7.18e-06	6.55e-06	6.77e-06	8.14e-06	6.73e-06	9.14e-06
f__Haloarculaceae;g__Halorientalis	1.27e-07	5.33e-07	1.8e-07	3.36e-08	4.28e-07	8.18e-07	0	2.74e-07	1.45e-07	3.24e-07	2.61e-07	3.23e-07
f__Haloarculaceae;g__Halosimplex	0	0	0	0	8.69e-08	0	0	0	0	4.41e-08	6.26e-08	4.53e-08
f__Haloarculaceae;g__Natronomonas	0	0	0	1.03e-07	0	3.6e-07	0	0	0	6.31e-07	8.2e-08	0
f__Halobacteriaceae;g__Haladaptatus	5.26e-06	6.07e-06	6.55e-06	7.73e-06	6.48e-06	7.64e-06	5.3e-06	6.63e-06	5.61e-06	7.18e-06	6.43e-06	7.22e-06
f__Halobacteriaceae;g__Halarchaeum	0	5.77e-08	6.92e-08	0	6.82e-08	7.67e-08	7.2e-08	0	2e-07	1.49e-07	0	7.65e-08
f__Halobacteriaceae;g__Halobacterium	4.06e-06	5.88e-06	6.29e-06	5.36e-06	5.43e-06	4.68e-06	3.84e-06	5.13e-06	4.28e-06	5.67e-06	5.37e-06	6.24e-06
f__Halobacteriaceae;g__Halodesulfurarchaeum	6.14e-07	2.85e-07	8.07e-08	5.01e-07	4.88e-07	3.87e-07	5.87e-07	2.02e-07	3.34e-07	1.43e-07	2.84e-07	4.08e-07
f__Halobacteriovoraceae;g__Halobacteriovorax	0	0	0	0	1.42e-07	1.54e-07	0	0	0	4.72e-07	1.42e-07	8.81e-08
f__Halobacteroidaceae;g__Acetohalobium	0	0	0	0	0	0	0	0	0	0	0	6.59e-08
f__Halobacteroidaceae;g__Selenihalanaerobacter	2.38e-06	3.02e-06	3.54e-06	3.98e-06	2.4e-06	4.93e-06	2.47e-06	2.67e-06	1.84e-06	2.87e-06	3.19e-06	2.44e-06
f__Halococcaceae;g__Halococcus	4.08e-07	2.88e-07	5.96e-07	6.59e-07	2.59e-07	2.98e-07	2.08e-07	2.42e-07	4.95e-07	5.49e-07	9.59e-07	3.85e-07
f__Haloferacaceae;g__Halegenticoccus	0	0	0	2.24e-07	0	0	0	0	0	1.19e-07	4.73e-07	0
f__Haloferacaceae;g__Halobellus	0	0	0	0	0	0	0	0	0	0	2.45e-07	0
f__Haloferacaceae;g__Haloferax	7.2e-08	1.54e-07	0	3.75e-08	7.31e-08	0	3.86e-08	7.24e-08	1.43e-07	3.99e-08	5.28e-08	0
f__Haloferacaceae;g__Haloprofundus	2.08e-07	1.96e-07	1.71e-07	8.65e-08	1.06e-07	1.42e-07	1.34e-07	1.25e-07	1.86e-07	1.38e-07	9.14e-08	2.6e-07
f__Halomonadaceae;g__Aidingimonas	0	0	0	0	1.18e-07	2.2e-07	0	0	0	1.28e-07	2.26e-07	0
f__Halomonadaceae;g__Candidatus Portiera	0	0	0	0	0	0	0	0	0	0	0	0
f__Halomonadaceae;g__Chromohalobacter	0	0	0	4.88e-07	9.07e-08	4.59e-07	0	0	0	9.86e-07	2.26e-06	0
f__Halomonadaceae;g__Cobetia	0.000521725	0.000586101	0.000588984	0.000631384	0.000628122	0.000618607	0.000560574	0.000550807	0.000526059	0.000608649	0.000537214	0.000615947
f__Halomonadaceae;g__Halomonas	4.91e-06	5.7e-06	4.86e-06	6.64e-06	1.1e-05	1.55e-05	5.2e-06	5.07e-06	5.25e-06	1.46e-05	2.52e-05	9.52e-06
f__Halomonadaceae;g__Kushneria	0	0	0	0	0	0	0	0	0	0	0	0
f__Halomonadaceae;g__Phytohalomonas	0	0	0	0	9.46e-07	6.46e-07	0	0	0	3.85e-07	6.16e-07	6.03e-07
f__Halomonadaceae;g__Salinicola	4.43e-08	3.73e-08	0	8.9e-07	6.07e-07	1.82e-06	0	1.48e-07	0	2.83e-05	7.74e-06	1.49e-06
f__Halorubraceae;g__Halalkalirubrum	0	0	0	0	0	0	0	0	0	0	0	0
f__Halothiobacillaceae;g__Halothiobacillus	0	0	0	0	5.61e-07	1.02e-06	0	0	0	6.64e-07	1.22e-06	4.57e-07
f__Hapalosiphonaceae;g__Aetokthonos	8.46e-07	1.61e-07	2.91e-07	1.96e-07	3.82e-07	4.29e-07	1.11e-06	9.46e-08	9.35e-08	0	1.38e-07	2.14e-07
f__Hapalosiphonaceae;g__Fischerella	3.96e-07	4.76e-07	3.65e-07	7.79e-08	4.83e-07	9.6e-07	2.95e-07	2.76e-07	2.32e-07	1.49e-07	7.5e-07	9.02e-08
f__Hapalosiphonaceae;g__Hapalosiphon	0	0	0	0	1.39e-07	3.13e-07	0	0	0	0	1.21e-07	0
f__Hapalosiphonaceae;g__Mastigocoleus	0	0	0	0	0	0	0	0	0	3.25e-07	7.82e-08	3.04e-08
f__Harpellaceae;g__Furculomyces	1.54e-07	9.6e-07	3.97e-07	3.61e-07	3.14e-07	2.64e-07	4.13e-07	1.94e-07	3.45e-07	1.28e-07	3.39e-07	2.2e-07
f__Helicobacteraceae;g__Helicobacter	0	0	0	0	0	1.45e-07	0	0	0	0	1.24e-07	0
f__Helotiaceae;g__Bisporella	4.76e-07	9.16e-08	3.77e-07	2.73e-07	1.6e-07	5.92e-08	1.68e-07	2.68e-07	2.64e-07	4.14e-07	9.94e-07	2.4e-07
f__Helotiaceae;g__Glarea	4.27e-08	0	6.61e-08	8.9e-08	6.51e-08	4.88e-08	6.87e-08	6.45e-08	4.25e-08	0	6.26e-08	1.46e-07
f__Hericiaceae;g__Dentipellis	1.07e-07	5.14e-07	1.74e-07	3.94e-07	5.28e-07	3.47e-07	0	1.93e-07	3.35e-07	7.92e-07	6.58e-07	2.61e-07
f__Hericiaceae;g__Hericium	1.11e-06	2.17e-06	2.13e-06	1.76e-06	2.64e-06	3.05e-06	1.96e-06	1.97e-06	2.39e-06	1.66e-06	2.14e-06	2.51e-06
f__Herpetosiphonaceae;g__Herpetosiphon	0	0	0	3.14e-07	2.33e-06	1.17e-05	0	0	0	1.49e-06	5.05e-06	2.19e-07
f__Herpotrichiellaceae;g__Cladophialophora	0	0	0	7.38e-08	0	8.1e-08	0	0	0	0	1.37e-06	0
f__Herpotrichiellaceae;g__Exophiala	4.63e-07	3.71e-07	5.91e-07	8.8e-07	8.61e-07	1.15e-06	5.93e-07	5.68e-07	5.33e-07	7.86e-07	1.82e-06	8.19e-07
f__Herpotrichiellaceae;g__Fonsecaea	6.09e-07	3.4e-07	4.5e-07	4.74e-07	4.1e-07	4.13e-07	5.53e-07	1.99e-07	6.57e-07	3.68e-07	6.08e-07	5.44e-07
f__Herpotrichiellaceae;g__Phialophora	7.6e-08	0	2.35e-07	8.28e-08	3.86e-07	1.73e-07	0	7.64e-08	7.56e-08	0	1.51e-06	1.73e-07
f__Herpotrichiellaceae;g__Rhinocladiella	0	0	0	0	0	0	0	0	0	0	0	9.06e-08
f__Hoehnelomycetaceae;g__Atractiella	1.64e-07	1.02e-07	3.84e-08	3.48e-07	2.64e-07	3.31e-07	2.15e-07	5.46e-07	3.25e-07	9.06e-08	1.2e-07	3.56e-07
f__Holophagaceae;g__Geothrix	0	0	0	4.12e-07	1.73e-06	1.3e-06	0	0	0	3.53e-06	4.26e-06	5.52e-07
f__Holophagaceae;g__Holophaga	0	0	0	0	1.94e-08	1.33e-06	0	0	0	6.78e-07	8.13e-07	4.36e-08
f__Hyaloscyphaceae;g__Hyaloscypha	1.34e-07	1.84e-07	1.38e-07	1.4e-07	2.87e-07	1.07e-07	5.76e-08	1.08e-07	1.47e-07	8.94e-08	1.58e-07	4.59e-08
f__Hydnaceae;g__Clavulina	2.72e-07	7.78e-08	4.67e-07	1.41e-07	3.22e-07	1.55e-07	9.71e-08	1.37e-07	2.7e-07	4.52e-07	6.64e-08	2.58e-07
f__Hydnaceae;g__Hydnum	1.53e-07	2.84e-07	1.78e-07	2.99e-07	1.37e-07	2.66e-07	1.45e-07	1.54e-07	1.33e-07	2.57e-07	2.26e-07	1.33e-07
f__Hydrococcaceae;g__Hydrococcus	0	0	0	0	3.57e-07	6.3e-07	0	0	0	1.11e-07	2.21e-07	5.71e-08
f__Hydrogenimonaceae;g__Hydrogenimonas	1.12e-07	0	0	3.23e-08	2.4e-07	1.28e-07	1.2e-07	0	1.12e-07	5.86e-07	9.11e-08	7.08e-08
f__Hydrogenophilaceae;g__Hydrogenophilus	0	0	0	0	0	1.02e-07	0	0	0	1.57e-07	9.52e-07	0
f__Hydrogenophilaceae;g__Tepidiphilus	0	0	0	8.75e-08	0	0	0	0	0	0	1.06e-06	4.24e-08
f__Hydrogenothermaceae;g__Venenivibrio	1.45e-07	4.97e-07	0	1.51e-07	0	3.3e-07	0	0	0	3.21e-07	0	0
f__Hyellaceae;g__Pleurocapsa	4.51e-07	3.06e-07	6.87e-07	1.36e-07	5.97e-07	5.37e-07	5.06e-07	5.27e-07	2.09e-07	2.89e-06	9.15e-07	5.61e-07
f__Hymenobacteraceae;g__Adhaeribacter	0	0	0	8.38e-07	1.24e-06	5.38e-06	0	0	0	2.68e-06	5.44e-06	1.36e-06
f__Hymenobacteraceae;g__Botryobacter	6.49e-08	2.2e-07	1.31e-07	2.64e-07	5.4e-07	1.26e-06	9.95e-08	9.34e-08	2.21e-07	1.76e-06	1.76e-06	8.78e-07
f__Hymenobacteraceae;g__Hymenobacter	0.000360174	0.000393717	0.000397667	0.000410213	0.000408924	0.00041754	0.000361928	0.000366582	0.000355307	0.000404565	0.00037625	0.000405179
f__Hymenobacteraceae;g__Nibribacter	0	0	0	0	2.28e-07	0	0	0	0	3.73e-07	0	0
f__Hymenobacteraceae;g__Pontibacter	4.09e-06	3.75e-06	4.42e-06	4.51e-06	6.02e-06	1.26e-05	4e-06	4.08e-06	3.91e-06	6.95e-06	1.17e-05	5.58e-06
f__Hymenobacteraceae;g__Rufibacter	0	0	0	9.66e-08	3.73e-07	1.07e-06	0	0	0	2.48e-06	1.83e-06	7.23e-07
f__Hymenochaetaceae;g__Coniferiporia	1e-07	1.72e-07	4.13e-07	0	0	0	0	2.02e-07	0	0	0	0
f__Hymenochaetaceae;g__Inonotus	1.38e-07	0	1.89e-07	0	0	0	0	0	4.56e-08	1.02e-07	6.72e-08	5.22e-08
f__Hymenochaetaceae;g__Phellinidium	1.84e-07	9.9e-08	3.33e-07	2.88e-07	5.17e-07	2.11e-07	2.47e-07	1.86e-07	2.99e-07	2.3e-07	2.37e-07	1.32e-07
f__Hymenochaetaceae;g__Sanghuangporus	2.05e-07	8.79e-08	2.64e-07	2.13e-07	1.04e-07	5.84e-08	0	5.15e-08	3.56e-07	0	7.5e-08	0
f__Hymenogastraceae;g__Gymnopilus	6.38e-08	0	2.56e-07	1.89e-07	4.35e-07	2.11e-07	6.5e-08	0	1.87e-07	9.48e-08	2.67e-07	0
f__Hyphomicrobiaceae;g__Angulomicrobium	0	0	0	0	8.22e-08	3.07e-07	0	0	0	1.41e-07	5.81e-07	2.64e-07
f__Hyphomicrobiaceae;g__Caenibius	0	0	0	2.63e-07	9.32e-08	7.79e-07	0	0	0	3.11e-07	3.52e-06	9.46e-08
f__Hyphomicrobiaceae;g__Dichotomicrobium	0	0	0	0	1.75e-07	2.55e-07	0	0	0	0	1.51e-07	9.8e-08
f__Hyphomicrobiaceae;g__Filomicrobium	0	0	0	1.76e-07	1.66e-07	8.83e-07	0	0	0	1.56e-06	3.46e-06	6.27e-08
f__Hyphomicrobiaceae;g__Hyphomicrobium	1.54e-07	3.34e-07	2.11e-07	1.43e-05	1.57e-05	2.88e-05	6.39e-07	3.29e-07	6.63e-07	3.38e-05	0.000144395	7.58e-06
f__Hyphomicrobiaceae;g__Methyloceanibacter	0	0	0	8.84e-08	9.7e-07	4.31e-06	0	0	4.02e-08	7.77e-07	2.67e-06	3.45e-07
f__Hyphomicrobiaceae;g__Methyloligella	0	0	0	0	0	0	0	0	0	0	5.25e-07	0
f__Hyphomicrobiaceae;g__Rhodomicrobium	0	0	0	5.98e-08	2.26e-07	1.03e-06	0	0	0	3.18e-06	3.66e-06	3.98e-07
f__Hyphomicrobiaceae;g__Rhodoplanes	0	0	0	3.2e-07	1.47e-06	4.28e-06	0	0	0	1.22e-06	8.19e-06	1.03e-06
f__Hyphomonadaceae;g__Candidatus Viadribacter	0	0	0	0	1.43e-07	5.4e-07	0	0	0	5.91e-08	1.43e-06	6.07e-08
f__Hyphomonadaceae;g__Henriciella	0	0	0	1.82e-07	3.3e-07	2.93e-06	0	0	0	1.4e-06	2.95e-06	4.65e-07
f__Hyphomonadaceae;g__Hirschia	0	0	0	0	0	1.46e-07	0	0	0	1.15e-07	1.18e-07	9.16e-08
f__Hyphomonadaceae;g__Hyphomonas	0	0	0	1.46e-06	1.12e-06	3.02e-06	0	0	0	2.98e-06	1.19e-05	1.24e-06
f__Hyphomonadaceae;g__Vitreimonas	0	0	0	6.02e-08	1.58e-07	6.25e-07	0	0	0	3.21e-08	7.69e-07	1.18e-07
f__Hypocreaceae;g__Escovopsis	1.03e-07	5.87e-08	3.52e-08	2.22e-07	3.47e-08	1.57e-07	7.33e-08	0	1.7e-07	5.46e-07	1.27e-06	3.89e-08
f__Hypocreaceae;g__Trichoderma	7.94e-07	6.53e-07	9.97e-07	9.16e-06	6.45e-07	2.4e-06	7.16e-07	7.75e-07	5.88e-07	4.97e-06	5.15e-05	1.22e-06
f__Hypoxylaceae;g__Annulohypoxylon	0	0	0	5.98e-08	0	0	0	0	0	0	5.89e-07	0
f__Hypoxylaceae;g__Daldinia	7.8e-08	1.34e-07	1e-07	2.3e-07	5.94e-08	2.82e-07	8.35e-08	1.96e-08	3.88e-08	5.48e-07	1.78e-06	1.78e-07
f__Hypoxylaceae;g__Hypoxylon	1.03e-07	2.94e-08	1.41e-07	6.99e-07	2.78e-07	7.81e-08	2.2e-07	1.4e-07	1.7e-07	3.84e-07	2.47e-06	2.34e-07
f__Hysterangiaceae;g__Hysterangium	2.39e-07	2.05e-07	0	0	1.62e-07	2.27e-07	1.71e-07	8.01e-08	7.92e-08	3.09e-07	2.33e-07	4.53e-08
f__Iamiaceae;g__Actinomarinicola	0	0	0	6.55e-08	0	1.08e-07	0	0	0	6.98e-08	2.31e-07	0
f__Iamiaceae;g__Aquihabitans	0	0	0	3.45e-07	0	5.64e-07	0	0	0	1.97e-07	4.59e-07	5.07e-08
f__Iamiaceae;g__Iamia	0	0	0	7.87e-08	1.26e-07	4.68e-07	0	0	0	6.55e-07	1.18e-06	2.81e-07
f__Iamiaceae;g__Rhabdothermincola	0	0	0	0	0	5.02e-07	0	0	0	4.74e-08	3.8e-07	0
f__Idiomarinaceae;g__Aliidiomarina	0	0	0	1.34e-07	7.67e-07	9.26e-08	0	0	0	6.59e-07	5.74e-07	7.42e-07
f__Idiomarinaceae;g__Idiomarina	0	0	0	6.6e-07	3.42e-07	1.18e-06	0	0	0	1.61e-06	3.31e-08	7.48e-07
f__Idiomarinaceae;g__Pseudidiomarina	1.89e-07	2.08e-07	2.22e-07	2.24e-07	2.19e-07	1.08e-06	1.88e-07	2.71e-07	2.15e-07	1.79e-07	1.58e-07	7.68e-08
f__Ignatzschineriaceae;g__Ignatzschineria	0	0	0	0	1.64e-07	6.13e-08	2.88e-08	0	0	3.28e-07	1.97e-07	1.22e-07
f__Ignatzschineriaceae;g__Wohlfahrtiimonas	0	0	0	0	6.07e-07	0	0	0	0	2.71e-07	1.59e-07	5.88e-07
f__Ilumatobacteraceae;g__Desertimonas	0	0	0	0	0	3.79e-07	0	0	0	0	0	0
f__Ilumatobacteraceae;g__Ilumatobacter	0	0	0	5.88e-07	9.8e-08	2.54e-07	1.03e-07	0	1.56e-07	3.06e-07	7.91e-07	4.39e-07
f__Immundisolibacteraceae;g__Immundisolibacter	0	0	0	2.73e-06	6.03e-08	4.26e-06	0	0	0	3.18e-06	6.12e-06	0
f__Intrasporangiaceae;g__Humibacillus	1.61e-07	0	0	0	0	7.73e-08	0	0	0	4.63e-07	1.01e-06	0
f__Intrasporangiaceae;g__Intrasporangium	0	0	0	1.11e-07	0	0	0	0	3.53e-08	2.75e-07	9.88e-07	0
f__Intrasporangiaceae;g__Janibacter	0	0	0	4.17e-07	0	9.7e-08	0	0	0	2.25e-07	1.42e-07	1.59e-07
f__Intrasporangiaceae;g__Knoellia	0	0	0	0	0	3.27e-07	0	0	0	0	8.93e-07	0
f__Intrasporangiaceae;g__Oryzihumus	0	0	0	0	0	2.83e-07	0	0	0	0	4.84e-08	0
f__Intrasporangiaceae;g__Pedococcus	0	0	0	2.15e-07	0	3.16e-07	0	0	0	4.16e-08	2.2e-07	0
f__Intrasporangiaceae;g__Phycicoccus	0	0	0	0	5.34e-08	6e-08	0	0	0	1.75e-07	3.08e-07	5.99e-08
f__Intrasporangiaceae;g__Terrabacter	2.02e-07	1.74e-07	2.5e-07	8.42e-08	2.05e-07	8.67e-07	1.3e-07	1.63e-07	8.04e-08	4.37e-07	1.63e-07	3.31e-07
f__Intrasporangiaceae;g__Terracoccus	0	0	0	8.26e-08	0	4.53e-08	2.13e-08	0	0	1.76e-07	2.33e-06	0
f__Intrasporangiaceae;g__Tetrasphaera	2.29e-06	4.26e-06	4.58e-06	3.36e-06	4.02e-06	2.96e-06	3.73e-06	3.52e-06	4e-06	4.74e-06	6.92e-06	2.92e-06
f__Iridoviridae;g__Iridovirus	0	0	0	0	0	0	0	0	0	0	0	0
f__Iridoviridae;g__Megalocytivirus	1.16e-07	0	2.61e-08	2.64e-08	0	1.3e-07	2.46e-07	8.17e-08	3.97e-07	4.81e-07	1.19e-07	0
f__Irpicaceae;g__Trametopsis	4.98e-08	2.57e-07	1.54e-07	3.63e-07	5.06e-08	5.69e-08	5.34e-08	0	4.95e-08	0	7.3e-08	1.7e-07
f__Isosphaeraceae;g__Aquisphaera	0	0	0	9.74e-07	6.8e-07	1.79e-06	0	0	0	1.87e-06	3.14e-06	1.59e-06
f__Isosphaeraceae;g__Paludisphaera	3.9e-07	4.22e-07	2.67e-07	7.08e-07	3.6e-07	4.06e-07	3.62e-07	2.2e-07	3.02e-07	5.66e-07	4.88e-07	6.4e-07
f__Isosphaeraceae;g__Singulisphaera	0	0	0	1.05e-08	4.89e-07	2.3e-06	0	0	0	8.59e-07	2.16e-06	1.15e-07
f__Isosphaeraceae;g__Tautonia	9.12e-08	1.49e-07	2.81e-07	1.86e-07	5.81e-07	5.76e-07	6.98e-08	2.95e-07	1.31e-07	2.62e-07	1.24e-06	7.73e-07
f__Jaapiaceae;g__Jaapia	0	5.43e-08	6.51e-08	1.97e-07	6.42e-08	0	6.77e-08	0	1.89e-07	0	1.85e-07	0
f__Jatrophihabitantaceae;g__Jatrophihabitans	0	0	0	1.2e-07	3.66e-08	9.1e-08	0	0	0	4.17e-07	2.26e-06	0
f__Jiangellaceae;g__Jiangella	0	0	0	1.34e-06	1.02e-08	7.88e-07	0	0	0	6.85e-07	2.5e-06	0
f__Jiangellaceae;g__Phytoactinopolyspora	0	0	0	3.64e-07	0	1.54e-06	0	5.46e-08	0	2.67e-07	8.39e-07	0
f__Jonesiaceae;g__Flavimobilis	0	0	0	0	0	1.13e-07	0	0	0	0	7.25e-08	0
f__Kaistiaceae;g__Bauldia	0	0	0	0	0	3.27e-07	0	0	0	1.55e-06	2.64e-06	6.24e-08
f__Kaistiaceae;g__Kaistia	0	0	0	4.85e-08	1.03e-06	2.16e-06	0	0	0	2.63e-06	5.96e-06	1.01e-06
f__Kaistiaceae;g__Prosthecomicrobium	0	0	0	0	0	1.23e-06	0	0	0	4.32e-07	1.56e-07	9.31e-08
f__Kangiellaceae;g__Kangiella	0	0	0	0	7.93e-07	0	0	0	0	8.86e-07	1.7e-06	2.63e-07
f__Kappamycetaceae;g__Kappamyces	8.16e-07	2.79e-07	1.21e-06	4.05e-07	5.68e-07	8.72e-07	4.06e-07	2.26e-07	2.63e-07	1.03e-06	6.1e-07	6.26e-07
f__Kickxellaceae;g__Coemansia	1.59e-05	1.65e-05	1.51e-05	1.62e-05	1.83e-05	1.73e-05	1.61e-05	1.37e-05	1.55e-05	1.62e-05	1.52e-05	1.69e-05
f__Kickxellaceae;g__Dipsacomyces	7.78e-07	3.49e-07	3.33e-07	7.26e-07	2.9e-07	8.84e-07	2.62e-07	4.51e-07	4.85e-07	2.26e-07	5.36e-07	3.25e-07
f__Kickxellaceae;g__Kickxella	3.81e-07	5.26e-07	8.5e-07	5.47e-07	7.61e-07	6.7e-07	1.65e-07	6.14e-07	4.55e-07	5.08e-07	1.11e-07	5.89e-07
f__Kickxellaceae;g__Linderina	9.66e-07	5.51e-07	6.91e-07	7.04e-07	5.47e-07	8.78e-07	9.36e-07	7.07e-07	6.02e-07	1.48e-06	4.85e-07	1.28e-06
f__Kickxellaceae;g__Martensiomyces	5.32e-07	1.3e-07	4.7e-07	0	1.54e-07	2.6e-07	0	1.53e-07	7.56e-08	0	0	3.46e-07
f__Kickxellaceae;g__Mycoemilia	1.52e-06	1.54e-06	1.66e-06	2.42e-06	3.72e-06	1.86e-06	1.67e-06	1.98e-06	1.89e-06	2.36e-06	9.79e-07	2.06e-06
f__Kickxellaceae;g__Spiromyces	6.3e-07	4.63e-07	9.18e-07	4.35e-07	3.57e-07	7.82e-07	5.67e-07	4.94e-07	4.26e-07	9.26e-07	8.01e-07	6.27e-07
f__Kiloniellaceae;g__Aestuariispira	2.81e-07	3.18e-07	1.85e-07	2e-07	1.04e-07	2.77e-07	3.02e-07	5.15e-08	4.71e-07	5.67e-08	7.5e-08	1.75e-07
f__Kiloniellaceae;g__Curvivirga	0	0	0	0	0	0	0	0	0	0	0	0
f__Kiloniellaceae;g__Kiloniella	0	0	0	0	0	2.2e-07	0	0	0	1.6e-06	1.11e-07	1.3e-07
f__Kineosporiaceae;g__Kineococcus	0	0	0	4.49e-07	0	7.82e-08	0	4.6e-08	3.03e-08	7.98e-07	2.92e-06	6.06e-08
f__Kineosporiaceae;g__Kineosporia	3.58e-08	0	0	1.04e-06	1.82e-07	1.1e-06	2.69e-08	5.04e-08	8.54e-08	1.13e-06	3.55e-06	0
f__Kineosporiaceae;g__Quadrisphaera	0	0	0	0	2.35e-07	4.83e-07	0	0	0	4.27e-08	1.41e-07	0
f__Kiritimatiellaceae;g__Kiritimatiella	0	0	0	1.2e-07	1.38e-07	1.65e-06	0	0	0	3.47e-07	5.37e-07	4.44e-08
f__Kofleriaceae;g__Haliangium	1.87e-07	5.41e-07	7.94e-07	6.84e-07	2.11e-06	2.52e-06	4.38e-07	6.55e-07	3.14e-07	1.88e-07	4.83e-06	2.69e-07
f__Koleobacteraceae;g__Koleobacter	0	0	0	0	0	0	0	0	0	0	0	0
f__Kordiimonadaceae;g__Kordiimonas	1.82e-07	3.92e-07	3.44e-07	2.45e-07	4.57e-07	1.19e-06	2.06e-07	9.4e-08	2.84e-07	1.75e-06	2.31e-06	3.14e-07
f__Kosmotogaceae;g__Mesotoga	0	0	0	0	2.64e-07	1.48e-07	0	0	0	0	4.44e-07	0
f__Kribbellaceae;g__Kribbella	1.03e-05	8.55e-06	1.37e-05	1.3e-05	1.4e-05	1.7e-05	9.71e-06	1.18e-05	1.01e-05	1.47e-05	1.72e-05	1.09e-05
f__Ktedonobacteraceae;g__Ktedonobacter	2.96e-07	4.58e-07	3.32e-07	5.77e-07	2.53e-06	4.19e-06	3.25e-07	4.81e-07	3.83e-07	2.35e-06	4.48e-06	1.24e-06
f__Ktedonobacteraceae;g__Ktedonospora	3.57e-07	3.93e-07	4.07e-07	5.52e-07	1.01e-06	2.25e-06	4.5e-07	4.91e-07	5.39e-07	9.52e-07	1.37e-06	1.18e-06
f__Ktedonosporobacteraceae;g__Ktedonosporobacter	2.1e-07	5.15e-08	2.73e-07	3.12e-08	7.2e-07	1.15e-06	2.52e-07	6.03e-08	2.98e-08	8.1e-07	1.4e-06	6.24e-07
f__Kyanoviridae;g__Leucotheavirus	0	0	0	0	0	0	0	0	0	0	0	1.23e-07
f__Kyanoviridae;g__Nodensvirus	0	0	0	0	0	0	0	0	0	0	0	0
f__Kytococcaceae;g__Kytococcus	0	5.91e-07	4.62e-07	4.55e-08	1.78e-07	2.99e-07	3.81e-07	3.63e-07	2.28e-07	6e-07	1.36e-07	5.29e-07
f__Labilitrichaceae;g__Labilithrix	0	0	0	5.51e-07	7.07e-06	1.62e-05	0	0	0	1.22e-06	1.58e-05	1.2e-06
f__Lachnaceae;g__Lachnellula	2.45e-07	4.21e-07	7.16e-07	4.12e-07	3.74e-07	6.85e-07	3.51e-07	5.36e-07	3.66e-07	9.06e-08	1.8e-07	7.77e-07
f__Lachnocladiaceae;g__Vararia	3.74e-07	2.81e-07	3.85e-07	0	9.49e-08	2.13e-07	2e-07	4.7e-07	4.18e-07	1.55e-07	3.42e-07	4.26e-07
f__Lachnospiraceae;g__Anaerocolumna	0	0	0	0	0	4.77e-07	0	0	0	0	7.66e-08	5.95e-08
f__Lachnospiraceae;g__Blautia	0	0	0	0	0	0	0	0	0	4.77e-07	0	0
f__Lachnospiraceae;g__Candidatus Epulonipiscium	8.36e-08	0	0	0	0	1.38e-07	0	0	2.86e-07	2.26e-07	0	0
f__Lachnospiraceae;g__Herbinix	3.12e-07	5e-07	1.12e-07	1.58e-07	2.02e-07	4.83e-07	2.03e-07	4.49e-07	2.42e-07	1.95e-07	1.01e-06	5.38e-07
f__Lachnospiraceae;g__Jingyaoa	0	0	0	0	0	0	0	0	0	1e-07	2.66e-07	0
f__Lachnospiraceae;g__Lachnoclostridium	0	0	0	0	0	0	0	0	0	0	0	0
f__Lachnospiraceae;g__Lachnospira	0	0	9.34e-08	0	0	0	0	1.82e-07	1.8e-07	0	0	0
f__Lacipirellulaceae;g__Adhaeretor	0	0	0	0	2.31e-07	2.8e-07	0	0	0	0	3.36e-07	2.92e-08
f__Lacipirellulaceae;g__Aeoliella	0	0	0	2.01e-07	8.31e-07	1.58e-06	0	0	0	1.68e-06	1.16e-06	4.27e-07
f__Lacipirellulaceae;g__Botrimarina	0	0	0	0	7.48e-08	1.11e-06	0	0	0	1.06e-06	3.79e-07	0
f__Lacipirellulaceae;g__Bythopirellula	0	1.63e-07	3.92e-07	4.31e-08	1.37e-06	1.91e-06	0	0	9.47e-08	4.24e-07	3.41e-06	2.5e-07
f__Lacipirellulaceae;g__Lacipirellula	0	0	0	5.1e-08	1.89e-07	3.63e-07	0	0	0	5.74e-07	5.06e-07	1.3e-07
f__Lacipirellulaceae;g__Pirellulimonas	0	0	0	7.79e-08	3.8e-08	3.45e-07	0	0	0	4.15e-07	6.6e-07	0
f__Lacipirellulaceae;g__Posidoniimonas	6.4e-07	5.52e-07	8.09e-07	6.2e-07	7.67e-07	1.65e-06	6.86e-07	4.76e-07	8.07e-07	1.62e-06	1.68e-06	7.85e-07
f__Lacipirellulaceae;g__Pseudobythopirellula	0	0	0	0	0	5.83e-07	0	0	0	1.72e-07	6.33e-07	3.52e-08
f__Lactobacillaceae;g__Companilactobacillus	2.97e-06	2.34e-06	2.14e-06	2.24e-06	2.75e-06	2.98e-06	1.68e-06	2.96e-06	2.87e-06	3.17e-06	2.43e-06	2.95e-06
f__Lactobacillaceae;g__Fructilactobacillus	1.85e-07	1.01e-07	8.98e-07	2.44e-07	2.39e-07	0	1.19e-07	1.68e-07	6.13e-08	3.97e-07	9.04e-08	3.44e-07
f__Lactobacillaceae;g__Furfurilactobacillus	0.000398476	0.000430772	0.00043662	0.000472922	0.000474977	0.000461323	0.000411189	0.000409816	0.000400586	0.000456415	0.000405212	0.000471666
f__Lactobacillaceae;g__Lacticaseibacillus	0	0	0	0	0	0	0	0	0	0	1e-07	0
f__Lactobacillaceae;g__Lactiplantibacillus	3.24e-07	2.97e-07	0	1.68e-07	1.64e-07	2.77e-07	5.44e-07	0	0	8.97e-08	2.7e-07	0
f__Lactobacillaceae;g__Lactobacillus	2.83e-06	3.27e-06	3.03e-06	3.92e-06	3.16e-06	3.75e-06	2.84e-06	3.68e-06	3.01e-06	4.23e-06	1.92e-06	3.16e-06
f__Lactobacillaceae;g__Latilactobacillus	6.29e-05	6.61e-05	6.99e-05	7.36e-05	7.72e-05	7.2e-05	6.59e-05	6.88e-05	6.63e-05	7.1e-05	6.33e-05	7.47e-05
f__Lactobacillaceae;g__Leuconostoc	6.07e-08	0	1.3e-07	6.58e-08	6.42e-08	2.91e-07	1.95e-07	0	0	0	9.27e-08	4.36e-07
f__Lactobacillaceae;g__Levilactobacillus	2.33e-06	2.71e-06	2.26e-06	2.97e-06	1.79e-06	3.43e-06	2.51e-06	2.07e-06	1.63e-06	3.44e-06	2.02e-06	3.67e-06
f__Lactobacillaceae;g__Ligilactobacillus	1.13e-06	1.09e-06	1.3e-06	1.97e-06	2.22e-06	1.32e-06	1.05e-06	1.84e-06	1.99e-06	1.78e-06	1.28e-06	2.99e-06
f__Lactobacillaceae;g__Limosilactobacillus	8.05e-05	9.36e-05	9.12e-05	0.000105724	9.76e-05	9.51e-05	8.46e-05	8.23e-05	8.08e-05	9.12e-05	8.55e-05	8.91e-05
f__Lactobacillaceae;g__Weissella	6.17e-06	6.14e-06	7.26e-06	6.67e-06	6.75e-06	6.07e-06	6.33e-06	5.26e-06	5.22e-06	7.96e-06	4.64e-06	5.69e-06
f__Laetiporaceae;g__Laetiporus	1.07e-07	1.37e-07	1.92e-07	1.11e-07	1.63e-07	1.52e-07	2.29e-07	2.15e-07	1.06e-07	2.37e-07	0	3.34e-07
f__Laspinemataceae;g__Laspinema	4.69e-07	8.86e-07	7.79e-07	1.14e-06	7.12e-07	1.23e-06	5.43e-07	5.81e-07	7.17e-07	1.05e-06	3.51e-06	6.83e-07
f__Lavidaviridae;g__Sputnikvirus	0	0	0	0	0	0	0	0	0	0	8.55e-08	0
f__Legeriomycetaceae;g__Smittium	4.17e-06	4.24e-06	4.72e-06	4.36e-06	5.14e-06	6.58e-06	2.9e-06	4.65e-06	3.93e-06	4.27e-06	3.48e-06	4.53e-06
f__Legeriomycetaceae;g__Zancudomyces	4.39e-06	3.53e-06	4.35e-06	4.24e-06	3.75e-06	4.39e-06	3.56e-06	4.61e-06	2.85e-06	3.53e-06	3.83e-06	2.95e-06
f__Legionellaceae;g__Fluoribacter	0	0	0	9.74e-08	8.07e-07	1.85e-07	0	0	0	2.27e-07	1.39e-06	5.8e-07
f__Legionellaceae;g__Legionella	0.000573585	0.000647392	0.000658765	0.000739284	0.000705306	0.000695398	0.000607947	0.000608975	0.000575902	0.000695911	0.000622518	0.000699115
f__Lentimicrobiaceae;g__Lentimicrobium	0	0	0	4.22e-08	4.67e-07	9.62e-07	0	0	0	9.51e-07	1.26e-06	3.72e-07
f__Lentisphaeraceae;g__Lentisphaera	0	0	0	7.83e-08	0	0	0	0	0	5.42e-07	5.51e-07	0
f__Lentitheciaceae;g__Lentithecium	1.34e-07	1.54e-07	1.38e-07	3.73e-07	1.36e-07	2.56e-07	2.88e-07	4.5e-08	2.67e-07	2.48e-07	4.59e-07	3.06e-07
f__Leptolyngbyaceae;g__Alkalinema	1.57e-07	5.56e-07	1.6e-07	1.02e-06	6.98e-07	5.69e-07	3.24e-07	7.41e-07	3.86e-07	3.23e-07	8.59e-07	2.36e-07
f__Leptolyngbyaceae;g__Leptodesmis	1.46e-07	1.88e-07	0	4.56e-07	2.23e-07	2.5e-07	3.13e-07	0	7.26e-08	1.62e-07	2.14e-07	1.66e-07
f__Leptolyngbyaceae;g__Leptolyngbya	2.2e-05	2e-05	1.56e-05	5.95e-06	1.16e-05	1.26e-05	1.51e-05	1.72e-05	2.11e-05	8.87e-06	1.96e-05	1.16e-05
f__Leptolyngbyaceae;g__Leptothermofonsia	0	0	0	0	8.18e-08	4.87e-07	0	0	0	0	3.17e-07	0
f__Leptolyngbyaceae;g__Leptothoe	1.71e-07	0	0	8.9e-08	1.74e-07	1.07e-06	2.75e-07	8.6e-08	0	3.79e-07	0	1.95e-07
f__Leptolyngbyaceae;g__Myxacorys	9.9e-08	1.7e-07	1.53e-07	1.03e-07	2.01e-07	9.93e-08	1.59e-07	1.49e-07	4.92e-08	5.77e-07	6.37e-08	5e-07
f__Leptolyngbyaceae;g__Neosynechococcus	0	0	0	0	0	1.58e-07	0	0	0	0	0	0
f__Leptolyngbyaceae;g__Phormidesmis	1.59e-06	1.14e-06	1.36e-06	1e-06	1.92e-06	2.4e-06	5.96e-07	1.19e-06	8.53e-07	2.35e-06	3.78e-06	1.49e-06
f__Leptolyngbyaceae;g__Stenomitos	0	0	0	0	2.27e-08	1.28e-08	0	0	0	9.91e-08	0	2.55e-08
f__Leptosphaeriaceae;g__Plenodomus	1.4e-06	1e-06	1.22e-06	1.06e-06	1.25e-06	1.31e-06	8.97e-07	1.21e-06	8.65e-07	1.23e-06	1.16e-06	1.45e-06
f__Leptospiraceae;g__Leptonema	0	0	0	0	0	0	0	0	0	0	0	0
f__Leptospiraceae;g__Leptospira	2.79e-06	2.94e-06	4.49e-06	5.04e-06	4.94e-06	9.04e-06	3.23e-06	3.23e-06	3.3e-06	6.3e-06	9.81e-06	4.22e-06
f__Leptospiraceae;g__Turneriella	8.96e-08	3.84e-07	2.77e-07	2.8e-07	3.56e-08	1.38e-07	4.8e-07	3.6e-07	2.67e-07	7.05e-07	9.62e-07	1.39e-07
f__Letrouitiaceae;g__Letrouitia	4.76e-07	3.51e-07	4.1e-07	5.45e-07	6.15e-07	3.4e-07	1.35e-07	4.62e-07	2.97e-07	2.27e-07	2.07e-07	4.19e-07
f__Leucosporidiaceae;g__Leucosporidium	1.11e-06	1.11e-06	9.19e-07	6.25e-07	8.39e-07	8.56e-07	6.47e-07	8.13e-07	3.57e-07	6.17e-07	7.79e-07	1.46e-06
f__Lewinellaceae;g__Flavilitoribacter	0	0	0	3.19e-07	1.68e-07	1.3e-07	0	0	0	6.84e-08	1.16e-07	0
f__Lewinellaceae;g__Lewinella	1.26e-07	6.42e-07	4.16e-07	7.51e-07	5.06e-07	1.51e-06	2.14e-07	2.68e-07	2.65e-07	9.26e-07	1.69e-06	1.18e-06
f__Lewinellaceae;g__Neolewinella	4.04e-08	3.47e-08	2.5e-07	1.26e-07	5.88e-08	5.28e-07	1.3e-07	0	4.02e-08	8.97e-08	3.22e-07	4.61e-08
f__Lichenibacteriaceae;g__Lichenibacterium	2.73e-07	9.36e-08	3.93e-07	2.93e-07	5.22e-07	7.55e-07	3.51e-07	2.19e-07	2.17e-07	7.4e-07	1.42e-06	1.99e-07
f__Lichenihabitantaceae;g__Lichenihabitans	0	0	0	0	6.82e-08	0	0	0	0	0	2.95e-07	0
f__Lichtheimiaceae;g__Circinella	4.56e-06	3.42e-06	4.65e-06	5.28e-06	6.63e-06	4.73e-06	4.44e-06	4.86e-06	4.38e-06	5.51e-06	5.5e-06	5.32e-06
f__Lichtheimiaceae;g__Dichotomocladium	1.61e-06	3.28e-06	2.86e-06	3.29e-06	3.26e-06	3.92e-06	2.29e-06	2e-06	2.54e-06	2.07e-06	4.33e-06	3.53e-06
f__Lichtheimiaceae;g__Fennellomyces	1.95e-06	2.25e-06	1.74e-06	1.74e-06	2.23e-06	1.51e-06	2.28e-06	1.71e-06	1.82e-06	2.07e-06	2.35e-06	2.5e-06
f__Lichtheimiaceae;g__Lichtheimia	3.01e-06	3.51e-06	3.54e-06	3.38e-06	3.66e-06	4.28e-06	2.97e-06	3.37e-06	2.91e-06	5.56e-06	2.65e-06	4.57e-06
f__Lichtheimiaceae;g__Phascolomyces	2.51e-07	7.3e-07	4.2e-07	5.57e-07	1.12e-06	4.86e-07	5.09e-07	3.1e-07	2.06e-07	1.1e-06	4.15e-07	1.01e-06
f__Lichtheimiaceae;g__Zychaea	6.71e-07	3.66e-07	5.11e-07	3.08e-07	9.78e-07	7.76e-07	4.86e-07	4.74e-07	4.55e-07	6.02e-07	1.59e-07	3.06e-07
f__Limnochordaceae;g__Limnochorda	0	0	0	0	0	0	0	0	0	0	0	0
f__Lindgomycetaceae;g__Clohesyomyces	0	6.46e-07	9.69e-08	1.96e-07	0	4.29e-07	3.02e-07	1.89e-07	0	2.08e-07	5.51e-07	0
f__Lindgomycetaceae;g__Lindgomyces	4.62e-07	5.1e-07	6.8e-08	3.43e-07	2.01e-07	3.77e-07	2.83e-07	4.65e-07	2.62e-07	2.93e-07	2.9e-07	3.76e-07
f__Lineolataceae;g__Lineolata	8.27e-08	3.9e-07	1.7e-07	4.3e-08	4.2e-07	4.72e-08	2.21e-07	8.31e-08	1.64e-07	4.58e-07	4.24e-07	4.71e-07
f__Lipomycetaceae;g__Lipomyces	1.66e-06	1.69e-06	8.33e-07	2.17e-06	1.9e-06	2.01e-06	2.1e-06	1.81e-06	1.49e-06	1.43e-06	1.61e-06	2.46e-06
f__Listeriaceae;g__Listeria	5.31e-05	5.89e-05	5.79e-05	6.19e-05	6.18e-05	6.22e-05	5.41e-05	5.54e-05	5.14e-05	6.31e-05	5.86e-05	6.72e-05
f__Lobulomycetaceae;g__Clydaea	1.4e-07	1.1e-07	1.16e-07	3.73e-07	1.05e-06	2.42e-07	5.68e-08	1.07e-07	2.26e-07	4.7e-07	8.68e-07	3.34e-07
f__Lobulomycetaceae;g__Lobulomyces	1.4e-06	9.54e-07	1.53e-06	1.22e-06	1.34e-06	1.54e-06	5.65e-07	7.63e-07	8.8e-07	1.33e-06	8.27e-07	1.66e-06
f__Longimicrobiaceae;g__Longimicrobium	0	0	0	0	2.13e-07	2.05e-07	0	0	0	3.32e-08	8.07e-07	3.11e-07
f__Lujinxingiaceae;g__Lujinxingia	0.000710179	0.000767305	0.000780571	0.000870746	0.000833813	0.000802213	0.000731622	0.000732614	0.000698601	0.000832387	0.000742687	0.000833983
f__Lulworthiaceae;g__Zalerion	3.68e-07	2.07e-07	5.1e-07	7.92e-07	6.45e-07	3.87e-07	5.24e-07	4.08e-07	3.06e-07	4.06e-07	5.45e-07	6.28e-07
f__Lyophyllaceae;g__Hypsizygus	8.34e-07	7.37e-07	7.97e-07	7.19e-07	1.13e-06	1.53e-06	9.13e-07	5.35e-07	6.14e-07	1.27e-06	8.78e-07	7.75e-07
f__Lyophyllaceae;g__Lyophyllum	1.11e-06	8.48e-07	1.88e-06	1.21e-06	8.96e-07	1.53e-06	8.4e-07	8.87e-07	5.83e-07	1.06e-06	1.14e-06	4.71e-07
f__Lyophyllaceae;g__Tephrocybe	1.58e-07	1.49e-07	3.25e-07	3.28e-08	4.81e-08	1.26e-07	2.03e-07	1.59e-07	2.2e-07	3.15e-07	1.62e-07	1.26e-07
f__Lyophyllaceae;g__Termitomyces	1.35e-06	6.3e-07	7.19e-07	1.21e-06	1.1e-06	2.9e-06	1.04e-06	1.34e-06	1.78e-06	2.92e-06	2.07e-06	1.26e-06
f__Lyophyllaceae;g__Tricholomella	1.63e-07	1.12e-07	2.68e-07	1.36e-07	6.62e-08	1.12e-07	3.14e-07	2.62e-07	1.3e-07	1.08e-07	0	2.22e-07
f__Magnaporthaceae;g__Gaeumannomyces	0	0	0	0	0	0	0	0	0	0	0	0
f__Magnetococcaceae;g__Magnetococcus	0	0	0	0	3.98e-08	8.94e-08	0	0	0	3.3e-07	7.58e-07	1.34e-07
f__Magnetococcaceae;g__Magnetofaba	0	0	0	3.08e-07	0	0	0	0	0	4.69e-08	6.81e-07	4.81e-08
f__Malasseziaceae;g__Malassezia	1.83e-06	1.61e-06	2.28e-06	1.45e-06	1.89e-06	1.73e-06	9.92e-07	2.15e-06	1.08e-06	2.37e-06	1.53e-06	1.93e-06
f__Mangrovivirgaceae;g__Mangrovivirga	0	0	0	8.55e-08	0	9.38e-08	0	0	0	2.28e-07	2.41e-07	0
f__Marasmiaceae;g__Marasmius	0	0	0	0	4.65e-07	0	0	0	0	8.58e-07	2.25e-07	6.1e-07
f__Marasmiaceae;g__Moniliophthora	6.99e-06	8.01e-06	8.8e-06	9.86e-06	1.09e-05	8.05e-06	5.78e-06	8.24e-06	5.99e-06	1.09e-05	6.3e-06	9.29e-06
f__Marasmiaceae;g__Tetrapyrgos	2.01e-06	1.72e-06	2.85e-06	2.91e-06	2.27e-06	2.44e-06	1.88e-06	2.78e-06	2.66e-06	2.38e-06	1.35e-06	2.01e-06
f__Maricaulaceae;g__Euryhalocaulis	0	0	0	0	0	0	0	0	0	0	3.3e-08	0
f__Maricaulaceae;g__Glycocaulis	9.51e-06	7.05e-06	1.01e-05	8.22e-06	6.62e-06	9.17e-06	9.18e-06	8.56e-06	7.45e-06	7.66e-06	9.93e-06	1.07e-05
f__Maricaulaceae;g__Hyphobacterium	0	0	0	2.29e-07	1.57e-07	6.84e-07	0	0	3.48e-08	5.85e-07	5.66e-07	2.88e-07
f__Maricaulaceae;g__Marinicauda	0	0	0	0	0	0	0	0	0	0	0	0
f__Marinifilaceae;g__Ancylomarina	0	0	0	0	5.2e-08	1.75e-07	0	0	0	0	0	0
f__Marinifilaceae;g__Labilibaculum	0	0	0	5.63e-08	5.5e-08	1.54e-07	0	0	0	0	3.97e-08	0
f__Marinifilaceae;g__Marinifilum	0	0	0	1.03e-07	4.27e-07	1.88e-07	0	0	0	7.91e-07	6.33e-07	4.18e-07
f__Marinilabiliaceae;g__Alkaliflexus	0	0	0	0	1.58e-07	5.02e-08	0	0	0	8.53e-08	1.75e-07	9.85e-08
f__Marinilabiliaceae;g__Alkalitalea	6.56e-08	1.13e-07	2.25e-08	1.87e-07	5.83e-08	7.53e-07	9.37e-08	8.8e-08	8.7e-08	1.21e-07	3.21e-08	1.74e-07
f__Marinilabiliaceae;g__Carboxylicivirga	0	0	0	1.86e-07	7.78e-08	3.83e-07	0	0	0	8.08e-07	3.97e-07	2.34e-07
f__Marinilabiliaceae;g__Geofilum	0	0	0	2.5e-08	2.16e-07	9.8e-07	0	0	0	2.94e-07	1.49e-06	4.3e-07
f__Marinilabiliaceae;g__Labilibacter	0.0035381	0.00245519	0.00211676	0.000679494	0.000512433	0.000517987	0.00222969	0.00233689	0.00284847	0.000574791	0.000589883	0.000489584
f__Marinilabiliaceae;g__Marinilabilia	0	0	0	0	0	1.16e-07	0	0	0	0	4.97e-08	0
f__Marinilabiliaceae;g__Natronoflexus	0	0	0	0	1.76e-07	3.68e-07	0	0	0	2.04e-06	7.14e-07	3.65e-07
f__Marinilabiliaceae;g__Saccharicrinis	0	0	0	9.37e-08	2.29e-08	3.08e-07	0	0	0	1.5e-07	9.9e-08	2.56e-08
f__Marinilabiliaceae;g__Thermophagus	0	0	0	8.51e-08	0	0	0	0	0	1.81e-07	1.8e-07	0
f__Marinobacteraceae;g__Mangrovitalea	0	0	0	4.14e-07	1.11e-06	1.73e-06	0	0	0	2.06e-06	4.3e-06	7.38e-07
f__Marinobacteraceae;g__Marinobacter	1.06e-05	8.24e-06	9.99e-06	1.44e-05	2.51e-05	3.97e-05	7.74e-06	8.2e-06	9.17e-06	4.48e-05	5.25e-05	2.34e-05
f__Mariprofundaceae;g__Mariprofundus	0	0	0	0	2.17e-07	0	0	0	0	0	1.91e-07	0
f__Marivirgaceae;g__Marivirga	0	0	0	2.37e-07	2.27e-07	1.01e-06	0	0	0	1.3e-06	1.32e-06	3.47e-07
f__Massarinaceae;g__Byssothecium	0	0	0	1.14e-07	0	0	0	0	0	3.04e-08	4.43e-07	0
f__Melampsoraceae;g__Melampsora	1.21e-06	1.73e-06	1.55e-06	8.31e-07	1.6e-06	1.24e-06	1.34e-06	1.29e-06	1.02e-06	2.46e-06	1.74e-06	1.58e-06
f__Melanommataceae;g__Melanomma	1.77e-07	0	1.82e-07	0	8.99e-08	0	9.48e-08	2.67e-07	1.76e-07	0	2.59e-07	2.02e-07
f__Melioribacteraceae;g__Melioribacter	0	0	0	0	6.69e-08	3.09e-07	0	0	0	4.46e-07	8.79e-07	2.5e-08
f__Meripilaceae;g__Physisporinus	5.55e-06	6.45e-06	6.57e-06	6.73e-06	6.39e-06	7.28e-06	6.1e-06	6.2e-06	5.32e-06	5.35e-06	4.94e-06	6.82e-06
f__Merismopediaceae;g__Aphanocapsa	1.17e-07	3e-07	2.4e-07	6.07e-08	1.78e-07	2.1e-07	3.12e-07	5.28e-07	4.81e-07	1.29e-07	0	3.32e-07
f__Merismopediaceae;g__Merismopedia	2.05e-07	7.83e-08	1.88e-07	2.37e-08	1.16e-07	1.04e-07	1.71e-07	4.59e-08	1.13e-07	1.01e-07	8.13e-07	5.19e-08
f__Merismopediaceae;g__Synechocystis	0	4.32e-08	1.04e-07	1.4e-07	5.27e-07	6.54e-07	8.09e-08	1.01e-07	7.51e-08	7.96e-07	1.59e-07	1e-07
f__Meruliaceae;g__Hermanssonia	9.19e-07	7.6e-07	2.45e-07	7.6e-07	9.41e-07	1.05e-06	1.34e-06	1.07e-06	7.82e-07	7.16e-07	1.03e-06	5.31e-07
f__Meruliaceae;g__Phlebia	5.07e-07	5.04e-07	3.54e-07	4.89e-07	5.09e-07	2.52e-06	5.24e-07	3.82e-07	2.39e-07	8.4e-07	8.46e-07	4.36e-06
f__Mesyanzhinovviridae;g__Abidjanvirus	0	0	0	0	0	0	0	0	0	0	1.54e-06	0
f__Mesyanzhinovviridae;g__Vojvodinavirus	0	0	0	0	0	0	0	0	0	5.25e-08	2.08e-07	1.62e-07
f__Mesyanzhinovviridae;g__Yuavirus	0	0	0	0	0	0	0	0	0	0	3.64e-07	0
f__Metamycoplasmataceae;g__Metamycoplasma	5.43e-07	1.47e-07	3.54e-07	5.36e-07	3.49e-07	2.29e-07	2.45e-07	3.16e-07	1.99e-07	3.17e-07	3.77e-07	5.86e-07
f__Metaviridae;g__Errantivirus	2.85e-08	1.23e-08	0	2.97e-08	0	2.63e-07	2.07e-07	7.3e-08	2.22e-07	1.92e-07	6.28e-08	1.63e-08
f__Methanobacteriaceae;g__Methanobacterium	2.68e-07	5.22e-07	5.19e-07	2.21e-07	3.15e-07	1.01e-06	2.52e-07	4.67e-07	5.08e-07	6.54e-07	5.09e-07	3.61e-07
f__Methanocalculaceae;g__Methanocalculus	2.54e-07	3.69e-07	4.13e-07	2.41e-07	1.72e-07	2.57e-07	3.17e-07	4.25e-08	8.41e-08	9.37e-08	3.82e-07	2e-07
f__Methanococcaceae;g__Methanothermococcus	0	0	0	8.78e-07	1.24e-06	2.22e-06	0	0	0	6.5e-07	3.06e-06	8.54e-07
f__Methanocorpusculaceae;g__Methanocorpusculum	0	0	0	0	6.79e-08	1.14e-07	0	0	0	0	2.94e-07	0
f__Methanomicrobiaceae;g__Methanoculleus	0	0	0	0	0	2.63e-08	0	0	0	3.84e-08	3.38e-08	6.57e-08
f__Methanomicrobiaceae;g__Methanofollis	0	0	0	0	1.81e-07	1.56e-07	0	0	0	3.49e-07	8.62e-07	2.27e-07
f__Methanomicrobiaceae;g__Methanolacinia	0	0	0	3.46e-08	0	0	0	0	0	4.42e-07	1.95e-07	0
f__Methanoregulaceae;g__Methanolinea	0	0	0	0	0	0	0	0	0	0	4.24e-07	0
f__Methanoregulaceae;g__Methanoregula	0	0	0	0	4.39e-08	9.87e-08	0	0	0	7.01e-07	2.32e-07	0
f__Methanoregulaceae;g__Methanosphaerula	0	0	0	0	1.54e-07	8.67e-07	0	0	0	0	1e-06	0
f__Methanosarcinaceae;g__Methanococcoides	0	0	0	0	4.22e-08	4.27e-07	0	0	0	4.61e-08	7.46e-07	0
f__Methanosarcinaceae;g__Methanosarcina	4.36e-08	2.43e-07	1.8e-07	1.59e-07	7.49e-07	1.97e-06	4.44e-07	1.75e-07	2.39e-07	4.98e-07	9.03e-07	7.56e-07
f__Methanothermaceae;g__Methanothermus	3.4e-07	2.08e-07	5e-08	5.05e-07	3.45e-07	4.43e-07	4.16e-07	2.44e-07	0	6.46e-07	3.56e-07	3.32e-07
f__Methanotrichaceae;g__Methanothrix	3.54e-07	4.62e-07	4.55e-07	1.16e-06	1.06e-06	1.88e-06	6.14e-07	6.51e-07	7.09e-07	8.28e-07	1.39e-06	6.6e-07
f__Methylacidiphilaceae;g__Candidatus Methylacidithermus	0	0	0	0	1.86e-07	5e-07	0	0	0	1.62e-07	2.14e-07	0
f__Methylacidiphilaceae;g__Methylacidiphilum	0	0	0	3.96e-07	2.42e-08	4.35e-07	0	0	0	3.69e-07	8.72e-07	0
f__Methylobacteriaceae;g__Enterovirga	0	0	0	4.99e-07	0	2.94e-07	0	0	3.07e-08	7.03e-07	1.05e-06	0
f__Methylobacteriaceae;g__Methylobacterium	1.99e-07	3.81e-07	5.45e-07	2.69e-06	2.41e-06	8.62e-06	4.84e-07	1.03e-06	9.41e-07	1.07e-05	2.34e-05	5.27e-06
f__Methylobacteriaceae;g__Methylorubrum	0	0	1.12e-07	2.84e-07	6.3e-07	2.31e-06	1.87e-07	1.1e-07	0	1.99e-06	5.38e-06	1.23e-06
f__Methylobacteriaceae;g__Microvirga	0	0	0	1.1e-06	1.5e-06	6.48e-06	0	1.66e-08	5.36e-08	1.5e-05	3.18e-05	3.04e-06
f__Methylococcaceae;g__Candidatus Methylospira	0	0	0	2.22e-07	0	3.85e-07	0	0	0	9.79e-07	2.72e-06	0
f__Methylococcaceae;g__Methylicorpusculum	0	0	0	1.69e-07	0	7.41e-07	0	0	0	0	2.38e-07	0
f__Methylococcaceae;g__Methylobacter	0	0	0	1.43e-06	2.86e-06	5.5e-06	0	2.58e-08	0	7.26e-06	1.52e-05	2.01e-06
f__Methylococcaceae;g__Methylocaldum	0	0	0	1.91e-06	3.73e-06	6.43e-06	0	0	0	6.76e-06	1.16e-05	1.73e-06
f__Methylococcaceae;g__Methylococcus	0	3.94e-07	2.96e-07	1.18e-06	1.66e-06	2.43e-06	1.85e-07	1.73e-07	1.54e-07	2.35e-06	5.4e-06	8.48e-07
f__Methylococcaceae;g__Methylocucumis	0	0	0	0	7.54e-07	0	0	0	0	2.74e-07	7.25e-08	5.64e-07
f__Methylococcaceae;g__Methylogaea	0	0	0	7.75e-07	9.39e-07	2.14e-06	0	0	0	1.89e-06	4.07e-06	8.32e-07
f__Methylococcaceae;g__Methyloglobulus	0	0	0	0	0	0	0	0	0	0	4.72e-07	0
f__Methylococcaceae;g__Methylomagnum	0	0	0	7.7e-08	3.26e-07	1.24e-06	0	0	0	1.53e-06	4.5e-06	1.16e-07
f__Methylococcaceae;g__Methylomicrobium	0	0	0	9.2e-07	1.19e-06	1.04e-06	0	0	0	8.85e-07	2.73e-06	7.71e-07
f__Methylococcaceae;g__Methylomonas	4.43e-07	7.6e-08	1.82e-07	3.62e-06	5.57e-06	1.61e-05	3.79e-07	2.67e-07	1.76e-07	1.63e-05	2.86e-05	4.71e-06
f__Methylococcaceae;g__Methyloprofundus	0	0	0	3.56e-07	3.98e-08	5.66e-07	0	0	0	7.99e-07	2.05e-06	0
f__Methylococcaceae;g__Methyloterricola	3.23e-07	2.34e-07	2.56e-07	5.3e-07	5.42e-07	1.54e-06	2.13e-07	9.99e-08	1.23e-07	4.43e-07	9.08e-07	4.09e-07
f__Methylococcaceae;g__Methylotetracoccus	0	0	0	0	1.86e-07	8.61e-07	0	0	0	3.8e-07	1.34e-07	2.08e-07
f__Methylococcaceae;g__Methylotuvimicrobium	0	0	0	2.02e-07	0	0	0	0	0	0	0	2.95e-07
f__Methylococcaceae;g__Methylovulum	0	0	0	5.18e-07	6.82e-08	3.23e-07	0	0	0	6.29e-07	2.96e-06	6.69e-08
f__Methylocystaceae;g__Chenggangzhangella	0	0	0	0	0	4.91e-08	0	0	0	3.61e-07	3.68e-06	0
f__Methylocystaceae;g__Hansschlegelia	0	0	0	1.12e-06	2.06e-07	7.84e-07	0	0	0	1.14e-06	2.29e-05	2.81e-07
f__Methylocystaceae;g__Methylocystis	0	0	0	4.06e-07	6.9e-07	3.13e-06	0	0	0	7.52e-06	9.86e-06	3.82e-07
f__Methylocystaceae;g__Methylopila	5.53e-08	4.75e-08	5.7e-08	6.72e-07	4.77e-07	2.22e-06	2.06e-07	1.67e-07	3.3e-07	8.14e-07	9.99e-06	2.95e-07
f__Methylocystaceae;g__Methylosinus	0	0	0	2.06e-07	5.07e-07	1.49e-06	0	0	0	1.58e-06	2.86e-06	1.03e-06
f__Methylophilaceae;g__Candidatus Methylopumilus	0	0	0	1.67e-06	2.05e-07	2.53e-06	0	0	0	3.8e-06	1.96e-05	1.07e-07
f__Methylophilaceae;g__Methylobacillus	3.62e-08	0	2.48e-08	4.1e-05	2.22e-06	4.48e-05	2.81e-07	6.43e-07	2.33e-07	5.5e-05	0.000341911	2.23e-06
f__Methylophilaceae;g__Methylophilus	3.41e-06	1.09e-06	2.33e-06	0.00153206	7.14e-05	0.00101402	1.71e-06	6.05e-06	1.53e-05	0.00442005	0.0116413	8.19e-05
f__Methylophilaceae;g__Methyloradius	0	0	0	1.08e-05	7.64e-07	1.01e-05	0	2.05e-07	9.41e-08	1.35e-05	8.66e-05	9.54e-07
f__Methylophilaceae;g__Methylotenera	2.23e-08	3.6e-08	0	2.31e-05	2.63e-06	2.43e-05	0	8.62e-08	4.3e-07	3.98e-05	0.000172366	3.66e-06
f__Methylophilaceae;g__Methylovorus	0	2.43e-08	0	5.29e-05	3.39e-06	5.96e-05	1.19e-07	3.69e-08	6.25e-07	6.86e-05	0.000439091	2.98e-06
f__Methylophilaceae;g__Novimethylophilus	8.36e-08	1.43e-07	2.87e-08	3.76e-06	5.25e-07	4.43e-06	1.49e-07	1.96e-07	5.54e-08	5.59e-06	3.81e-05	4.45e-07
f__Methylophilaceae;g__Pseudomethylobacillus	0	0	0	2.69e-05	2.3e-06	2.95e-05	0	9.42e-08	3.68e-07	3.57e-05	0.000228605	1.39e-06
f__Methylothermaceae;g__Methylohalobius	4.95e-07	8.5e-08	3.06e-07	1.03e-07	3.02e-07	1.13e-07	0	9.96e-08	2.95e-07	2.19e-07	1.45e-07	4.51e-07
f__Metschnikowiaceae;g__Candida_Metschnikowiaceae	6.37e-07	6.2e-07	6.4e-07	4.78e-07	9.26e-07	9.85e-07	5.66e-07	5.97e-07	9.4e-07	1.18e-06	4.26e-07	1.17e-06
f__Metschnikowiaceae;g__Clavispora	5.7e-07	1.96e-07	1.38e-07	5.93e-07	2.32e-07	2.83e-07	7.33e-07	5.73e-07	0	2.53e-07	3.34e-07	5.19e-07
f__Metschnikowiaceae;g__Metschnikowia	1.38e-06	8.34e-07	1.1e-06	7.02e-07	1.26e-06	9.53e-07	7.36e-07	7.44e-07	1.1e-06	1.07e-06	1.18e-06	9.98e-07
f__Microascaceae;g__Cephalotrichum	1.5e-07	3.01e-07	1.29e-07	1.48e-07	1.02e-07	3.44e-07	1.07e-07	1.51e-07	2.99e-07	2.56e-07	7.58e-07	2.86e-08
f__Microascaceae;g__Lomentospora	0	1.83e-07	1.1e-07	2.22e-07	5.42e-08	1.83e-07	0	5.37e-08	2.12e-07	1.18e-07	7.82e-08	0
f__Microascaceae;g__Parascedosporium	7.6e-08	6.52e-08	7.83e-08	0	8.31e-08	8.67e-08	8.14e-08	1.53e-07	2.27e-07	0	0	8.65e-08
f__Microascaceae;g__Scedosporium	0	0	0	9.32e-08	0	0	0	0	0	0	1.22e-06	0
f__Microbacteriaceae;g__Agreia	0	0	0	0	1.47e-07	5.5e-08	0	0	0	0	0	0
f__Microbacteriaceae;g__Agrococcus	2.51e-07	1.08e-07	1.29e-07	1.3e-07	0	5.6e-07	2.69e-07	0	6.23e-08	4.44e-07	1.17e-07	0
f__Microbacteriaceae;g__Agromyces	0.00217896	0.00138349	0.00116767	0.000284282	0.000170932	0.000168533	0.00125697	0.00131255	0.00170994	0.00021624	0.000249036	0.000163247
f__Microbacteriaceae;g__Amnibacterium	0	0	0	5.53e-07	9.32e-08	4.89e-07	0	8.95e-08	0	7.63e-07	4.53e-06	0
f__Microbacteriaceae;g__Aquiluna	3.25e-07	4.84e-07	6.48e-07	5.53e-07	4.11e-07	6.06e-07	6.33e-07	3.41e-07	7.55e-07	3.84e-07	5.7e-07	3.03e-07
f__Microbacteriaceae;g__Aurantimicrobium	0	0	0	0	2.07e-07	1.45e-07	0	2.56e-08	0	3.94e-07	5.96e-07	2.89e-08
f__Microbacteriaceae;g__Clavibacter	0	0	0	0	0	8.02e-08	0	0	0	3.9e-08	0	0
f__Microbacteriaceae;g__Conyzicola	0	0	0	0	0	5.5e-08	0	0	0	0	4.95e-07	1.1e-07
f__Microbacteriaceae;g__Cryobacterium	0	0	0	4.47e-07	3.48e-07	1.16e-06	0	0	0	8.21e-07	4.69e-07	8.92e-08
f__Microbacteriaceae;g__Curtobacterium	0	0	0	1.69e-07	1.9e-07	6.92e-07	0	0	0	7.48e-07	1.88e-06	1.22e-07
f__Microbacteriaceae;g__Diaminobutyricibacter	0	0	0	4.66e-08	0	0	0	0	0	0	0	0
f__Microbacteriaceae;g__Diaminobutyricimonas	0	0	0	0	4.5e-08	9.3e-08	0	0	0	0	0	0
f__Microbacteriaceae;g__Frigoribacterium	0	0	1.19e-07	0	3.51e-07	0	0	0	4.62e-08	1.02e-07	1.76e-06	0
f__Microbacteriaceae;g__Frondihabitans	0	0	0	0	0	0	0	0	0	0	0	0
f__Microbacteriaceae;g__Galbitalea	0	0	0	0	0	1.2e-07	0	0	0	5.81e-08	0	0
f__Microbacteriaceae;g__Glaciibacter	1.1e-05	1.36e-05	1.1e-05	1.4e-05	1.54e-05	1.36e-05	1.27e-05	9.45e-06	1.21e-05	1.23e-05	1.15e-05	1.41e-05
f__Microbacteriaceae;g__Glaciihabitans	0	0	0	0	1.97e-07	5.98e-07	0	0	0	0	6.6e-07	0
f__Microbacteriaceae;g__Herbiconiux	0	0	0	5.98e-08	7.18e-07	2.77e-07	0	0	0	1.81e-06	2.95e-07	9.57e-08
f__Microbacteriaceae;g__Homoserinibacter	0	0	0	0	6.78e-07	4.11e-07	0	0	0	4.03e-07	0	6.61e-08
f__Microbacteriaceae;g__Homoserinimonas	1.51e-06	2.93e-06	3.47e-06	4.08e-06	2.62e-06	3.11e-06	2.34e-06	2.25e-06	3.18e-06	2.54e-06	2.5e-06	3e-06
f__Microbacteriaceae;g__Humibacter	0	0	0	2.05e-07	1.14e-07	3.09e-07	0	0	0	4.37e-07	1.59e-06	9.36e-08
f__Microbacteriaceae;g__Lacisediminihabitans	0	0	0	0	0	1.53e-07	0	0	0	1.99e-07	0	0
f__Microbacteriaceae;g__Leifsonia	0	0	0	2.29e-07	1.83e-06	1.82e-06	0	0	0	2.41e-06	6.62e-06	1.08e-06
f__Microbacteriaceae;g__Leucobacter	9.4e-08	1.88e-07	9.69e-08	3.26e-08	1.27e-07	1.01e-06	1.68e-07	1.26e-07	9.35e-08	6.75e-07	9.36e-07	7.14e-08
f__Microbacteriaceae;g__Microbacterium	9.23e-06	1.06e-05	9.93e-06	1.49e-05	1.12e-05	1.79e-05	7.39e-06	8.88e-06	7.86e-06	2.04e-05	2e-05	1.06e-05
f__Microbacteriaceae;g__Microterricola	0	0	0	0	4.29e-08	4.82e-08	0	0	0	2.34e-07	0	0
f__Microbacteriaceae;g__Mycetocola	0	0	0	0	3.23e-08	8.7e-07	0	0	0	1.73e-07	0	0
f__Microbacteriaceae;g__Naasia	0	0	0	0	4.58e-08	0	0	0	0	0	0	0
f__Microbacteriaceae;g__Plantibacter	0	0	0	0	0	1.55e-07	0	0	0	2.43e-07	0	0
f__Microbacteriaceae;g__Protaetiibacter	0	0	0	4.41e-08	4.46e-07	9.93e-07	0	0	0	2.08e-07	6.21e-08	0
f__Microbacteriaceae;g__Pseudoclavibacter	0	0	0	3.12e-07	0	2.54e-07	0	0	3.88e-08	1.66e-07	1.51e-06	0
f__Microbacteriaceae;g__Pseudolysinimonas	0	0	0	1.44e-06	2.35e-05	6.3e-05	1.34e-08	0	0	2.99e-05	5.05e-06	1.22e-05
f__Microbacteriaceae;g__Rathayibacter	0	0	0	1.92e-07	0	2.71e-07	0	1.16e-07	2.29e-08	3.11e-07	6.47e-07	8.65e-08
f__Microbacteriaceae;g__Salinibacterium	2e-05	2.22e-05	2.44e-05	2.42e-05	2.5e-05	2.81e-05	2.35e-05	2.05e-05	1.96e-05	2.16e-05	2.46e-05	2.71e-05
f__Microbacteriaceae;g__Schumannella	0	0	0	3.25e-08	3.39e-07	4.54e-07	0	0	0	4.88e-07	1.51e-07	0
f__Microbacteriaceae;g__Subtercola	0	0	0	1.17e-07	0	0	0	0	0	0	6.58e-07	0
f__Microbacteriaceae;g__Terrimesophilobacter	0	0	0	0	0	0	0	0	0	0	0	5.04e-07
f__Microbacteriaceae;g__Yonghaparkia	0	0	0	0	5.68e-08	2.87e-07	0	0	0	0	0	0
f__Microbotryaceae;g__Microbotryum	3.48e-06	4.15e-06	4.32e-06	4.87e-06	4.89e-06	4.73e-06	4.69e-06	3.35e-06	4.82e-06	5.18e-06	5.2e-06	4.65e-06
f__Microbulbiferaceae;g__Microbulbifer	7.23e-08	2.59e-07	2.24e-07	1.6e-05	2.7e-05	7.38e-05	1.03e-06	1.45e-07	1.44e-07	4.99e-05	6.6e-05	2.51e-05
f__Micrococcaceae;g__Arthrobacter	6.61e-06	7.4e-06	6.58e-06	8.67e-06	7.88e-06	1.16e-05	6.2e-06	6.87e-06	8.25e-06	1.35e-05	1.88e-05	1.02e-05
f__Micrococcaceae;g__Citricoccus	0	0	0	1.76e-07	6.89e-08	1.93e-07	0	0	0	3.01e-07	1.11e-06	3.86e-08
f__Micrococcaceae;g__Kocuria	0	0	0	2.5e-07	6.59e-08	4.22e-07	0	0	0	8.87e-08	1.17e-07	0
f__Micrococcaceae;g__Micrococcus	3.16e-07	2.17e-07	6.51e-08	6.58e-08	3.85e-07	2.89e-07	2.71e-07	1.27e-07	1.89e-07	1.4e-07	1.85e-07	0
f__Micrococcaceae;g__Nesterenkonia	4.96e-07	3.31e-07	2.77e-07	2.96e-07	7.41e-07	7.02e-07	3.04e-07	4.07e-07	7.75e-07	7.79e-07	3.64e-07	7.16e-07
f__Micrococcaceae;g__Paenarthrobacter	0.00364947	0.00239834	0.00200558	0.000447452	0.00027351	0.000252686	0.00217395	0.00233232	0.00291801	0.000341703	0.000395229	0.000265254
f__Micrococcaceae;g__Pseudarthrobacter	0	0	0	3.69e-07	0	1.32e-07	0	0	8.31e-08	9.33e-07	3.78e-06	0
f__Micrococcaceae;g__Rothia	0	0	0	0	0	0	0	0	0	3.67e-07	0	0
f__Micrococcaceae;g__Sinomonas	0	0	0	1.42e-07	0	1.04e-07	0	0	0	3.03e-07	6.35e-07	0
f__Microcoleaceae;g__Arthrospira	1.29e-07	1.11e-07	4.43e-08	0	3.18e-07	7.21e-07	0	0	2.99e-07	2.52e-07	1.74e-07	4.89e-08
f__Microcoleaceae;g__Hydrocoleum	7.76e-07	4.77e-07	5.9e-07	5.45e-07	1.3e-06	7e-07	4.42e-07	1.08e-06	3.37e-07	1.03e-06	8.14e-07	1.07e-06
f__Microcoleaceae;g__Kamptonema	4.23e-08	2.9e-07	4.35e-07	4.4e-07	2.15e-07	2.18e-07	3.62e-07	2.98e-07	3.36e-07	1.77e-07	6.57e-07	4.69e-07
f__Microcoleaceae;g__Microcoleus	1.03e-06	1.41e-06	1.8e-06	2.37e-06	2.64e-06	5.8e-06	1.65e-06	1.74e-06	1.91e-06	1.95e-06	2.83e-06	2.31e-06
f__Microcoleaceae;g__Oxynema	1.02e-06	1.52e-07	3.65e-07	1.84e-07	2.7e-07	2.53e-07	4.74e-07	4.01e-07	3.52e-07	3.43e-07	2.59e-07	4.53e-07
f__Microcoleaceae;g__Planktothricoides	0	0	0	0	2.01e-07	4.24e-07	0	0	0	8.23e-08	1.93e-07	2.82e-08
f__Microcoleaceae;g__Planktothrix	7.53e-07	8.7e-07	1.05e-06	1.21e-06	1.46e-06	1.96e-06	7.52e-07	1.17e-06	1.13e-06	2.85e-06	1.85e-06	2.11e-06
f__Microcoleaceae;g__Symplocastrum	0	0	0	0	1.84e-07	8.59e-07	0	0	0	1.44e-07	3.8e-08	0
f__Microcystaceae;g__Microcystis	1.09e-06	1.44e-06	1.46e-06	1.85e-06	1.67e-06	2.35e-06	1e-06	8.49e-07	1.81e-06	3.11e-06	6.34e-06	2.6e-06
f__Microdochiaceae;g__Microdochium	5.88e-07	4.93e-07	4.7e-07	2.99e-07	3.77e-07	7e-07	1.99e-07	4e-07	4.08e-07	4.19e-07	4.59e-07	4.69e-07
f__Micromonosporaceae;g__Actinoplanes	0.000569511	0.000378386	0.00031882	7.57e-05	4.34e-05	4.81e-05	0.000333112	0.000362633	0.000446528	6.1e-05	7.48e-05	4.43e-05
f__Micromonosporaceae;g__Asanoa	0	2.06e-08	0	3.26e-07	0	2.11e-07	0	0	3.9e-08	6.53e-07	2.86e-06	0
f__Micromonosporaceae;g__Catellatospora	0	0	0	3.56e-07	1.17e-06	3.27e-06	1.93e-08	0	4.53e-08	1.87e-06	1.87e-06	1.51e-07
f__Micromonosporaceae;g__Catelliglobosispora	0	0	0	5.73e-08	1.67e-07	1.57e-07	0	0	0	5.79e-07	2.34e-06	1.88e-07
f__Micromonosporaceae;g__Dactylosporangium	0	0	0	1.49e-07	6.76e-07	1.97e-06	2.19e-08	0	4.07e-08	9.58e-07	2.55e-06	4.39e-08
f__Micromonosporaceae;g__Hamadaea	1.24e-07	7.1e-08	8.52e-08	8.6e-08	1.7e-07	5.36e-07	2.21e-07	1.66e-07	0	4.58e-08	4e-07	1.41e-07
f__Micromonosporaceae;g__Krasilnikovia	0	0	0	1.11e-08	0	4.86e-08	0	0	0	0	0	1.21e-08
f__Micromonosporaceae;g__Longispora	0	0	0	0	1.4e-07	3.15e-07	0	0	0	0	1.01e-07	0
f__Micromonosporaceae;g__Micromonospora	6.78e-05	7.32e-05	7.54e-05	8.87e-05	8.47e-05	9.5e-05	6.96e-05	6.68e-05	6.47e-05	9.85e-05	0.000118249	7.97e-05
f__Micromonosporaceae;g__Phytohabitans	0	0	0	4.16e-08	1.36e-06	9.96e-07	0	0	3.6e-08	2e-06	3.65e-06	1e-06
f__Micromonosporaceae;g__Pilimelia	0	0	0	2.37e-07	2.73e-07	0	0	0	0	8.42e-08	1.11e-07	0
f__Micromonosporaceae;g__Planosporangium	2.13e-07	1.08e-07	3.53e-07	2.91e-07	4.15e-07	5.57e-07	3.56e-07	2.46e-07	3.07e-07	8.35e-07	3.12e-06	5.35e-07
f__Micromonosporaceae;g__Plantactinospora	0	0	0	1.48e-07	1.82e-07	7.83e-07	0	0	2.96e-08	2.48e-07	1.01e-06	0
f__Micromonosporaceae;g__Polymorphospora	0	0	0	1.15e-07	0	1.26e-07	0	0	0	0	5.38e-08	0
f__Micromonosporaceae;g__Pseudosporangium	0	0	0	2.54e-07	2.73e-08	0	0	0	3.79e-08	5.29e-07	1.41e-06	0
f__Micromonosporaceae;g__Rugosimonospora	0	0	0	1.01e-08	2.04e-07	1.02e-06	1.04e-08	0	0	4.96e-07	1.55e-06	2.96e-07
f__Micromonosporaceae;g__Salinispora	1.18e-07	1.26e-07	3.78e-08	4.13e-07	4.74e-07	0	7.87e-08	1.11e-07	7.3e-08	4.17e-07	1.19e-07	4.18e-08
f__Micromonosporaceae;g__Solwaraspora	0	0	0	0	0	0	0	0	0	0	1.2e-07	0
f__Micromonosporaceae;g__Virgisporangium	5.47e-07	5.86e-07	6.06e-07	1.13e-06	5.67e-07	1.13e-06	6.02e-07	2.68e-07	8.35e-07	1.07e-06	1.85e-06	8.91e-07
f__Micropepsaceae;g__Rhizomicrobium	0	0	0	9.87e-08	2.52e-07	1.03e-06	0	0	0	8.58e-07	2.63e-06	1.03e-07
f__Microscillaceae;g__Eisenibacter	0	0	0	0	0	0	0	0	0	6.18e-07	1.36e-07	0
f__Microscillaceae;g__Microscilla	0	0	0	9.23e-08	4e-08	1.54e-06	0	0	0	4.99e-08	7.43e-07	7.21e-08
f__Microsporomycetaceae;g__Microsporomyces	1.18e-07	1.01e-07	2.42e-07	0	0	0	3.78e-07	2.36e-07	0	1.3e-07	3.45e-07	0
f__Microvenatoraceae;g__Microvenator	1.01e-06	1.71e-06	1.93e-06	1.09e-06	1.52e-06	1.66e-06	5.75e-07	1.26e-06	1.18e-06	1.6e-06	1.65e-06	1.69e-06
f__Miltoncostaeaceae;g__Miltoncostaea	0	0	0	0	0	0	0	0	0	1.79e-07	0	2.45e-07
f__Mimiviridae;g__Cafeteriavirus	0	0	0	0	0	5.86e-07	0	0	0	2.16e-07	1.6e-07	1.36e-06
f__Mimiviridae;g__Catovirus	0	0	0	0	0	1.43e-07	0	0	0	2.12e-08	3.4e-07	8.24e-07
f__Mimiviridae;g__Hokovirus	0	0	0	0	0	5.06e-07	0	0	0	1.22e-07	8.51e-08	8.48e-07
f__Mimiviridae;g__Indivirus	0	0	0	0	0	0	0	0	0	2.68e-08	3.55e-08	1.93e-07
f__Mimiviridae;g__Klosneuvirus	0	0	0	0	0	4.39e-07	0	0	0	7.68e-08	1.32e-07	3.95e-07
f__Mimiviridae;g__Mimivirus	8.67e-08	3.07e-07	1.34e-07	1.92e-07	3.52e-07	0	1.05e-07	3.27e-07	9.73e-08	3.25e-07	1.27e-07	8.66e-08
f__Mimiviridae;g__Tupanvirus	1.33e-07	1.42e-07	0	2.76e-07	3.37e-07	1.86e-07	2.13e-07	1e-07	6.59e-08	2.91e-07	2.91e-07	3.77e-08
f__Minwuiaceae;g__Minwuia	0	0	0	0	0	0	0	0	0	0	5.28e-08	0
f__Mitoviridae;g__Duamitovirus	3.46e-05	3.73e-05	3.24e-05	2.18e-05	2.48e-05	3.47e-05	3.34e-05	3.53e-05	3.27e-05	3.41e-05	3.92e-05	2.63e-05
f__Mitoviridae;g__Mitovirus	2.01e-05	1.7e-05	1.36e-05	1.19e-05	1.44e-05	2.05e-05	1.74e-05	1.7e-05	2.01e-05	1.37e-05	2.36e-05	1.31e-05
f__Mixiaceae;g__Mixia	3.3e-07	6.96e-07	4.84e-07	3.33e-07	2.77e-07	1.63e-07	0	5.44e-07	5.49e-07	3.66e-07	3.49e-08	5.5e-07
f__Mollisiaceae;g__Acephala	0	3.71e-07	5.35e-07	4.53e-07	1.76e-07	3.95e-07	1.85e-07	2.61e-07	1.72e-07	1.92e-07	4.49e-07	0
f__Mollisiaceae;g__Phialocephala	2.62e-06	2.87e-06	2.22e-06	2.74e-06	2.08e-06	2.23e-06	2.64e-06	1.91e-06	2.4e-06	2.72e-06	2.41e-06	2.42e-06
f__Moraxellaceae;g__Acinetobacter	0.0040722	0.00418967	0.00408551	0.00414487	0.00407844	0.00390143	0.00387871	0.00388249	0.00385885	0.00389529	0.00363934	0.00402916
f__Moraxellaceae;g__Agitococcus	0	0	0	6.14e-06	6.04e-07	4.95e-06	0	0	0	2.65e-05	2.82e-05	1.12e-06
f__Moraxellaceae;g__Alkanindiges	0	0	0	1.03e-07	0	1.1e-07	0	0	0	1.97e-06	2.58e-06	3.58e-08
f__Moraxellaceae;g__Amnimonas	0	0	0	4.95e-06	3.16e-08	2.8e-06	0	0	0	2.84e-05	2.25e-05	9.73e-08
f__Moraxellaceae;g__Aquirhabdus	0	0	0	1.44e-06	6.69e-07	2.9e-06	0	0	0	8.45e-06	7.42e-06	8.03e-07
f__Moraxellaceae;g__Fluviicoccus	0	0	0	1.52e-05	1.42e-06	1.17e-05	0	0	0	7.39e-05	6.67e-05	2.21e-06
f__Moraxellaceae;g__Moraxella	1.77e-07	1.52e-07	0	1.22e-07	3.08e-08	3.15e-07	0	1.78e-07	1.76e-07	1.34e-06	1.63e-06	1.01e-07
f__Moraxellaceae;g__Paraperlucidibaca	0	0	0	1.1e-06	0	1.08e-06	0	0	0	4.98e-06	4.88e-06	5.01e-08
f__Moraxellaceae;g__Psychrobacter	9.03e-05	0.000103688	0.000102597	0.000115234	0.000107714	0.000107756	8.84e-05	9.61e-05	8.76e-05	0.000110233	0.000102706	0.000107192
f__Morchellaceae;g__Morchella	1.11e-05	1.47e-05	1.39e-05	1.6e-05	1.5e-05	1.5e-05	1.35e-05	1.29e-05	1.2e-05	1.45e-05	1.44e-05	1.44e-05
f__Morganellaceae;g__Morganella	0	0	0	0	0	3.77e-07	0	0	0	0	0	0
f__Morganellaceae;g__Photorhabdus	0	0	0	3.5e-07	3.37e-07	8.97e-07	0	0	0	9.14e-07	2.26e-06	2.08e-07
f__Morganellaceae;g__Proteus	0.000379343	0.00041583	0.000413955	0.000449999	0.000440499	0.000452759	0.000385624	0.000398647	0.000373779	0.000450756	0.00040792	0.000463394
f__Morganellaceae;g__Providencia	0.00031199	0.000309248	0.00033943	0.000348644	0.000357738	0.000338428	0.000304765	0.00031286	0.000298929	0.000337995	0.000332232	0.000369022
f__Morganellaceae;g__Xenorhabdus	0	0	0	0	0	0	0	0	0	1.32e-07	8.75e-08	0
f__Moritellaceae;g__Moritella	1.25e-07	3.23e-07	1.29e-07	6.52e-08	1.02e-06	3.09e-07	2.69e-07	0	6.23e-08	3.73e-07	5.76e-07	5.52e-07
f__Mortierellaceae;g__Actinomortierella	4.94e-06	3.73e-06	5.42e-06	4.71e-06	5.87e-06	5.45e-06	4.87e-06	4.01e-06	3.65e-06	5.8e-06	4.01e-06	5.25e-06
f__Mortierellaceae;g__Dissophora	1.15e-06	7.28e-07	1.51e-06	8.57e-07	1.2e-06	1.03e-06	5.52e-07	7.56e-07	1.05e-06	1.38e-06	1.35e-06	1.49e-06
f__Mortierellaceae;g__Entomortierella	1.34e-06	1.03e-06	1.14e-06	1.29e-06	1.68e-06	1.32e-06	1.22e-06	1.3e-06	1.07e-06	1.55e-06	1.33e-06	1.33e-06
f__Mortierellaceae;g__Gamsiella	2.72e-07	2.36e-07	2.83e-07	3.73e-07	6.85e-07	2.24e-07	2.2e-07	2.02e-07	3.56e-07	9.37e-08	4.23e-07	7.23e-07
f__Mortierellaceae;g__Gryganskiella	9.87e-07	5.48e-07	5.99e-07	1.3e-06	1.1e-06	6.5e-07	1.05e-06	1.13e-06	6.13e-07	9.99e-07	8.26e-07	6.15e-07
f__Mortierellaceae;g__Haplosporangium	7.55e-07	6.59e-07	4.09e-07	7.28e-07	9.61e-07	5.99e-07	6.49e-07	6.64e-07	5.54e-07	7.17e-07	4.15e-07	4.75e-07
f__Mortierellaceae;g__Linnemannia	9.48e-07	8.9e-07	1.44e-06	1.45e-06	7.03e-07	1.03e-06	7.94e-07	4.06e-07	1.29e-06	8.66e-07	3.57e-07	9.84e-07
f__Mortierellaceae;g__Lobosporangium	5.99e-08	1.54e-07	0	3.12e-08	9.14e-08	3.42e-08	2.09e-07	1.51e-07	5.96e-08	1.67e-07	3.75e-07	1.36e-07
f__Mortierellaceae;g__Lunasporangiospora	9e-07	1.05e-06	4.73e-07	1.27e-06	1.19e-06	1.12e-06	1.5e-06	1.04e-06	1.17e-06	7.25e-07	6.17e-07	1.38e-06
f__Mortierellaceae;g__Modicella	2.3e-07	6.77e-07	1.31e-06	9.2e-07	4.47e-07	8.18e-07	3.24e-07	1.12e-06	1.44e-07	6.58e-07	2.01e-07	8.05e-07
f__Mortierellaceae;g__Mortierella	8.41e-06	8.33e-06	8.66e-06	7.79e-06	7.75e-06	8.28e-06	8.59e-06	8.73e-06	6.9e-06	1.01e-05	9.44e-06	8.87e-06
f__Mortierellaceae;g__Podila	3.94e-06	4.24e-06	4.37e-06	4e-06	4.41e-06	3.78e-06	4.01e-06	2.94e-06	4.42e-06	3.58e-06	3.34e-06	3.45e-06
f__Motilibacteraceae;g__Motilibacter	0	0	0	2.39e-08	7.59e-08	4.66e-07	0	0	0	5.42e-08	7.58e-08	0
f__Mrakiaceae;g__Phaffia	9.28e-07	3.3e-07	3.98e-07	4.52e-07	6.73e-07	9.92e-07	7.95e-07	8.16e-07	4.12e-07	3.94e-07	5.8e-07	5.86e-07
f__Mucoraceae;g__Apophysomyces	3.23e-06	2.3e-06	2.85e-06	3.38e-06	3.55e-06	4.05e-06	2.59e-06	2.69e-06	2.16e-06	2.72e-06	3.59e-06	2.65e-06
f__Mucoraceae;g__Benjaminiella	8.94e-08	1.28e-07	6.14e-08	6.2e-08	6.05e-08	3.4e-08	1.28e-07	1.5e-07	7.41e-08	1.32e-07	1.31e-07	3.39e-08
f__Mucoraceae;g__Cokeromyces	5.6e-07	5.57e-07	6.87e-07	5.82e-07	5.13e-07	6.53e-07	0	5.31e-07	6.88e-07	4.76e-07	3.16e-07	1.07e-06
f__Mucoraceae;g__Helicostylum	1.17e-07	1.51e-07	2.21e-07	2.44e-07	5.96e-08	2.9e-07	1.47e-07	7.86e-08	1.17e-07	2.38e-07	5.73e-08	2e-07
f__Mucoraceae;g__Mucor	8.77e-06	9.42e-06	1.2e-05	1.11e-05	1.14e-05	1.04e-05	1.07e-05	1.15e-05	8.99e-06	1.09e-05	9.5e-06	1.07e-05
f__Mucoraceae;g__Parasitella	2.59e-06	1.78e-06	2.39e-06	3e-06	2.3e-06	3.86e-06	1.83e-06	1.63e-06	2.75e-06	1.39e-06	3.24e-06	2.5e-06
f__Mucoraceae;g__Pilaira	2.75e-07	2.52e-07	2.17e-07	3.01e-07	4.96e-07	2.52e-07	3.07e-07	4.33e-07	5.01e-07	2.14e-07	3.13e-07	1.29e-07
f__Mucoraceae;g__Thamnidium	6.34e-07	5.75e-07	6.06e-07	1.24e-06	9.57e-07	5.72e-07	6.72e-07	7.87e-07	3.55e-07	6.73e-07	9.52e-07	4.4e-07
f__Mycenaceae;g__Mycena	2.78e-06	2.01e-06	1.89e-06	3.04e-06	3.15e-06	2.83e-06	4.78e-06	1.9e-06	2.81e-06	3.43e-06	4.75e-06	3.27e-06
f__Mycobacteriaceae;g__Hoyosella	0	0	0	7.56e-08	8.06e-08	9.7e-07	0	0	0	2.97e-07	3.49e-07	4.14e-08
f__Mycobacteriaceae;g__Mycobacterium	0.000879553	0.000627976	0.000507603	0.000129371	9.36e-05	9.97e-05	0.000517152	0.000587235	0.000684065	0.000107329	0.000146877	9.64e-05
f__Mycobacteriaceae;g__Mycobacteroides	2.09e-05	2.01e-05	1.96e-05	2.23e-05	2.17e-05	2.39e-05	5.55e-05	5.26e-05	5.02e-05	2.29e-05	2.61e-05	2.61e-05
f__Mycobacteriaceae;g__Mycolicibacter	0	0	0	2.59e-07	0	2.32e-07	0	0	0	1.11e-07	8.28e-07	2.67e-08
f__Mycobacteriaceae;g__Mycolicibacterium	1.16e-05	1.3e-05	1.19e-05	1.69e-05	1.38e-05	1.61e-05	1.11e-05	1.19e-05	9.76e-06	1.82e-05	2.66e-05	1.39e-05
f__Mycoplasmataceae;g__Mycoplasma	0	1.19e-06	0	0	3.12e-07	0	0	0	0	3.4e-07	4.5e-07	0
f__Mycosphaerellaceae;g__Cercospora	1.09e-07	3.71e-07	1.16e-07	7.83e-07	2.8e-07	4.45e-07	0	2.74e-07	2.18e-07	1.84e-07	1.6e-07	3.68e-07
f__Mycosphaerellaceae;g__Pseudocercospora	3.18e-07	4.9e-07	3.27e-07	2.67e-07	0	2.37e-07	2.62e-07	4.71e-07	2.03e-07	2.08e-07	1.27e-06	5.48e-07
f__Mycosphaerellaceae;g__Ramularia	9.22e-07	6.21e-07	5.42e-07	8.17e-07	3.08e-07	4.89e-07	4.53e-07	6.04e-07	2.24e-07	3.92e-07	6.5e-07	1.22e-06
f__Mycosphaerellaceae;g__Septoria	4.88e-07	4.73e-07	4.31e-07	4.4e-07	5.89e-07	4.29e-07	4.52e-07	3.29e-07	3.7e-07	3.01e-07	3.36e-07	6.78e-07
f__Mycosphaerellaceae;g__Sphaerulina	2.62e-07	1.5e-07	9.01e-08	0	2.67e-07	2e-07	2.81e-07	8.8e-08	8.7e-08	1.94e-07	2.56e-07	9.96e-08
f__Mycosphaerellaceae;g__Zasmidium	5.8e-07	8.69e-07	3.7e-07	5.66e-07	5.58e-07	8.01e-07	9.08e-07	8.08e-07	9.94e-07	9.78e-07	1.43e-06	3.45e-07
f__Mycosphaerellaceae;g__Zymoseptoria	1.26e-06	9.81e-07	1.6e-06	1.17e-06	8.9e-07	8.98e-07	6.66e-07	8.55e-07	1.59e-06	1.98e-06	7.56e-07	1.71e-06
f__Mycotyphaceae;g__Mycotypha	2.9e-07	7.51e-07	7.12e-07	5.77e-07	4.57e-07	5.63e-07	5.08e-07	5.82e-07	2.98e-07	3.5e-07	3.93e-07	3.94e-07
f__Myxococcaceae;g__Citreicoccus	0	0	0	0	8.79e-08	4.44e-07	0	0	0	0	1.9e-07	4.92e-08
f__Myxococcaceae;g__Corallococcus	4.99e-05	5.33e-05	5.63e-05	6.38e-05	6.29e-05	7.42e-05	5.3e-05	5.08e-05	4.72e-05	6.24e-05	8.47e-05	5.74e-05
f__Myxococcaceae;g__Myxococcus	2.66e-07	1.35e-07	3.38e-07	1.95e-06	3.72e-06	1.4e-05	3.84e-07	3.42e-07	1.04e-07	6.05e-06	3.56e-05	1.2e-06
f__Myxococcaceae;g__Pyxidicoccus	2e-07	1.38e-07	1.29e-07	1.82e-06	4.15e-06	1.22e-05	1.15e-07	1.97e-07	8.5e-08	5.76e-06	2.55e-05	2.24e-06
f__Myxotrichaceae;g__Oidiodendron	3.79e-07	3.68e-07	1.56e-07	4.67e-07	7.69e-08	2.02e-07	1.08e-07	3.78e-07	3.77e-07	4.58e-07	1.4e-06	4.89e-07
f__Naemateliaceae;g__Naematelia	3.9e-07	5.41e-07	9.05e-07	6.05e-07	6.43e-07	4.45e-07	7.03e-07	6.14e-07	3.97e-07	5.1e-07	4.59e-07	6.92e-07
f__Nakamurellaceae;g__Nakamurella	0	2.86e-08	4.04e-08	1.94e-06	4.37e-07	2.36e-06	1.09e-07	2.21e-08	9.78e-08	2.45e-06	1.22e-05	1.53e-06
f__Nannocystaceae;g__Nannocystis	1.23e-06	1.67e-06	1.38e-06	1.56e-06	5.13e-06	1.33e-05	8.05e-07	1.54e-06	1.4e-06	4.12e-06	1.62e-05	2.15e-06
f__Nannocystaceae;g__Plesiocystis	1.52e-07	3.12e-07	4.8e-07	5.52e-07	1.68e-06	2.4e-06	3.75e-07	3.38e-07	3.32e-07	4.6e-07	4.75e-06	2.2e-07
f__Nannocystaceae;g__Pseudenhygromyxa	4.57e-07	3.89e-07	4.5e-07	4.87e-07	4.43e-07	1.64e-06	6.06e-07	5.21e-07	4.32e-07	5.16e-07	1.41e-06	1.83e-07
f__Natrialbaceae;g__Haloterrigena	9.4e-08	1.61e-07	9.69e-08	3.91e-07	2.87e-07	0	0	8.51e-07	0	0	1.38e-07	5.35e-07
f__Natrialbaceae;g__Halovivax	0	0	0	0	0	2.85e-08	0	0	0	4.16e-07	3.66e-08	2.85e-08
f__Natrialbaceae;g__Natribaculum	5.25e-07	0	0	0	8.89e-08	0	0	0	0	9.7e-08	1.28e-07	1.99e-07
f__Natrialbaceae;g__Natronolimnobius	0	0	0	0	1.04e-07	1.36e-07	0	0	0	0	2.33e-07	1.16e-07
f__Natrialbaceae;g__Natronorubrum	0	0	0	4.92e-08	4.81e-08	3.78e-07	0	0	0	5.77e-07	1.39e-06	2.69e-07
f__Nectriaceae;g__Cylindrodendrum	0	0	0	6.44e-07	0	0	0	0	0	0	1.32e-06	0
f__Nectriaceae;g__Dactylonectria	0	0	0	0	0	3.1e-08	0	0	0	3.01e-08	9.42e-07	0
f__Nectriaceae;g__Fusarium	1.25e-05	1.36e-05	1.51e-05	2.66e-05	1.61e-05	1.86e-05	1.42e-05	1.24e-05	1.35e-05	2.51e-05	0.000107363	1.62e-05
f__Nectriaceae;g__Ilyonectria	7.76e-08	6.66e-08	1.6e-07	4.71e-07	7.88e-08	1.38e-07	0	7.8e-08	1.54e-07	7.64e-07	3.33e-06	0
f__Nectriaceae;g__Mariannaea	0	0	0	6.67e-07	0	1.46e-07	0	0	0	1.8e-07	2.88e-06	0
f__Nectriaceae;g__Neonectria	0	0	0	2.27e-07	0	0	0	8.8e-08	0	1e-07	3.05e-06	0
f__Nectriaceae;g__Stylonectria	0	0	7.53e-08	3.79e-07	2.23e-07	8.34e-08	3.13e-07	1.47e-07	0	3.67e-07	1.32e-06	0
f__Nectriaceae;g__Thelonectria	0	0	0	0	0	0	0	0	0	0	4.44e-07	0
f__Neisseriaceae;g__Alysiella	0	0	0	0	8.54e-08	0	0	0	0	0	0	1.44e-07
f__Neisseriaceae;g__Chitinolyticbacter	0	0	0	1.72e-07	1.68e-07	1.24e-06	0	0	0	1.85e-06	9.91e-07	4.71e-08
f__Neisseriaceae;g__Craterilacuibacter	0	0	0	3.69e-08	3.24e-07	8.1e-08	0	0	0	9.83e-07	5.72e-07	4.04e-08
f__Neisseriaceae;g__Crenobacter	0	0	0	0	0	1.05e-07	0	0	0	9.42e-08	3.74e-07	0
f__Neisseriaceae;g__Neisseria	3.97e-05	4.48e-05	4.74e-05	5.08e-05	4.51e-05	4.41e-05	4.21e-05	4.47e-05	4.36e-05	4.83e-05	3.72e-05	4.85e-05
f__Neisseriaceae;g__Rivicola	0	0	0	0	0	1.54e-07	0	0	0	5.09e-07	1.37e-06	0
f__Neisseriaceae;g__Snodgrassella	0	0	0	3.91e-08	0	2.58e-07	0	0	0	0	1.65e-07	4.28e-08
f__Neisseriaceae;g__Uruburuella	0	0	0	0	3.02e-07	0	0	0	0	0	0	0
f__Neisseriaceae;g__Vitreoscilla	2.27e-07	7.17e-08	2.58e-07	6.78e-07	3.73e-07	1.48e-07	0	4.56e-07	4.39e-07	1.03e-07	1.68e-07	5.43e-07
f__Neocallimastigaceae;g__Anaeromyces	1.1e-06	1.11e-06	1.47e-06	1.32e-06	1.55e-06	1.47e-06	1.25e-06	1.39e-06	1.26e-06	1.69e-06	1.12e-06	1.54e-06
f__Neocallimastigaceae;g__Neocallimastix	1.6e-05	1.55e-05	1.54e-05	1.77e-05	2e-05	1.83e-05	1.57e-05	1.72e-05	1.49e-05	1.59e-05	1.53e-05	1.89e-05
f__Neocallimastigaceae;g__Piromyces	3.05e-06	2.99e-06	3.2e-06	3.21e-06	2.82e-06	3.54e-06	3.27e-06	2.42e-06	3.33e-06	2.71e-06	3.21e-06	4.71e-06
f__Neolectaceae;g__Neolecta	2.81e-06	2.66e-06	2.74e-06	3.19e-06	3.4e-06	2.94e-06	2.64e-06	2.52e-06	2.18e-06	3.43e-06	2.27e-06	4.13e-06
f__Nidulariaceae;g__Cyathus	8.84e-07	8.83e-07	1.02e-06	7.42e-07	7.95e-07	8.11e-07	7.93e-07	1.3e-06	6.21e-07	1.18e-06	1.02e-06	5.53e-07
f__Nitriliruptoraceae;g__Nitriliruptor	1.03e-07	1.77e-07	2.12e-07	7.55e-07	1.05e-06	8.1e-07	2.21e-07	1.04e-07	1.02e-07	7.33e-07	7.99e-07	5.35e-08
f__Nitrobacteraceae;g__Afipia	1.07e-07	4.58e-08	0	5.89e-07	2.06e-06	4.61e-06	1.02e-07	5.78e-08	0	6.57e-06	2.27e-05	2.9e-06
f__Nitrobacteraceae;g__Bradyrhizobium	0.000315119	0.000343551	0.00034236	0.000384901	0.000400233	0.000429704	0.000323763	0.000314283	0.000310727	0.000430194	0.000537145	0.000392739
f__Nitrobacteraceae;g__Nitrobacter	0	0	0	1.17e-06	5.82e-07	1.93e-06	0	0	0	3.98e-06	1.44e-05	1.02e-06
f__Nitrobacteraceae;g__Rhodopseudomonas	0	0	0	2.18e-07	1.72e-06	3.7e-06	0	0	0	3.27e-06	8.48e-06	7.89e-07
f__Nitrobacteraceae;g__Tardiphaga	0	0	0	1.18e-07	1.15e-07	4.92e-07	0	0	0	1.08e-06	2.19e-06	3.13e-07
f__Nitrobacteraceae;g__Undibacter	0	0	0	2.42e-07	1.9e-06	2.03e-06	0	0	0	2.21e-06	7.38e-06	1.91e-06
f__Nitrobacteraceae;g__Variibacter	0	0	0	6.47e-08	4.55e-08	0	0	0	0	4.14e-07	6.38e-07	0
f__Nitrosomonadaceae;g__Nitrosomonas	0	0	0	2.65e-06	1.6e-06	3.55e-06	4.69e-08	0	0	1.05e-05	1.48e-05	1.35e-06
f__Nitrosomonadaceae;g__Nitrosospira	3.19e-05	3e-05	3.42e-05	3.48e-05	3.2e-05	3.22e-05	2.73e-05	2.77e-05	3.1e-05	3.56e-05	4.71e-05	3.2e-05
f__Nitrosomonadaceae;g__Nitrosovibrio	0	0	0	3.78e-08	1.6e-07	1.15e-06	0	0	0	1.09e-06	3.91e-06	2.84e-07
f__Nitrospinaceae;g__Candidatus Nitromaritima	9.64e-08	4.66e-07	1.6e-07	8.15e-08	3.92e-08	2.22e-07	2.71e-07	2.55e-07	2.12e-07	1.71e-07	1.14e-07	1.55e-07
f__Nitrospinaceae;g__Nitrospina	9.36e-08	2.11e-07	2.55e-07	1.97e-07	1.83e-07	5.21e-07	3.24e-07	1.33e-07	7.55e-08	6.26e-08	5.91e-07	8.65e-08
f__Nitrospiraceae;g__Candidatus Magnetobacterium	0	0	0	0	3.48e-07	0	0	0	0	1.93e-07	6.13e-07	0
f__Nitrospiraceae;g__Candidatus Magnetoovum	0	0	0	0	2.7e-08	0	0	0	0	2.95e-08	0	0
f__Nitrospiraceae;g__Leptospirillum	5.69e-06	4.75e-06	5.8e-06	6.43e-06	5.33e-06	8.32e-06	5.63e-06	5.31e-06	4.8e-06	6.09e-06	5.96e-06	4.68e-06
f__Nitrospiraceae;g__Nitrospira	0	0	0	1.4e-06	1.31e-06	5.43e-06	0	1.3e-08	0	6.59e-06	1.19e-05	9.24e-07
f__Nocardiaceae;g__Aldersonia	0	0	0	3.23e-07	0	3.9e-07	0	0	0	3.45e-07	8.65e-07	0
f__Nocardiaceae;g__Antrihabitans	0	0	0	2.67e-07	3.03e-08	7.95e-08	0	4.5e-08	2.97e-08	3.95e-07	9.96e-07	4.53e-08
f__Nocardiaceae;g__Nocardia	1.7e-05	1.72e-05	1.82e-05	2.36e-05	2.26e-05	2.72e-05	1.76e-05	1.88e-05	1.57e-05	3.33e-05	5.8e-05	2.44e-05
f__Nocardiaceae;g__Prescottella	0	0	0	3.46e-08	1.16e-07	5.38e-07	0	0	5.78e-08	6.22e-07	8.78e-07	1.47e-07
f__Nocardiaceae;g__Rhodococcus	8.39e-07	1.11e-06	6.31e-07	7.01e-06	2.85e-06	1.09e-05	3.93e-07	1.35e-06	1.07e-06	1.16e-05	3.4e-05	5.06e-06
f__Nocardiaceae;g__Smaragdicoccus	0	0	0	9.73e-07	0	8.94e-07	0	0	0	9.06e-07	8.6e-07	1.83e-07
f__Nocardiaceae;g__Williamsia	3.24e-08	0	0	6.12e-07	8.1e-08	3.14e-07	0	6.52e-08	0	1.28e-06	2.36e-06	0
f__Nocardioidaceae;g__Aeromicrobium	4.82e-08	0	2.41e-08	3.45e-06	1.73e-07	2.82e-06	0	0	7.38e-08	4.45e-06	7.86e-06	2.19e-07
f__Nocardioidaceae;g__Friedmanniella	0	0	0	1.74e-07	6.29e-08	6.95e-07	4.48e-08	0	4.16e-08	4.63e-08	8.69e-07	7.05e-08
f__Nocardioidaceae;g__Marmoricola	4.07e-08	6.39e-08	0	0.00018439	1.14e-05	0.00016033	0	1.54e-07	6.53e-07	0.000252108	0.000141213	1.37e-05
f__Nocardioidaceae;g__Mumia	0	0	0	5.48e-07	0	3.45e-07	0	0	0	6.08e-07	7.19e-07	0
f__Nocardioidaceae;g__Nocardioides	0.000518665	0.000329023	0.000296624	9.89e-05	3.81e-05	7.99e-05	0.000295842	0.000334736	0.000402926	0.000108175	0.000106361	3.89e-05
f__Nocardioidaceae;g__Pimelobacter	0	0	0	9.62e-07	1.72e-07	3.05e-06	0	0	0	1.32e-06	1.11e-06	0
f__Nocardioidaceae;g__Tenggerimyces	1.49e-07	5.75e-07	4.6e-07	6.58e-07	8.21e-07	1.25e-06	2e-07	4.14e-07	6.3e-07	9.86e-07	2.6e-06	6.03e-07
f__Nocardioidaceae;g__Thermasporomyces	0	0	0	0	0	9.76e-08	0	0	0	1.47e-07	6.49e-08	0
f__Nocardiopsaceae;g__Haloactinospora	0	0	0	0	9.05e-07	5.08e-07	0	0	0	1.63e-06	2.78e-06	1.13e-06
f__Nocardiopsaceae;g__Marinactinospora	0	0	0	0	0	2.22e-07	0	0	0	0	3.8e-07	0
f__Nocardiopsaceae;g__Nocardiopsis	3.21e-07	1.66e-07	6.62e-08	3.82e-07	6.68e-07	1.71e-06	6.89e-08	3.23e-07	1.28e-07	1.53e-06	1.14e-06	7.42e-07
f__Nocardiopsaceae;g__Streptomonospora	4.62e-07	2.87e-07	7.86e-07	6.08e-07	5.96e-07	6.88e-07	5.09e-07	4.11e-07	2.29e-07	8.28e-07	3.4e-07	3.8e-07
f__Nocardiopsaceae;g__Thermobifida	0	0	0	2.55e-07	0	4.67e-08	0	0	0	4.08e-07	3e-07	0
f__Nosematidae;g__Nosema	1.39e-06	1.01e-06	7.02e-07	1.11e-06	7.64e-07	1.19e-06	1.97e-06	1.26e-06	1.37e-06	1.47e-06	9.85e-07	1.05e-06
f__Nosematidae;g__Vairimorpha	5.26e-08	1.35e-07	1.08e-07	1.09e-07	1.93e-07	1.2e-07	1.54e-07	3.1e-07	1.62e-07	4.43e-07	1.7e-06	0
f__Nostocaceae;g__Amazonocrinis	0	0	0	3.78e-08	1.11e-07	8.3e-08	0	0	0	0	6.64e-08	4.14e-08
f__Nostocaceae;g__Anabaena	9.4e-08	1.84e-07	3.88e-08	4.14e-07	1.79e-06	3.04e-06	2.22e-07	7.94e-08	7.85e-08	1.19e-06	2.52e-06	3.9e-07
f__Nostocaceae;g__Atlanticothrix	2.86e-07	2.86e-07	4.91e-08	4.95e-08	4.35e-07	3.26e-07	0	1.44e-07	4.73e-08	5.28e-08	0	0
f__Nostocaceae;g__Cylindrospermum	2.91e-07	2.66e-07	3.73e-07	2.69e-07	6.62e-07	7.73e-07	2.21e-07	3.35e-07	3.58e-07	5.23e-07	5.31e-07	1.27e-07
f__Nostocaceae;g__Desmonostoc	0	0	0	0	0	5.94e-07	0	0	0	0	0	0
f__Nostocaceae;g__Nostoc	3.04e-06	2.58e-06	2.77e-06	4.28e-06	6.94e-06	1.33e-05	3e-06	2.53e-06	3.54e-06	7.08e-06	1.52e-05	4.42e-06
f__Nostocaceae;g__Richelia	0	0	0	0	0	1.47e-07	0	0	0	4.77e-08	6.3e-08	0
f__Nowakowskiellaceae;g__Nowakowskiella	7.9e-06	1.02e-05	1.03e-05	9.19e-06	1.23e-05	8.78e-06	7.3e-06	9.84e-06	1e-05	1.17e-05	8.47e-06	1.03e-05
f__Oceanospirillaceae;g__Aliamphritea	0	0	0	1.58e-06	1.54e-06	3.68e-06	0	0	0	2.58e-06	5.55e-06	1.44e-06
f__Oceanospirillaceae;g__Amphritea	0	0	0	4.1e-08	2.74e-07	4.55e-07	0	0	0	1.77e-06	8.11e-07	0
f__Oceanospirillaceae;g__Bacterioplanes	0	0	0	6.37e-07	1.28e-06	1.27e-06	0	0	0	8.78e-07	2.09e-07	1.54e-06
f__Oceanospirillaceae;g__Bacterioplanoides	0	0	0	0	0	2.31e-08	0	0	0	3.59e-07	0	0
f__Oceanospirillaceae;g__Bermanella	0	0	0	1.83e-06	2.47e-06	5.66e-06	0	0	0	3.76e-06	7.94e-06	2.68e-06
f__Oceanospirillaceae;g__Litoribrevibacter	0	0	0	8.99e-07	3.12e-06	6.97e-06	0	0	0	3.27e-06	7.24e-06	2.2e-06
f__Oceanospirillaceae;g__Maribrevibacterium	0	0	0	0	2.64e-07	9.47e-07	0	0	0	6.21e-07	4.39e-08	1.25e-07
f__Oceanospirillaceae;g__Marinobacterium	1.23e-06	9.35e-07	8.17e-07	3.16e-06	6.66e-06	1.06e-05	6.58e-07	5.54e-07	6.31e-07	8.11e-06	1.44e-05	6.28e-06
f__Oceanospirillaceae;g__Marinomonas	1.33e-06	1.99e-06	1.27e-06	7.02e-06	7.63e-06	1.97e-05	1.21e-06	1.37e-06	1.89e-06	1.25e-05	2.56e-05	7.46e-06
f__Oceanospirillaceae;g__Marinospirillum	2.75e-07	5.08e-07	9.45e-08	4.97e-07	2.17e-07	6.74e-07	2.02e-07	6.15e-08	3.86e-07	1.45e-06	1.59e-06	4.31e-07
f__Oceanospirillaceae;g__Motiliproteus	0	0	0	1.16e-06	1.92e-06	2.93e-06	0	0	0	3.13e-06	4.81e-06	1.62e-06
f__Oceanospirillaceae;g__Neptuniibacter	0	0	0	2.08e-07	8.9e-07	2.35e-08	0	0	0	1.53e-06	2.23e-06	3.39e-07
f__Oceanospirillaceae;g__Neptunomonas	0	0	0	9.09e-07	4.87e-06	6.67e-06	0	0	0	4.96e-06	6.83e-06	3.33e-06
f__Oceanospirillaceae;g__Nitrincola	0	0	0	4.23e-07	1.1e-06	1.11e-06	0	0	0	1.76e-06	4.09e-06	6.57e-07
f__Oceanospirillaceae;g__Oceanobacter	2.12e-07	2.23e-07	1.97e-07	5.79e-07	2.5e-07	3.63e-07	2.68e-07	2.23e-07	4.07e-07	3.44e-07	1.85e-07	6.98e-07
f__Oceanospirillaceae;g__Oceanospirillum	0	0	0	1.06e-07	1.59e-06	3.08e-06	0	0	0	2.12e-06	1.43e-06	8.86e-07
f__Oceanospirillaceae;g__Oleibacter	0	0	0	2.69e-07	0	0	0	0	0	5.02e-07	0	6.57e-07
f__Oceanospirillaceae;g__Oleispira	0	0	0	2.94e-07	1.74e-07	5.37e-07	0	0	0	1.09e-06	3.33e-06	0
f__Oceanospirillaceae;g__Pontibacterium	0	0	0	0	2.98e-07	3.64e-07	0	0	0	1.03e-06	3.15e-07	3.42e-08
f__Oceanospirillaceae;g__Pseudospirillum	0	0	0	6.93e-08	8.45e-07	0	0	0	0	5.65e-07	9.1e-07	3.79e-07
f__Oceanospirillaceae;g__Thalassolituus	0	0	0	8.33e-07	1.34e-06	2.98e-06	0	0	0	3.7e-06	3.07e-06	4.91e-07
f__Oceanospirillaceae;g__Venatorbacter	0	0	0	2.93e-07	0	2.92e-07	0	0	0	2.05e-07	2.21e-06	0
f__Oculatellaceae;g__Oculatella	1.23e-07	2.12e-07	2.54e-07	1.28e-07	1e-06	4.22e-07	1.32e-07	0	2.45e-07	0	0	4.21e-07
f__Oculatellaceae;g__Shackletoniella	0	0	0	0	0	1.36e-07	0	0	0	6.62e-08	2.63e-07	0
f__Oculatellaceae;g__Thermoleptolyngbya	5.57e-07	1.25e-07	0	1.07e-07	2.37e-07	4.49e-07	1.55e-07	3.11e-07	2.05e-07	4.51e-07	1.23e-07	1.44e-07
f__Odoribacteraceae;g__Odoribacter	0	0	0	1.9e-07	1.91e-07	4.06e-07	0	0	0	5.06e-07	8.11e-07	3.47e-08
f__Oleiphilaceae;g__Oleiphilus	0	0	0	6.44e-07	1.77e-06	5.18e-06	0	0	0	3.66e-06	4.02e-06	1.29e-06
f__Oligoflexaceae;g__Oligoflexus	0	0	0	7.37e-07	1.32e-06	2.46e-06	0	0	0	1.74e-06	4.85e-06	1.33e-06
f__Olpidiaceae;g__Olpidium	3.54e-06	4.6e-06	3.84e-06	2.79e-06	4.66e-06	3.33e-06	3.21e-06	3.1e-06	3.3e-06	3.68e-06	3.47e-06	4.03e-06
f__Omphalotaceae;g__Collybiopsis	1.07e-07	1.84e-07	0	2.24e-07	0	3.39e-07	1.15e-07	0	1.07e-07	1.19e-07	0	4.51e-07
f__Omphalotaceae;g__Lentinula	8.05e-08	0	0	4.19e-08	0	4.59e-08	8.62e-08	1.62e-07	1.2e-07	2.23e-07	0	0
f__Omphalotaceae;g__Rhodocollybia	0	0	0	0	2.7e-07	3.47e-07	0	0	0	1.14e-06	5.01e-07	8.65e-08
f__Onygenaceae;g__Coccidioides	0	4.09e-08	0	0	1.45e-07	0	1.02e-07	0	4.73e-08	5.28e-08	6.98e-08	1.08e-07
f__Onygenaceae;g__Ophidiomyces	4.49e-07	2.49e-07	4.23e-07	5.59e-07	2.27e-07	1.46e-07	3.41e-07	1.61e-07	3.52e-07	4.5e-07	5.37e-07	6.82e-07
f__Ophiocordycipitaceae;g__Drechmeria	0	0	0	3.84e-07	0	0	0	0	0	9.27e-08	3.08e-06	0
f__Ophiocordycipitaceae;g__Hirsutella	4.72e-07	1.48e-07	0	1.13e-06	8.79e-08	4.06e-07	9.27e-08	1.74e-07	4.3e-07	6.2e-07	7.92e-06	4.92e-07
f__Ophiocordycipitaceae;g__Ophiocordyceps	1.23e-07	8.17e-08	1.96e-07	2.31e-06	2.79e-07	1.08e-07	1.79e-07	7.18e-08	9.47e-08	8.05e-07	6.98e-06	1.36e-07
f__Ophiocordycipitaceae;g__Purpureocillium	0	0	0	3.58e-06	0	1.35e-06	2.63e-08	1.15e-07	4.25e-08	2.61e-06	3.18e-05	0
f__Ophiocordycipitaceae;g__Tolypocladium	3.24e-07	0	1.68e-07	5.39e-06	3.73e-08	1.61e-06	3.93e-07	3.62e-07	2.38e-07	2.67e-06	4.14e-05	0
f__Ophiostomataceae;g__Leptographium	1.37e-06	1.53e-06	1.88e-06	2.12e-06	1.48e-06	1.31e-06	8.41e-07	7.54e-07	1.37e-06	1.63e-06	9.74e-07	1.41e-06
f__Ophiostomataceae;g__Ophiostoma	1.53e-07	2.6e-07	2.19e-07	2.92e-07	2.81e-07	3.15e-07	3.2e-08	2.48e-07	1.52e-07	1.04e-07	1.75e-07	3.84e-08
f__Ophiostomataceae;g__Sporothrix	0	0	0	2.93e-07	0	7.6e-08	0	0	0	2.14e-07	1.99e-06	0
f__Opitutaceae;g__Cephaloticoccus	0	0	3.97e-08	4.61e-07	1.82e-06	2.73e-06	2.48e-07	0	7.67e-08	5.21e-06	7.7e-06	8.37e-07
f__Opitutaceae;g__Ereboglobus	0	0	0	2.53e-07	2.83e-06	6.2e-06	0	0	0	4.45e-06	9.55e-06	2.81e-06
f__Opitutaceae;g__Geminisphaera	0	0	0	7.31e-07	3.07e-06	5.26e-06	0	0	0	1.14e-05	1.21e-05	3.17e-06
f__Opitutaceae;g__Horticoccus	0	0	0	1.78e-06	1.16e-05	2.74e-05	0	0	0	1.88e-05	6.71e-05	9.93e-06
f__Opitutaceae;g__Lacunisphaera	0	0	0	5.36e-06	0.00010604	0.000306243	0	0	0	8.99e-05	0.000402635	3.67e-05
f__Opitutaceae;g__Nibricoccus	0	0	0	4.69e-06	2.44e-05	5.07e-05	0	0	0	6.71e-05	9.44e-05	2.07e-05
f__Opitutaceae;g__Oleiharenicola	0	6.37e-08	6.07e-08	2.2e-05	0.000406443	0.00116138	0	0	3e-08	0.000340631	0.00143838	0.000135681
f__Opitutaceae;g__Opitutus	2.01e-07	3.64e-07	7.23e-07	9.35e-06	7.18e-05	0.000193977	1.07e-07	2.02e-07	0	0.000111548	0.000330654	4.41e-05
f__Opitutaceae;g__Rariglobus	7.02e-07	3.85e-07	4.99e-07	1.15e-05	4.21e-05	8.78e-05	7.06e-07	3.69e-07	1.23e-06	0.000195243	0.000163205	5.33e-05
f__Orbaceae;g__Gilliamella	0	0	0	0	0	0	0	0	0	0	2.14e-06	0
f__Orbaceae;g__Zophobihabitans	0	0	0	0	5.97e-08	0	0	0	0	0	0	0
f__Orbiliaceae;g__Arthrobotrys	9.29e-08	2.39e-07	1.91e-07	3.87e-07	3.77e-07	7.42e-07	1.99e-07	9.34e-08	9.24e-08	3.09e-07	0	6.34e-07
f__Orbiliaceae;g__Dactylella	3.7e-07	9.05e-08	6.35e-08	4.49e-07	2.51e-07	0	1.32e-07	0	3.76e-07	1.65e-07	6.41e-08	7.02e-08
f__Orbiliaceae;g__Dactylellina	1.55e-07	2.47e-07	3.47e-07	4.4e-08	6.44e-08	7.24e-08	3.09e-07	2.13e-07	8.41e-08	5.21e-07	3.1e-08	2.24e-07
f__Orbiliaceae;g__Drechslerella	1.25e-07	3.23e-07	0	2.61e-07	1.27e-07	0	2.69e-07	2.52e-07	0	3.7e-07	1.84e-07	1.66e-07
f__Orbiliaceae;g__Orbilia	0	0	2.12e-07	2.14e-07	3.14e-07	0	1.1e-07	3.11e-07	0	1.14e-07	0	3.52e-07
f__Ornithinimicrobiaceae;g__Ornithinimicrobium	0	0	0	0	0	2.09e-07	0	0	0	3.75e-07	2.58e-07	0
f__Oscillatoriaceae;g__Argonema	4.47e-07	2.52e-07	2.81e-07	4.88e-07	8.11e-07	8.19e-07	5.1e-07	4.4e-07	4.33e-07	6.05e-07	6.26e-07	3.93e-07
f__Oscillatoriaceae;g__Lyngbya	3.38e-07	5e-07	7.44e-07	3.62e-07	9.79e-07	1.97e-06	1.68e-07	4.54e-07	6.7e-07	3.41e-06	2.91e-06	8.32e-07
f__Oscillatoriaceae;g__Moorena	2.13e-06	1.17e-06	1.88e-06	1.81e-06	2.84e-06	2.97e-06	1.67e-06	1.89e-06	1.63e-06	3.26e-06	3.41e-06	2.22e-06
f__Oscillatoriaceae;g__Okeania	1.76e-07	4.17e-07	4.26e-07	2.45e-07	2.93e-07	5.41e-07	0	1.18e-07	1.75e-07	4.41e-08	6.52e-08	4.02e-07
f__Oscillatoriaceae;g__Oscillatoria	3.88e-07	2.67e-07	5.67e-07	8.85e-07	9.17e-07	1.09e-06	3.7e-07	5.1e-07	5.75e-07	8.31e-07	1.05e-06	6.76e-07
f__Oscillatoriaceae;g__Phormidium	5.33e-07	1.53e-07	1.22e-07	6.56e-07	6.82e-07	8.7e-07	1.9e-07	2.38e-07	1.18e-07	3.73e-07	3.72e-06	2.97e-07
f__Oscillatoriaceae;g__Plectonema	0	0	0	0	1.27e-07	5.69e-07	0	0	0	1.66e-07	3.65e-08	0
f__Oscillochloridaceae;g__Candidatus Chloroploca	0	0	0	0	3.85e-07	3.15e-06	0	0	0	1.35e-07	9.83e-07	1.78e-08
f__Oscillochloridaceae;g__Candidatus Viridilinea	0	0	0	0	3.65e-07	2.89e-06	0	0	0	3.54e-07	1.1e-06	5.15e-07
f__Oscillochloridaceae;g__Oscillochloris	0	0	0	4.47e-08	9.64e-07	4.1e-06	0	0	0	9.34e-07	2.01e-06	6.85e-08
f__Oscillospiraceae;g__Acetivibrio	2.3e-07	0	2.5e-07	4.17e-07	9.6e-08	5.19e-07	1.25e-07	3.86e-08	1.57e-07	1.81e-07	7.63e-07	6.23e-07
f__Oscillospiraceae;g__Anaerobacterium	0	0	0	0	1.53e-07	4.88e-08	0	0	0	0	2.04e-07	0
f__Oscillospiraceae;g__Flavonifractor	0	0	0	0	8.05e-08	9.04e-08	0	0	0	0	1.16e-07	0
f__Oscillospiraceae;g__Ligaoa	0	0	0	0	1.52e-07	3.98e-07	0	0	0	1.1e-07	5.11e-07	1.13e-07
f__Oscillospiraceae;g__Merdimmobilis	0	0	0	0	4.55e-07	0	0	0	0	0	2.63e-07	1.02e-07
f__Oscillospiraceae;g__Neglectibacter	0	0	0	0	0	0	0	0	0	0	3.65e-07	0
f__Oscillospiraceae;g__Pseudobacteroides	2.62e-07	4.5e-07	3.61e-07	1.82e-07	2.67e-07	2e-07	2.81e-07	0	8.7e-08	1.94e-07	1.28e-07	3.98e-07
f__Oscillospiraceae;g__Pseudoclostridium	0	0	0	0	1.62e-07	0	0	0	0	3.5e-07	0	0
f__Oscillospiraceae;g__Ruminiclostridium	1.86e-07	1.15e-07	2.98e-08	9.1e-07	7.29e-07	2.93e-06	2.25e-07	7.91e-08	5.75e-08	1.3e-06	2.32e-06	5.9e-07
f__Oscillospiraceae;g__Ruminococcus	7.98e-07	8.24e-07	1.23e-06	5.79e-07	1.05e-06	1.1e-06	1.04e-06	5.67e-07	3.79e-07	6.93e-07	1e-06	3.33e-07
f__Oscillospiraceae;g__Thermoclostridium	0	0	0	0	4.55e-08	4.27e-07	0	0	0	1.99e-07	1.01e-06	2.3e-07
f__Ostreibacteriaceae;g__Ostreibacterium	0	0	0	1.62e-07	0	2.84e-07	0	0	0	3.45e-07	9.11e-07	0
f__Oxalobacteraceae;g__Collimonas	0	0	0	9.54e-07	1.15e-06	3.64e-06	0	0	0	4.17e-06	1.04e-05	4.72e-07
f__Oxalobacteraceae;g__Duganella	0	0	0	4.15e-06	1.14e-05	1.75e-05	0	0	0	2.67e-05	3.43e-05	7.13e-06
f__Oxalobacteraceae;g__Glaciimonas	0	0	0	2.57e-08	0	1.41e-07	0	0	0	4.62e-07	1.03e-06	0
f__Oxalobacteraceae;g__Herbaspirillum	0	3.24e-08	1.57e-08	1.21e-06	3.22e-06	5.75e-06	0	0	0	7.25e-06	1.86e-05	2.57e-06
f__Oxalobacteraceae;g__Herminiimonas	0	0	0	5.31e-07	1.93e-07	1.06e-06	2.68e-08	0	0	2.34e-06	4.77e-06	4.61e-07
f__Oxalobacteraceae;g__Janthinobacterium	1.56e-07	3.14e-08	2.65e-07	1.38e-06	3.29e-06	1.32e-05	1.28e-07	1.07e-07	1.55e-07	1.24e-05	2.17e-05	2.94e-06
f__Oxalobacteraceae;g__Lacisediminimonas	0	0	0	0	0	0	0	0	0	0	6.94e-07	0
f__Oxalobacteraceae;g__Massilia	2.23e-07	4.73e-07	5.09e-07	7.35e-06	1.2e-05	3.36e-05	5.63e-07	5.54e-07	3.26e-07	2.6e-05	8.9e-05	8.4e-06
f__Oxalobacteraceae;g__Noviherbaspirillum	0	0	0	2.8e-06	2.09e-06	7.26e-06	3.99e-08	0	2.26e-08	1.21e-05	2.39e-05	2.9e-06
f__Oxalobacteraceae;g__Oxalicibacterium	0	0	0	3.52e-07	0	5.6e-08	0	0	0	1.69e-06	2.82e-06	3.69e-08
f__Oxalobacteraceae;g__Oxalobacter	0	0	0	0	0	0	0	0	0	0	1.2e-07	1.29e-07
f__Oxalobacteraceae;g__Pseudoduganella	0	0	0	1.35e-06	2.66e-06	8.43e-06	0	0	0	6.83e-06	1.14e-05	1.77e-06
f__Oxalobacteraceae;g__Rugamonas	0	0	0	1.2e-06	1.12e-06	3.05e-06	0	0	0	2.75e-06	9.09e-06	5.02e-07
f__Oxalobacteraceae;g__Solimicrobium	0	0	0	1.12e-07	1.49e-07	2.57e-07	1.93e-08	0	0	1.93e-06	2.04e-06	6.15e-08
f__Oxalobacteraceae;g__Telluria	0	0	0	3.23e-08	0	7.1e-08	0	0	0	0	7.82e-08	3.54e-08
f__Oxalobacteraceae;g__Undibacterium	8.62e-07	9.9e-07	8.08e-07	2.83e-06	3.84e-06	1.72e-05	9.62e-07	1.3e-06	8.35e-07	1.44e-05	2.29e-05	3.91e-06
f__Paenibacillaceae;g__Brevibacillus	6.88e-07	4.96e-07	1.17e-07	6.61e-07	1.12e-06	3.82e-06	1.53e-07	3.14e-07	8.91e-08	5.65e-07	1.9e-06	7.26e-07
f__Paenibacillaceae;g__Chengkuizengella	1.73e-07	7.41e-08	1.33e-07	1.14e-07	3.46e-07	5e-07	7.71e-08	1.3e-07	1.72e-07	7.97e-08	5.14e-07	2.62e-07
f__Paenibacillaceae;g__Cohnella	3.28e-06	3.82e-06	3.19e-06	4.55e-06	6.54e-06	1.3e-05	4.07e-06	4.38e-06	2.57e-06	8.93e-06	7.81e-06	5.14e-06
f__Paenibacillaceae;g__Fontibacillus	0	0	0	0	5.86e-08	4.39e-08	0	0	0	0	3.1e-07	4.38e-08
f__Paenibacillaceae;g__Gorillibacterium	0	0	0	5.31e-07	3.89e-07	2.18e-06	0	0	0	9.89e-07	2.43e-06	7.63e-07
f__Paenibacillaceae;g__Paenibacillus	1.96e-05	2.11e-05	2.11e-05	2.62e-05	2.93e-05	5.29e-05	1.86e-05	1.93e-05	2.24e-05	3.72e-05	5.38e-05	2.79e-05
f__Paenibacillaceae;g__Saccharibacillus	0	0	0	0	8.05e-08	0	0	0	0	8.78e-08	0	0
f__Paludibacteraceae;g__Paludibacter	0	0	0	4.12e-07	0	6.39e-07	0	0	0	1.78e-07	7.33e-07	4.57e-07
f__Parachlamydiaceae;g__Candidatus Protochlamydia	3.44e-06	2.41e-06	3.2e-06	2.88e-06	8.19e-06	4.07e-06	3.87e-06	2.27e-06	2e-06	3.63e-06	4.71e-06	4.3e-06
f__Parachlamydiaceae;g__Neochlamydia	9.32e-07	7.86e-07	5.94e-07	8.96e-07	2.82e-06	2.69e-07	6.8e-07	6.07e-07	7.96e-07	1.52e-06	7.54e-07	1.78e-06
f__Parachlamydiaceae;g__Parachlamydia	9.9e-07	8.42e-07	9.56e-07	8.78e-07	7.75e-06	6.16e-07	1.21e-06	1.59e-06	9.68e-07	1.73e-06	1.91e-06	3.39e-06
f__Paracoccaceae;g__Agaricicola	0	0	0	0	7.37e-08	2.98e-07	0	0	0	1.13e-06	1.29e-06	2.35e-07
f__Paracoccaceae;g__Albimonas	0	0	0	0	0	0	0	0	0	3.56e-08	1.41e-07	0
f__Paracoccaceae;g__Aliiroseovarius	0	0	0	0	3.27e-08	2.14e-08	0	0	0	1.63e-06	2.03e-07	5.49e-08
f__Paracoccaceae;g__Allosediminivita	0	0	0	0	0	0	0	0	0	0	0	0
f__Paracoccaceae;g__Alterinioella	0	0	0	0	0	0	0	0	0	0	1.93e-07	0
f__Paracoccaceae;g__Amaricoccus	0	0	0	0	4.25e-08	0	0	0	0	5.44e-07	6.13e-08	1.28e-07
f__Paracoccaceae;g__Boseongicola	0	0	0	0	0	0	0	0	0	0	1.75e-07	0
f__Paracoccaceae;g__Cereibacter	5.94e-07	7.6e-07	7.09e-07	6.26e-07	1.11e-06	1.58e-06	1.05e-07	6.94e-07	3.91e-07	4.86e-07	2.85e-06	8.43e-07
f__Paracoccaceae;g__Cochlodiniinecator	0	0	0	0	0	7.15e-08	0	0	0	0	7.35e-07	0
f__Paracoccaceae;g__Fluviibacterium	0	0	0	0	5.58e-08	6.27e-08	0	0	0	1.22e-07	0	0
f__Paracoccaceae;g__Frigidibacter	0	0	0	2.43e-07	3.35e-07	1.51e-07	0	0	0	1.99e-07	1.93e-07	0
f__Paracoccaceae;g__Fuscibacter	0	0	0	0	0	0	0	0	0	1.59e-07	9.83e-07	5.46e-08
f__Paracoccaceae;g__Gemmobacter	0	0	0	1.83e-07	6.42e-07	6.11e-07	0	0	0	1.51e-07	1.7e-06	1.87e-07
f__Paracoccaceae;g__Haematobacter	0	0	0	0	0	4.37e-08	0	0	0	0	7.58e-07	0
f__Paracoccaceae;g__Limimaricola	1.8e-07	1.24e-07	0	1.87e-07	1.1e-07	8.22e-08	7.71e-08	1.09e-07	1.07e-07	1.6e-07	0	2.87e-07
f__Paracoccaceae;g__Mangrovicoccus	6.33e-07	7.22e-07	3.26e-07	4.78e-07	8.75e-07	9.28e-08	3.79e-08	2.47e-07	4.57e-07	5.69e-07	1.35e-07	6.08e-07
f__Paracoccaceae;g__Marimonas	0	0	0	6.78e-08	0	0	0	0	0	2.17e-07	1.43e-07	0
f__Paracoccaceae;g__Marinibacterium	0	0	0	0	0	0	0	0	0	0	6.09e-07	0
f__Paracoccaceae;g__Neotabrizicola	0	0	0	0	0	0	0	0	0	0	0	0
f__Paracoccaceae;g__Oceanibium	1.39e-06	1.53e-06	1.4e-06	1.99e-06	1.77e-06	1.65e-06	2.11e-06	1.42e-06	1.04e-06	1.62e-06	2.51e-06	1.24e-06
f__Paracoccaceae;g__Paenirhodobacter	0	0	0	0	0	7.04e-08	0	0	0	0	0	0
f__Paracoccaceae;g__Paracoccus	6.26e-07	2.48e-07	1.75e-07	2.9e-06	1.96e-06	3.96e-06	3.01e-07	2.01e-07	4.33e-07	3.17e-06	1.43e-05	1.57e-06
f__Paracoccaceae;g__Pararhodobacter	0	0	0	3.99e-08	1.72e-08	4.37e-07	0	0	0	3.6e-07	2.05e-06	6.94e-07
f__Paracoccaceae;g__Parasedimentitalea	0	0	0	0	4.52e-07	3.05e-07	0	0	0	3.95e-07	1.3e-07	0
f__Paracoccaceae;g__Paroceanicella	6.06e-07	3.59e-07	2.63e-07	3.85e-07	3.39e-07	1.01e-06	4.68e-07	2.14e-07	0	2.02e-07	3.02e-07	6.28e-07
f__Paracoccaceae;g__Pelagivirga	3.47e-06	3.31e-06	3.65e-06	2.86e-06	3.58e-06	2.39e-06	3.36e-06	3.19e-06	2.2e-06	2.57e-06	2.23e-06	3.36e-06
f__Paracoccaceae;g__Phaeovulum	0	0	0	3.93e-07	0	1.57e-07	0	0	0	0	6.04e-07	0
f__Paracoccaceae;g__Pseudogemmobacter	0	0	0	2.76e-07	0	0	0	0	0	0	3.24e-07	0
f__Paracoccaceae;g__Pseudooceanicola	2.5e-07	1.53e-07	1.44e-07	5.18e-07	3.25e-07	3.23e-07	1.14e-07	2.16e-07	4.93e-07	2.32e-07	5.71e-07	3.24e-07
f__Paracoccaceae;g__Pseudoprimorskyibacter	0	0	0	0	3.59e-08	1.21e-07	0	0	0	3.92e-08	0	0
f__Paracoccaceae;g__Pseudoroseicyclus	0	0	0	0	0	0	0	0	0	0	3.6e-07	0
f__Paracoccaceae;g__Rhodobacter	0	0	0	1.99e-07	3.24e-07	5.77e-07	0	0	0	2.71e-07	1.3e-06	6.28e-08
f__Paracoccaceae;g__Rhodovulum	0	0	0	8.44e-08	1.52e-07	1.1e-06	0	0	0	1.06e-06	2.63e-06	6.27e-07
f__Paracoccaceae;g__Roseinatronobacter	0	0	0	1.39e-07	0	4.42e-07	0	0	0	3.75e-07	1.29e-06	0
f__Paracoccaceae;g__Sinirhodobacter	0	0	0	0	1.43e-07	0	0	0	0	1.24e-07	2.25e-06	1.6e-07
f__Paracoccaceae;g__Tabrizicola	0	0	0	0	0	0	0	0	0	0	0	3.34e-07
f__Paracoccaceae;g__Thalassobium	0	0	0	9.79e-08	6.59e-08	8.14e-07	0	0	0	7.19e-07	1.9e-07	1.48e-07
f__Paracoccaceae;g__Thalassorhabdomicrobium	1.86e-07	7.97e-08	0	0	9.44e-08	2.12e-07	2.99e-07	1.87e-07	9.24e-08	2.06e-07	1.36e-07	2.11e-07
f__Paracoccaceae;g__Thioclava	0	0	0	0	0	3.95e-07	0	0	0	2.5e-07	0	0
f__Paracoccaceae;g__Tritonibacter	0	0	0	3.73e-07	0	0	0	0	0	0	0	0
f__Paracoccaceae;g__Xinfangfangia	0	0	0	0	0	0	0	0	0	3.32e-08	6.45e-08	2.04e-07
f__Paracoccaceae;g__Yoonia	0	0	0	0	0	0	0	0	0	0	5.41e-07	0
f__Paracoccaceae;g__Zongyanglinia	2.71e-05	2.9e-05	3.07e-05	3.29e-05	3.09e-05	3.28e-05	3.01e-05	2.75e-05	2.86e-05	2.92e-05	3.04e-05	3.04e-05
f__Paraconexibacteraceae;g__Paraconexibacter	0	0	0	0	0	0	0	0	0	0	5.41e-08	0
f__Paraglomeraceae;g__Paraglomus	1.33e-05	1.17e-05	1.2e-05	1.3e-05	1.36e-05	1.34e-05	1.12e-05	1.13e-05	1.11e-05	1.39e-05	1.21e-05	1.3e-05
f__Parmeliaceae;g__Imshaugia	2.82e-07	2.13e-07	1.2e-07	1.72e-07	2.69e-07	2.84e-07	3.73e-07	2.83e-07	1.48e-07	5.14e-07	6.07e-07	3.02e-07
f__Parmeliaceae;g__Letharia	3.37e-07	6.55e-07	3.36e-07	4.71e-07	5.75e-07	3.4e-07	2.31e-07	4.53e-07	1.86e-07	5.82e-07	1.14e-06	2.08e-07
f__Partitiviridae;g__Deltapartitivirus	2.3e-07	4.93e-08	1.78e-07	5.98e-08	0	3.93e-07	6.15e-08	1.16e-07	2.28e-07	6.37e-08	1.68e-07	6.54e-08
f__Parvibaculaceae;g__Candidatus Phaeomarinobacter	0	0	0	3.17e-08	7.74e-07	0	0	0	0	3.71e-07	4.46e-08	6.94e-07
f__Parvibaculaceae;g__Kaustia	0	0	0	0	6.76e-08	1.51e-06	0	0	0	1.26e-06	3.29e-08	2.48e-07
f__Parvibaculaceae;g__Parvibaculum	0	0	0	0	1.47e-07	3.14e-07	0	0	0	5.67e-05	1.92e-06	7.65e-08
f__Parvibaculaceae;g__Rhodoligotrophos	0	0	0	3.98e-08	5.05e-07	9.28e-07	0	0	9.64e-09	9.18e-07	3.52e-06	4.36e-07
f__Parvibaculaceae;g__Tepidicaulis	0	0	0	0	0	0	0	0	0	3.92e-07	0	0
f__Parvicellaceae;g__Parvicella	0	0	0	1.35e-07	5.33e-07	1.56e-06	0	0	0	2.1e-06	2.07e-06	3.12e-07
f__Parvularculaceae;g__Amphiplicatus	0	0	0	4.6e-08	0	0	0	0	0	4.91e-08	5.19e-07	0
f__Parvularculaceae;g__Aquisalinus	0	0	0	0	0	2.26e-07	0	0	0	2e-07	6.77e-07	1.13e-07
f__Parvularculaceae;g__Hyphococcus	0	0	0	1.48e-07	0	5.4e-08	0	0	0	7.87e-07	1.53e-06	0
f__Parvularculaceae;g__Marinicaulis	1.22e-07	1.57e-07	2.84e-07	1.91e-07	2.8e-07	2.09e-07	1.31e-07	1.85e-07	2.13e-07	3.9e-07	1.23e-06	2.09e-07
f__Parvularculaceae;g__Parvularcula	0	1.37e-07	2.3e-07	3.32e-08	2.2e-07	3.99e-07	3.42e-08	6.41e-08	2.22e-07	4.99e-07	2.25e-07	2.48e-07
f__Pasteurellaceae;g__Actinobacillus	0.000555873	0.000631545	0.000611129	0.000681337	0.000655822	0.000650955	0.000580668	0.000580492	0.000556837	0.000635092	0.00059573	0.000657205
f__Pasteurellaceae;g__Aggregatibacter	0	0	0	0	6.82e-07	0	0	0	0	2.66e-07	3.16e-07	6.55e-07
f__Pasteurellaceae;g__Mannheimia	0	0	0	8.24e-08	0	8.79e-08	0	0	0	7.59e-07	1.86e-06	0
f__Pasteurellaceae;g__Pasteurella	0.000953983	0.000656228	0.000525129	0.000129739	9.05e-05	9.15e-05	0.000570885	0.000595275	0.00074286	0.000111937	0.000128818	9.05e-05
f__Pasteurellaceae;g__Rodentibacter	4.36e-06	4.71e-06	5.27e-06	5.26e-06	5.33e-06	5.75e-06	3.83e-06	4.78e-06	3.75e-06	5.04e-06	4.92e-06	6.43e-06
f__Patellariaceae;g__Patellaria	1.78e-07	1.99e-07	0	0	3.45e-07	2.64e-07	4.96e-07	3.15e-08	0	0	0	0
f__Patulibacteraceae;g__Patulibacter	6.1e-07	6.4e-07	1.4e-07	3.65e-07	4.13e-07	4.48e-07	2.91e-07	2.73e-07	2.02e-07	3.76e-07	1.22e-06	3.86e-07
f__Paxillaceae;g__Hydnomerulius	9.75e-07	5.43e-07	7.67e-07	7.21e-07	9.28e-07	5.58e-07	5.51e-07	5.2e-07	2.68e-07	8.57e-07	8.16e-07	6.03e-07
f__Paxillaceae;g__Paxillus	6.86e-07	3.97e-07	6.28e-07	8.24e-07	7.5e-07	5.17e-07	9.42e-07	2.41e-07	4.76e-07	9.24e-07	6.23e-07	5.11e-07
f__Pectobacteriaceae;g__Acerihabitans	0	0	0	0	7.35e-08	0	0	0	0	0	0	1.1e-07
f__Pectobacteriaceae;g__Brenneria	0	0	0	6.59e-07	1.09e-06	2.67e-06	0	0	0	5.27e-07	2.55e-06	1.17e-06
f__Pectobacteriaceae;g__Dickeya	0.000109248	0.000110237	0.000109716	0.000121739	0.000124805	0.000122578	0.000105425	0.000100699	9.83e-05	0.000114978	0.000109051	0.000110981
f__Pectobacteriaceae;g__Pectobacterium	1.88e-05	1.58e-05	1.81e-05	2.05e-05	2.05e-05	1.95e-05	1.53e-05	1.56e-05	1.78e-05	1.98e-05	1.83e-05	2.02e-05
f__Pelagibacteraceae;g__Candidatus Pelagibacter	1.56e-07	1e-07	4.02e-08	2.03e-07	9.9e-07	1.78e-07	4.18e-08	3.92e-08	1.16e-07	3.89e-07	1.52e-06	6.01e-07
f__Peniophoraceae;g__Peniophora	5.22e-07	6.3e-07	1.19e-06	7.88e-07	9.78e-07	3.58e-07	5.63e-07	5.28e-07	5.19e-07	9.3e-07	1.53e-07	2.41e-07
f__Peptococcaceae;g__Acididesulfobacillus	0	0	0	0	0	1.52e-07	0	0	0	9.87e-08	0	4.05e-07
f__Peptococcaceae;g__Desulfitibacter	0	0	0	0	1.52e-07	5.47e-07	0	0	0	0	3.68e-07	0
f__Peptococcaceae;g__Desulfofalx	0	0	0	0	0	4.05e-07	0	0	0	0	0	0
f__Peptococcaceae;g__Desulfofundulus	0	0	0	0	5.1e-08	1.72e-07	0	0	0	0	1.47e-07	0
f__Peptococcaceae;g__Desulfolucianica	4.23e-08	2.54e-07	3.92e-07	4.4e-08	2.15e-07	0	9.06e-08	4.25e-08	1.68e-07	1.87e-07	6.19e-08	9.62e-08
f__Peptococcaceae;g__Desulforamulus	0	0	0	0	8.79e-08	0	0	0	0	0	0	8.16e-08
f__Peptococcaceae;g__Thermanaerosceptrum	0	0	0	0	0	0	0	0	0	0	1.32e-07	0
f__Peptoniphilaceae;g__Peptoniphilus	0	0	0	0	0	0	0	0	0	0	0	0
f__Peptostreptococcaceae;g__Clostridioides	0.00162838	0.00109969	0.000930477	0.000293184	0.000213746	0.000190531	0.000984478	0.00105085	0.00129789	0.000252217	0.000253345	0.000201211
f__Peptostreptococcaceae;g__Paeniclostridium	0	2.3e-08	0	5.57e-08	2.72e-08	3.06e-08	5.74e-08	5.39e-08	2.66e-08	1.48e-07	0	9.14e-08
f__Peptostreptococcaceae;g__Proteocatella	5.11e-06	4.99e-06	4.79e-06	5.76e-06	5.62e-06	5.59e-06	5.58e-06	5.01e-06	5.07e-06	5.34e-06	5.8e-06	5.32e-06
f__Peptostreptococcaceae;g__Tepidibacter	1.23e-07	3.34e-07	3.69e-07	4.42e-07	3.89e-07	4.75e-07	3.31e-07	4.39e-07	5.72e-07	2.08e-07	6.33e-07	5.95e-07
f__Peptostreptococcaceae;g__Terrisporobacter	0	0	0	0	0	8.67e-08	0	0	0	0	0	8.65e-08
f__Periconiaceae;g__Periconia	2.83e-07	1.04e-07	4.19e-07	1.05e-07	4.74e-07	2.76e-07	5.44e-07	3.43e-07	4.44e-07	3.58e-07	1.17e-07	1.62e-07
f__Perlucidibacaceae;g__Perlucidibaca	0	0	0	9.09e-06	4.14e-07	6.1e-06	0	5.56e-08	0	5.39e-05	4.97e-05	0
f__Persicobacteraceae;g__Persicobacter	0	0	0	0	4.66e-08	1.57e-07	0	0	0	1.53e-07	1.34e-07	5.22e-08
f__Petrachlorosaceae;g__Petrachloros	0	0	0	0	1.46e-07	3.2e-07	0	0	0	0	2.31e-07	0
f__Petrotogaceae;g__Marinitoga	3.19e-07	2.27e-07	2.19e-07	3.86e-07	5.94e-07	7.28e-07	2.84e-07	2.14e-07	2.64e-07	3.53e-07	7.39e-07	3.03e-07
f__Petrotogaceae;g__Petrotoga	0	0	0	0	1.92e-08	0	0	0	0	0	0	0
f__Pezizaceae;g__Kalaharituber	9.63e-07	7.21e-07	4.45e-07	1.23e-06	3.23e-07	8.89e-07	4.32e-07	5.6e-07	3.52e-07	6.72e-07	6.09e-07	1.21e-06
f__Pezizaceae;g__Tirmania	2.87e-07	2.04e-07	1.77e-07	2.31e-07	4.92e-07	2.66e-07	4.45e-07	6.36e-07	2.8e-07	1.12e-06	6.9e-07	5.22e-07
f__Phaeosphaeriaceae;g__Parastagonospora	2.62e-06	3.33e-06	2.76e-06	3.65e-06	3e-06	3.73e-06	1.98e-06	2.62e-06	3.72e-06	3.21e-06	3.61e-06	3.25e-06
f__Phaffomycetaceae;g__Cyberlindnera	9.97e-07	3.7e-07	5.72e-07	5.41e-07	4.87e-07	1.1e-06	2.57e-07	2.58e-07	4.68e-07	4.48e-07	3.52e-07	4.97e-07
f__Phaffomycetaceae;g__Komagataella	8.43e-07	1.04e-07	1.25e-07	1.07e-07	4.56e-07	8.31e-07	8.51e-07	3.48e-07	1.02e-07	2.49e-07	5.07e-07	1.17e-07
f__Phaffomycetaceae;g__Wickerhamomyces	4.15e-06	3.67e-06	5.23e-06	3.83e-06	2.94e-06	3.46e-06	3.57e-06	3.51e-06	3.9e-06	6.18e-06	3.13e-06	3.82e-06
f__Phakopsoraceae;g__Phakopsora	5.85e-07	1.01e-06	7.23e-07	6.67e-07	6.25e-07	5.32e-07	5.67e-07	8.81e-07	7.85e-07	3.89e-07	6.79e-07	7.3e-07
f__Phanerochaetaceae;g__Phanerochaete	2.85e-06	3.86e-06	5.1e-06	2.88e-06	3e-06	6.42e-06	3.82e-06	4.07e-06	3.73e-06	3.37e-06	3.23e-06	4.92e-06
f__Phototrophicaceae;g__Phototrophicus	0	0	0	3.07e-08	1.17e-06	4.19e-06	0	0	0	5.71e-07	1.08e-06	4.58e-08
f__Phreatobacteraceae;g__Phreatobacter	2.98e-07	2.19e-07	2.63e-07	3.54e-07	3.46e-07	1.15e-06	3.64e-07	3.42e-07	0	1.41e-07	1.91e-06	2.02e-07
f__Phycisphaeraceae;g__Algisphaera	4.32e-08	3.71e-08	0	0	4.39e-08	2.47e-07	4.63e-08	0	8.6e-08	1.23e-07	3.25e-07	4.92e-08
f__Phycisphaeraceae;g__Phycisphaera	0	0	0	0	2.42e-08	4.77e-08	0	0	0	7.56e-07	6.41e-07	8.13e-08
f__Phycisphaeraceae;g__Poriferisphaera	0	0	0	3.75e-08	1.1e-07	4.52e-07	0	0	0	0	1.06e-07	8.2e-08
f__Phycodnaviridae;g__Chlorovirus	2.52e-07	2.82e-07	2.08e-07	2.67e-07	1.54e-07	4.12e-07	5.41e-08	1.52e-07	1e-07	2.24e-07	2.73e-07	2.01e-07
f__Phycodnaviridae;g__Prasinovirus	3.98e-08	1.71e-07	4.1e-08	2.48e-07	1.62e-07	3.42e-07	4.27e-07	2.4e-07	1.19e-07	2.18e-07	2.96e-07	4.69e-07
f__Phycodnaviridae;g__Prymnesiovirus	0	0	0	0	0	0	0	0	0	0	0	3.01e-07
f__Phycomycetaceae;g__Phycomyces	1.5e-06	1e-06	1.45e-06	1.07e-06	1.32e-06	1.12e-06	9.42e-07	9.73e-07	1.48e-06	1.24e-06	1.01e-06	1.48e-06
f__Phycomycetaceae;g__Spinellus	7.96e-07	8.25e-07	6.66e-07	5.88e-07	4.71e-07	1.01e-06	1.89e-07	5.72e-07	7.35e-07	5.62e-07	3.1e-07	4.44e-07
f__Phyllobacteriaceae;g__Aliihoeflea	0	0	0	0	0	1.02e-07	0	0	0	4.96e-08	3.94e-07	1.53e-07
f__Phyllobacteriaceae;g__Aminobacter	0	0	0	1.45e-06	2.19e-06	4.64e-06	0	0	0	2.55e-06	6.91e-06	3.08e-06
f__Phyllobacteriaceae;g__Aquamicrobium	0	0	0	5.26e-07	3.11e-07	5.43e-07	0	0	0	4.31e-07	3.92e-06	1.16e-07
f__Phyllobacteriaceae;g__Aquibium	0	0	0	0	1.19e-07	3.97e-07	0	0	0	3.06e-07	1.21e-07	1.88e-08
f__Phyllobacteriaceae;g__Chelativorans	4.56e-07	5.86e-07	3.48e-08	5e-07	1.91e-06	1.44e-06	4.86e-07	7.43e-07	4.53e-07	1.72e-06	5.23e-06	1.19e-06
f__Phyllobacteriaceae;g__Corticibacterium	0	0	0	0	5.42e-08	0	0	0	0	1.18e-07	0	6.07e-08
f__Phyllobacteriaceae;g__Hoeflea	1.33e-07	0	0	1.86e-06	1.44e-06	5.09e-06	2.85e-07	0	1.32e-07	3.82e-06	1.22e-05	1.21e-06
f__Phyllobacteriaceae;g__Lentilitoribacter	0	0	0	0	0	0	0	0	0	0	0	0
f__Phyllobacteriaceae;g__Mesorhizobium	0.000120061	0.000133521	0.000100878	9.73e-05	0.000122157	0.000180797	0.000115345	0.000111322	0.000127562	0.000171233	0.00027187	0.000133568
f__Phyllobacteriaceae;g__Nitratireductor	0	0	0	2.74e-07	1.05e-06	3.18e-06	0	0	0	3.53e-06	6.57e-06	1.92e-06
f__Phyllobacteriaceae;g__Oricola	0	0	0	0	8.49e-08	3.14e-07	0	0	0	9.27e-08	1.58e-07	0
f__Phyllobacteriaceae;g__Oryzicola	0	0	0	0	0	0	0	0	0	0	0	0
f__Phyllobacteriaceae;g__Paramesorhizobium	0	0	0	6.99e-08	1.36e-07	0	0	0	0	7.45e-08	9.84e-08	0
f__Phyllobacteriaceae;g__Phyllobacterium	0	0	0	1.23e-06	1.63e-06	1.53e-06	0	0	0	2.35e-06	1.29e-05	1.36e-06
f__Phyllobacteriaceae;g__Pseudaminobacter	0	0	0	1.05e-06	4.5e-07	1.83e-06	1.89e-08	0	0	1.43e-06	6.88e-06	7.09e-07
f__Phyllobacteriaceae;g__Pseudohoeflea	0	0	0	0	3.69e-07	2.39e-07	0	0	0	0	8.35e-08	3.13e-08
f__Phyllobacteriaceae;g__Salaquimonas	0	0	0	0	0	0	0	0	0	0	3.94e-07	0
f__Phyllobacteriaceae;g__Thalassocella	0	0	0	5.34e-06	6.38e-06	1.57e-05	0	0	0	9.64e-06	2.49e-05	5.43e-06
f__Phyllobacteriaceae;g__Tianweitania	0	0	0	0	3.48e-07	2.28e-07	0	0	0	0	2.25e-06	4.65e-07
f__Physalacriaceae;g__Armillaria	5.98e-07	5.03e-07	6.36e-07	8.1e-07	9.17e-07	1.29e-06	4.54e-07	4.96e-07	9.14e-07	5.95e-07	6.7e-07	8.7e-07
f__Physalacriaceae;g__Cylindrobasidium	1.75e-07	3e-07	3.61e-07	5.67e-07	3.98e-07	6.95e-07	7.26e-07	1.3e-07	8.7e-08	5.28e-07	5.08e-07	8.71e-07
f__Physalacriaceae;g__Flammulina	1.07e-07	1.1e-07	8.83e-08	0	2.18e-08	1.22e-07	6.89e-08	0	8.53e-08	2.38e-08	3.14e-08	0
f__Physciaceae;g__Heterodermia	1.79e-06	1.53e-06	8.28e-07	1.1e-06	1.69e-06	1.67e-06	9.3e-07	6.46e-07	5.98e-07	1.03e-06	1.92e-06	1.46e-06
f__Physodermataceae;g__Paraphysoderma	9.79e-06	9.65e-06	1.25e-05	1.33e-05	1.21e-05	1.02e-05	1.11e-05	9.36e-06	8.32e-06	1.04e-05	1.12e-05	1.41e-05
f__Pichiaceae;g__Ogataea	6.49e-06	6.31e-06	5.83e-06	7e-06	6.58e-06	6.91e-06	5.83e-06	7.3e-06	4.88e-06	7.21e-06	5.89e-06	5.83e-06
f__Pichiaceae;g__Pichia	3.19e-06	3.88e-06	2.6e-06	3.17e-06	3.94e-06	2.87e-06	2.74e-06	2.74e-06	3.14e-06	3.01e-06	2.45e-06	3.21e-06
f__Piedraiaceae;g__Piedraia	4.48e-07	3.46e-07	3.23e-07	1.86e-07	4.55e-08	1.02e-07	2.88e-07	1.8e-07	8.91e-08	1.49e-07	1.97e-07	2.55e-07
f__Pilobolaceae;g__Pilobolus	1.6e-06	1.77e-06	1.57e-06	2.35e-06	2.25e-06	2.44e-06	1.7e-06	2e-06	2.35e-06	1.88e-06	2.79e-06	3.03e-06
f__Piptocephalidaceae;g__Piptocephalis	2.33e-06	2.92e-06	2.31e-06	3.59e-06	3.58e-06	4.18e-06	2.06e-06	2.4e-06	1.97e-06	2.86e-06	2.32e-06	3.05e-06
f__Piptocephalidaceae;g__Syncephalis	4.58e-06	5.49e-06	5.38e-06	6.98e-06	5.85e-06	7.02e-06	4.23e-06	5.22e-06	3.55e-06	6.85e-06	7.41e-06	6.32e-06
f__Pirellulaceae;g__Anatilimnocola	1.09e-07	1.23e-07	4.84e-07	1.31e-06	5.84e-07	1.18e-06	3.94e-07	4.41e-07	2.87e-07	1.18e-06	2.99e-06	8.7e-07
f__Pirellulaceae;g__Aureliella	0	0	0	6.07e-08	1.72e-07	3.27e-07	0	0	0	0	5.32e-07	0
f__Pirellulaceae;g__Blastopirellula	2.53e-07	7.67e-07	7.85e-07	1.1e-06	1.52e-06	2.13e-06	6.47e-07	4.61e-07	4.45e-07	1.88e-06	5.47e-06	1.15e-06
f__Pirellulaceae;g__Bremerella	0	0	0	4.69e-08	3.05e-08	1.54e-07	5.48e-08	0	0	0	6.61e-07	1.03e-07
f__Pirellulaceae;g__Candidatus Laterigemmans	0	0	0	1.65e-08	3.23e-08	9.06e-08	0	0	0	0	6.98e-08	1.08e-07
f__Pirellulaceae;g__Lignipirellula	0	0	0	0	0	2e-07	0	0	0	0	5.13e-08	0
f__Pirellulaceae;g__Novipirellula	2.63e-07	3.44e-07	2.7e-07	5.94e-07	5.37e-07	5.64e-07	1.49e-07	1.41e-07	2.45e-07	4.78e-07	8.56e-07	3.79e-07
f__Pirellulaceae;g__Pirellula	0	0	0	0	8.31e-08	6.12e-07	0	0	0	8.03e-07	1.62e-06	9.62e-08
f__Pirellulaceae;g__Rhodopirellula	0.000937153	0.000638493	0.000510929	0.000115154	6.82e-05	5.57e-05	0.000559487	0.000577518	0.000735406	8.53e-05	9.74e-05	6.12e-05
f__Pirellulaceae;g__Roseiconus	8.05e-08	2.42e-07	1.66e-07	9.45e-07	1.08e-06	2.28e-06	0	1.21e-07	2.8e-07	5.65e-07	1.66e-06	9.43e-07
f__Pirellulaceae;g__Roseimaritima	0	0	0	0	0	0	0	0	0	0	6.45e-08	0
f__Pirellulaceae;g__Rosistilla	0	0	0	1.04e-07	2.52e-07	4.79e-07	0	0	0	3.38e-08	1.78e-06	1.14e-07
f__Pirellulaceae;g__Rubripirellula	2.77e-07	2.38e-07	1.9e-07	1.36e-07	2.59e-07	1.23e-07	3.96e-07	9.28e-08	1.38e-07	6.24e-07	8.13e-07	4.73e-07
f__Pirellulaceae;g__Stieleria	0	0	0	3.78e-08	4.07e-07	1.99e-06	0	0	0	5.97e-07	1.27e-06	4.14e-08
f__Piscirickettsiaceae;g__Cycloclasticus	1.33e-07	2.28e-08	8.22e-08	2.71e-07	1.93e-06	2.16e-06	0	5.35e-08	2.64e-08	1.56e-06	2.14e-06	1.38e-06
f__Piscirickettsiaceae;g__Methylophaga	0	0	0	9.72e-07	1.89e-06	1.66e-06	0	0	0	2.39e-06	5.62e-06	7.29e-07
f__Piscirickettsiaceae;g__Piscirickettsia	3.44e-08	0	1.66e-07	8.72e-08	1.21e-06	6.58e-08	6.18e-08	5.8e-08	2e-07	4.7e-07	5.55e-07	1.11e-06
f__Piscirickettsiaceae;g__Sulfurivirga	0	0	0	0	1.04e-07	0	0	0	0	0	0	0
f__Piscirickettsiaceae;g__Thiomicrorhabdus	0	0	0	4.98e-07	1.01e-06	7.46e-07	0	0	0	6.51e-07	3.89e-06	5.75e-07
f__Piscirickettsiaceae;g__Thiomicrospira	0	0	0	9.78e-07	6.27e-07	3.43e-06	0	0	0	7.51e-07	3.02e-06	7.22e-07
f__Pisolithaceae;g__Pisolithus	1.07e-07	4.79e-07	7.04e-07	1.07e-07	3.92e-07	6.01e-07	1.1e-07	0	5.04e-07	1.19e-07	1.81e-07	3.75e-07
f__Planctomycetaceae;g__Alienimonas	1.94e-07	2.7e-07	2.74e-07	2.56e-07	1.64e-07	5.98e-07	2.59e-07	3.16e-07	2.89e-07	2.86e-07	8.18e-07	4.87e-07
f__Planctomycetaceae;g__Calycomorphotria	0	0	0	0	9.68e-08	2.25e-07	0	0	0	0	1.21e-07	0
f__Planctomycetaceae;g__Caulifigura	0	0	0	6.8e-07	3.23e-08	7.48e-07	0	0	0	2.36e-06	1.61e-06	2.35e-07
f__Planctomycetaceae;g__Crateriforma	0	0	0	2.13e-07	2.98e-07	5.89e-07	0	0	0	1.23e-06	1.39e-06	0
f__Planctomycetaceae;g__Fuerstiella	0	0	0	1.96e-07	6.37e-08	8.42e-07	0	0	0	1.39e-07	1.18e-06	3.91e-08
f__Planctomycetaceae;g__Gimesia	5.43e-07	4.02e-07	2.4e-07	9.42e-07	1.57e-06	3.47e-06	2.78e-07	6.24e-07	7.71e-08	4.32e-06	5.14e-06	1.55e-06
f__Planctomycetaceae;g__Maioricimonas	0	0	0	1.83e-07	3.93e-07	1.69e-06	0	0	0	2.33e-07	1.54e-06	1.48e-07
f__Planctomycetaceae;g__Planctomicrobium	0	0	0	2.02e-07	4.81e-07	3.29e-06	0	0	0	5.95e-07	2.16e-06	6.06e-07
f__Planctomycetaceae;g__Planctomyces	2.79e-07	2.39e-07	1.44e-07	6.87e-08	6.51e-07	1.2e-06	2.24e-07	4.9e-07	2.08e-07	3.65e-07	1.32e-06	8.29e-07
f__Planctomycetaceae;g__Planctopirus	3.6e-07	4.31e-07	3.71e-07	1.51e-07	5.2e-08	5.33e-07	1.15e-07	7.27e-08	5.34e-07	2.56e-07	8.94e-07	8.57e-07
f__Planctomycetaceae;g__Polystyrenella	3.9e-07	4.43e-07	3.32e-07	4.06e-07	4.46e-07	3.22e-07	4.9e-07	1.13e-07	2.23e-07	1.89e-07	4.07e-07	6.89e-07
f__Planctomycetaceae;g__Rubinisphaera	0	0	0	1.69e-07	2.26e-07	5.79e-07	0	0	0	7.57e-07	9.16e-07	2.72e-07
f__Planctomycetaceae;g__Schlesneria	0	6.87e-08	1.24e-07	1.67e-07	8.13e-08	3.78e-07	3.43e-07	1.21e-07	2.79e-07	4.44e-08	5.16e-07	4.56e-08
f__Planctomycetaceae;g__Symmachiella	0	0	0	3.53e-08	3.17e-07	1.43e-06	0	0	0	1.84e-07	1.14e-06	0
f__Planctomycetaceae;g__Thalassoglobus	0	0	0	3.37e-08	5.33e-08	6.6e-07	0	0	0	9.99e-08	6.52e-08	5.13e-08
f__Planctomycetaceae;g__Thalassoroseus	0	0	0	0	2.86e-08	9.7e-08	0	0	0	9.37e-08	4.14e-07	0
f__Planococcaceae;g__Kurthia	0	2.8e-08	0	1.36e-07	9.93e-08	7.43e-08	0	6.55e-08	6.48e-08	1.44e-07	0	1.85e-07
f__Planococcaceae;g__Planococcus	0	0	0	0	0	2.35e-07	0	0	0	0	0	0
f__Planococcaceae;g__Solibacillus	1.1e-05	1.18e-05	1.16e-05	1.32e-05	1.27e-05	1.3e-05	1.18e-05	1.21e-05	1.14e-05	1.65e-05	1.35e-05	1.27e-05
f__Planococcaceae;g__Sporosarcina	8.76e-07	9.44e-07	1.22e-06	1.62e-06	1.88e-06	9.2e-07	7e-07	9.3e-07	1.73e-06	1e-06	7.86e-07	1.84e-06
f__Plectosphaerellaceae;g__Plectosphaerella	2.03e-07	3.09e-07	2.5e-07	3.53e-07	3.38e-07	2.96e-07	1.79e-07	2.74e-07	1.64e-07	2.97e-07	3.55e-07	5.29e-07
f__Plectosphaerellaceae;g__Verticillium	1.7e-06	2.15e-06	1.07e-06	2.6e-06	2.12e-06	2.35e-06	1.95e-06	1.57e-06	1.55e-06	2.46e-06	3.94e-06	1.99e-06
f__Pleioneaceae;g__Aliikangiella	7.13e-07	7.1e-07	1.14e-06	2.7e-06	3.78e-06	8.1e-06	5.52e-07	1.21e-06	5.32e-07	5.11e-06	9.1e-06	3.58e-06
f__Pleioneaceae;g__Pleionea	0	0	0	1.9e-06	3.93e-06	5.06e-06	0	0	0	6.29e-06	8.78e-06	3.16e-06
f__Pleomorphomonadaceae;g__Chthonobacter	0	0	0	1.51e-07	2.6e-07	3.71e-07	0	0	0	2.79e-08	7.94e-07	4.53e-08
f__Pleomorphomonadaceae;g__Faunimonas	0	0	0	0	0	2.01e-07	0	0	0	9.75e-08	0	1.5e-07
f__Pleomorphomonadaceae;g__Mongoliimonas	2.49e-06	2.47e-06	2.58e-06	1.94e-06	2.86e-06	2.78e-06	1.53e-06	2.09e-06	2.49e-06	2.05e-06	2.95e-06	4.2e-06
f__Pleomorphomonadaceae;g__Pleomorphomonas	3.21e-07	5.57e-07	9.24e-07	1.02e-06	6.42e-07	9.41e-07	9.42e-07	1.49e-06	6.52e-07	3.18e-07	1.99e-06	1.2e-06
f__Pleosporaceae;g__Alternaria	5.64e-07	1.11e-06	1.03e-06	7.73e-07	1.44e-06	1.31e-06	1.35e-06	1.25e-06	1.66e-06	1.11e-06	7.55e-07	1.99e-06
f__Pleosporaceae;g__Bipolaris	3.17e-07	3.11e-07	5.14e-07	2.36e-07	5.53e-07	1.03e-07	2.91e-07	2.73e-07	6.76e-07	1.51e-07	3.32e-07	5.16e-07
f__Pleosporaceae;g__Curvularia	3.92e-08	1.01e-07	4.04e-08	0	0	0	1.26e-07	3.94e-08	1.95e-07	0	5.74e-08	8.92e-08
f__Pleosporaceae;g__Decorospora	0	0	0	1.57e-07	0	4.31e-08	0	0	0	0	2.77e-07	0
f__Pleosporaceae;g__Pyrenophora	8.75e-07	9.74e-07	1.7e-06	9.85e-07	1.06e-06	1.94e-06	1.01e-06	5.28e-07	1.95e-06	1.63e-06	1.14e-06	9.34e-07
f__Pleuroascaceae;g__Venustampulla	0	0	0	1.22e-07	0	0	3.15e-08	0	0	0	6.03e-07	0
f__Pleurotaceae;g__Pleurotus	3.42e-06	3.65e-06	5.31e-06	5.89e-06	5.15e-06	3.5e-06	4.77e-06	3.4e-06	3.61e-06	3.79e-06	3.98e-06	5.01e-06
f__Ploettnerulaceae;g__Rhynchosporium	5.66e-08	1.84e-07	8.39e-07	8.7e-07	2.72e-07	9.54e-08	3e-07	1.26e-07	4.01e-07	2.85e-07	1.31e-07	1.02e-07
f__Pluteaceae;g__Pluteus	9.63e-07	1.37e-06	9.83e-07	1.34e-06	1.07e-06	4.81e-07	1.04e-06	4.93e-07	6.58e-07	5.38e-07	1.27e-06	7.25e-07
f__Pluteaceae;g__Volvariella	9.28e-07	4.92e-07	9.36e-07	4.7e-07	2.58e-07	7.19e-07	9.34e-07	6.05e-07	9.33e-07	6.82e-07	1.36e-06	1.05e-06
f__Pneumocystidaceae;g__Pneumocystis	1.66e-06	2.62e-06	1.99e-06	2.66e-06	1.64e-06	1.48e-06	1.94e-06	1.78e-06	2.06e-06	1.89e-06	2.04e-06	2.98e-06
f__Podoscyphaceae;g__Abortiporus	0	1.11e-07	2.67e-07	8.1e-07	1.32e-07	5.92e-07	0	1.3e-07	3.87e-07	4.31e-07	0	4.43e-07
f__Podosporaceae;g__Podospora	0	0	0	4.95e-08	0	0	0	0	0	0	5.58e-07	0
f__Polyangiaceae;g__Byssovorax	0	0	0	0	3.73e-07	6.16e-07	0	0	0	0	8.46e-07	0
f__Polyangiaceae;g__Chondromyces	4e-08	1.37e-07	1.65e-07	3.81e-07	4.92e-06	1.68e-05	8.58e-08	4.02e-08	7.96e-08	4.65e-07	1.44e-05	6.67e-07
f__Polyangiaceae;g__Minicystis	2.15e-07	3.51e-07	4.5e-07	7.62e-07	6.51e-06	2.23e-05	3.64e-07	3.14e-07	4.13e-07	9.82e-07	1.57e-05	1.04e-06
f__Polyangiaceae;g__Polyangium	9.57e-07	8.26e-07	1.54e-06	2.1e-06	1.58e-05	4.83e-05	1.83e-06	1.18e-06	1.47e-06	2.25e-06	4.22e-05	3.92e-06
f__Polyangiaceae;g__Sorangium	3.77e-06	4.81e-06	4.36e-06	8.85e-06	4.38e-05	0.000110033	4.31e-06	4.63e-06	4.57e-06	1.23e-05	0.000124247	1.03e-05
f__Polydnaviriformidae;g__Bracoviriform	3.64e-07	3.13e-07	1.83e-07	1.03e-07	0	7.74e-07	4.58e-07	3.28e-07	1.15e-06	4.95e-07	4.33e-07	0
f__Polydnaviriformidae;g__Ichnoviriform	4.54e-07	7.51e-08	2.1e-08	8.49e-08	0	4.78e-07	2.84e-07	2.93e-08	3.8e-07	2.5e-07	4.32e-07	0
f__Polyporaceae;g__Dichomitus	7.45e-08	1.28e-07	1.53e-07	2.33e-07	1.51e-07	2.55e-07	7.98e-08	3e-07	2.22e-07	0	0	1.7e-07
f__Polyporaceae;g__Earliella	2.87e-07	4.91e-07	1.8e-06	8.37e-07	2.33e-06	1.36e-06	1.16e-06	1.17e-06	6.45e-07	7.52e-07	5.61e-07	8.54e-07
f__Polyporaceae;g__Fomes	7.62e-08	1.64e-07	1.57e-07	9.26e-08	1.94e-07	1.31e-07	1.63e-07	8.95e-08	5.05e-08	8.45e-08	2.24e-07	1.01e-07
f__Polyporaceae;g__Ganoderma	2.92e-06	2.53e-06	2.31e-06	2.32e-06	2.48e-06	2.3e-06	2.98e-06	2.19e-06	2.39e-06	2.75e-06	2.55e-06	2.82e-06
f__Polyporaceae;g__Polyporus	2.21e-07	1.27e-07	0	0	0	1.68e-07	2.37e-07	2.23e-07	7.33e-08	0	0	1.68e-07
f__Polyporaceae;g__Trametes	2.5e-06	1.91e-06	1.61e-06	2.73e-06	1.68e-06	1.65e-06	1.73e-06	2.35e-06	1.34e-06	2.49e-06	1.83e-06	1.85e-06
f__Pontiellaceae;g__Pontiella	0	0	0	2.42e-08	1.64e-07	2.84e-07	0	0	0	1.19e-06	9.58e-07	3.52e-07
f__Porphyromonadaceae;g__Porphyromonas	5.66e-06	4.12e-06	5.19e-06	4.82e-06	4.47e-06	3.64e-06	5.06e-06	4.15e-06	3.96e-06	4.99e-06	3.19e-06	5.93e-06
f__Porticoccaceae;g__Porticoccus	0	0	0	1.07e-06	0	6.83e-07	0	0	0	0	1.88e-06	0
f__Postiaceae;g__Postia	4.1e-07	3.85e-07	4.51e-07	3.38e-07	1.76e-07	2.68e-07	3.96e-07	1.48e-07	3.52e-07	3.08e-07	3.44e-07	5.33e-07
f__Powellomycetaceae;g__Fimicolochytrium	1.76e-06	1.77e-06	1.56e-06	1.46e-06	1.82e-06	2.42e-06	2.27e-06	2.5e-06	2.02e-06	1.37e-06	1.86e-06	1.85e-06
f__Powellomycetaceae;g__Geranomyces	4.77e-06	5.14e-06	3.75e-06	5.95e-06	4.87e-06	4.4e-06	5.3e-06	4.78e-06	4.32e-06	5.82e-06	6.08e-06	5.85e-06
f__Powellomycetaceae;g__Powellomyces	4.08e-06	2.9e-06	3.95e-06	4.71e-06	4.68e-06	3.91e-06	3.09e-06	3.04e-06	1.98e-06	3.3e-06	4.88e-06	3.63e-06
f__Powellomycetaceae;g__Thoreauomyces	2.08e-06	1.89e-06	2.22e-06	3.07e-06	3.26e-06	2.92e-06	2.16e-06	1.47e-06	2.36e-06	2.74e-06	2.64e-06	2.5e-06
f__Poxviridae;g__Alphaentomopoxvirus	0	0	0	0	0	0	0	0	0	0	4.32e-08	3.36e-08
f__Poxviridae;g__Centapoxvirus	1.3e-07	6e-07	2.14e-07	1.35e-07	8.29e-07	1.63e-07	2.09e-07	4.57e-07	3.35e-07	1.44e-07	0	5.6e-07
f__Prevotellaceae;g__Alloprevotella	0	0	0	0	2.42e-07	0	0	0	0	0	0	0
f__Prevotellaceae;g__Prevotella	1.44e-05	1.73e-05	1.58e-05	1.61e-05	1.67e-05	1.86e-05	1.87e-05	1.56e-05	1.61e-05	1.83e-05	1.33e-05	1.4e-05
f__Prochloraceae;g__Prochloron	1.78e-07	3.48e-07	3.22e-07	1.41e-07	5.03e-07	4.66e-07	4.33e-07	4.06e-07	4.52e-07	3.99e-07	1.96e-07	2.58e-07
f__Prochlorococcaceae;g__Cyanobium	3.1e-07	9.44e-07	2.43e-07	1.11e-06	1.21e-06	1.99e-06	4.34e-07	5.82e-07	5.34e-08	1.91e-06	3.34e-06	1.52e-06
f__Prochlorococcaceae;g__Prochlorococcus	5.8e-07	1.09e-07	5.39e-07	6.2e-07	9.18e-07	6.3e-07	6.97e-07	2.82e-07	7.03e-07	3.2e-07	1.05e-06	4.98e-07
[truncated: 898 more rows]
