# Supplementary material for: Integrated genomics, metagenomics and metatranscriptomics to reveal the biocontrol mechanism of Bacillus velezensis JY10 against tobacco target spot disease
Source: Front Microbiol. 2025 Dec 8;16:1707097. doi: 10.3389/fmicb.2025.1707097 (PMC12719468; doi:10.3389/fmicb.2025.1707097)
Supplement: Supplementary file 10 [file Table_7.xlsx]

## Sheet: Sheet1
Table S7. Summary of metatranscriptomics sequencing information
SampleID	RawData (Gbp)	CleanData (Gbp)	Clean_Q20	Clean_Q30	Clean_GC(%)
CK_P1	16.35	16.12	98.09	94.34	41.66
CK_P2	6.24	6.13	97.94	94.03	41.76
CK_P3	6.32	6.19	98.08	94.41	41.8
CK_R1	6.01	5.87	98.22	94.51	41.18
CK_R2	6.35	6.28	98.3	94.74	41.8
CK_R3	6.21	6.14	98.18	94.45	41.6
JY10_P1	6.46	6.39	98.05	94.22	41.77
JY10_P2	6.19	6.14	98.07	94.34	41.85
JY10_P3	6.22	6.18	97.91	93.95	41.89
JY10_R1	6.31	6.22	97.46	92.62	43.88
JY10_R2	6.51	6.44	97.88	93.72	41.63
JY10_R3	6.41	6.33	98.07	94.18	41.5
