# Supplementary material for: Integrated genomics, metagenomics and metatranscriptomics to reveal the biocontrol mechanism of Bacillus velezensis JY10 against tobacco target spot disease
Source: Front Microbiol. 2025 Dec 8;16:1707097. doi: 10.3389/fmicb.2025.1707097 (PMC12719468; doi:10.3389/fmicb.2025.1707097)
Supplement: Supplementary file 11 [file Table_8.xlsx]

## Sheet: JY10_P vs CK_P
Table S8 The DEGs in JY10_vs_CK comparision group
Gene_id	Annotation	JY10_P_readcount	CK_P_readcount	log2FoldChange	pvalue	padj
JY23_3_TRINITY_DN39431_c0_g1		0	35.859	-20.903	5.53e-12	5.75e-07
JY41_2_TRINITY_DN51813_c0_g1		0	35.859	-20.903	5.53e-12	5.75e-07
JY53_2_TRINITY_DN17993_c0_g1		0	35.4269	-20.892	5.65e-12	5.75e-07
JY13_2_TRINITY_DN19729_c0_g1	alpha-galactosidase (EC 3.2.1.22); alpha-N-acetylgalactosaminidase (EC 3.2.1.49); stachyose synthase (EC 2.4.1.67); raffinose synthase (EC 2.4.1.82) ; raffinose exo-alpha-1,6-galactosidase (EC 3.2.1.-)	0	34.1308	-20.838	6.31e-12	5.75e-07
JY31_2_TRINITY_DN25254_c1_g2		0	34.1308	-20.838	6.31e-12	5.75e-07
JY13_1_TRINITY_DN20019_c0_g1	alpha,alpha-trehalose-phosphate synthase [UDP-forming] (EC 2.4.1.15); Glucosylglycerol-phosphate synthase (EC 2.4.1.213); trehalose-6-P phosphatase (EC 3.1.3.12); [retaining] GDP-valeniol: validamine 7-phosphate valeniolyltransferase (EC 2.-.-.-)DDB1- and CUL4-associated factor 13	0	33.6988	-20.821	6.54e-12	5.75e-07
JY31_3_TRINITY_DN24005_c1_g1		0	33.2668	-20.801	6.83e-12	5.75e-07
JY33_1_TRINITY_DN20175_c0_g1	small subunit ribosomal protein S20	0	33.2668	-20.801	6.83e-12	5.75e-07
JY11_3_TRINITY_DN20225_c0_g1	;Belongs to the Ca(2 ) cation antiporter (CaCA) (TC 2.A.19) family;-	0	32.8347	-20.786	7.04e-12	5.75e-07
JY61_1_TRINITY_DN39246_c1_g2	calcium-binding protein CML	0	32.4027	-20.767	7.33e-12	5.75e-07
JY21_1_TRINITY_DN34893_c0_g1		0	31.9707	-20.744	7.7e-12	5.75e-07
JY23_3_TRINITY_DN37899_c0_g1		0	31.9707	-20.744	7.7e-12	5.75e-07
JY53_2_TRINITY_DN18157_c0_g3	;BTB POZ domain-containing protein;-	0	31.5386	-20.725	8.02e-12	5.75e-07
JY81_1_TRINITY_DN67314_c5_g1		0	30.2425	-20.671	9.01e-12	5.75e-07
JY33_2_TRINITY_DN27001_c0_g1		0	29.2562	-20.624	9.27e-12	5.75e-07
JY33_3_TRINITY_DN17911_c0_g1		0	29.2562	-20.624	9.27e-12	5.75e-07
JY53_3_TRINITY_DN16810_c0_g1	GTP pyrophosphokinase	0	29.2562	-20.624	9.27e-12	5.75e-07
JY63_2_TRINITY_DN40531_c1_g3	ribulose-bisphosphate carboxylase large chain	2.67903	96076.7	-15.125	2.63e-14	2.93e-08
JY21_2_TRINITY_DN37435_c1_g1	small subunit ribosomal protein S2	0	4705.06	-14.596	2.82e-11	1.66e-06
JY13_1_TRINITY_DN21592_c1_g1	F-type H+/Na+-transporting ATPase subunit alpha [EC:7.1.2.2 7.2.2.1]	0	3099.79	-13.994	6.73e-08	0.0027807
JY31_3_TRINITY_DN24179_c0_g1	F-type H+/Na+-transporting ATPase subunit alpha [EC:7.1.2.2 7.2.2.1]	0	2442.87	-13.651	1.16e-08	0.00061827
JY33_2_TRINITY_DN27675_c2_g3	;NADH dehydrogenase (quinone) activity;NAD(P)H-quinone oxidoreductase subunit 5	0	2375.5	-13.611	8.09e-07	0.025783
JY63_3_TRINITY_DN45130_c3_g1	photosystem II CP43 chlorophyll apoprotein	0	2028.47	-13.383	1.82e-06	0.05066
JY81_3_TRINITY_DN92373_c4_g4	NAD(P)H-quinone oxidoreductase subunit K	0	1155.32	-12.571	5.59e-08	0.0024927
JY83_3_TRINITY_DN44249_c1_g1	photosystem I P700 chlorophyll a apoprotein A1	0	906.374	-12.221	8.9e-06	0.18387
JY71_2_TRINITY_DN15408_c0_g1		0	764.088	-11.974	9.22e-06	0.187
JY81_2_TRINITY_DN54896_c1_g1	alpha-galactosidase (EC 3.2.1.22); alpha-N-acetylgalactosaminidase (EC 3.2.1.49); stachyose synthase (EC 2.4.1.67); raffinose synthase (EC 2.4.1.82) ; raffinose exo-alpha-1,6-galactosidase (EC 3.2.1.-)Ca2+:H+ antiporter	0	686.73	-11.82	5.83e-08	0.0025036
JY41_1_TRINITY_DN50422_c6_g10	NAD(P)H-quinone oxidoreductase subunit K	0	549.547	-11.499	1.74e-07	0.0069278
JY73_3_TRINITY_DN21905_c1_g2	glyceraldehyde-3-phosphate dehydrogenase (NADP+) (phosphorylating)	0	521.597	-11.423	4.23e-07	0.015719
JY11_3_TRINITY_DN20685_c5_g1	F-type H+-transporting ATPase subunit a	0	486.298	-11.322	1.58e-06	0.04525
JY81_2_TRINITY_DN56525_c0_g3	photosystem I P700 chlorophyll a apoprotein A1	0	485.225	-11.319	2.48e-07	0.0095257
JY53_2_TRINITY_DN18276_c0_g1		0	404.402	-11.056	3.87e-05	0.5704
JY41_2_TRINITY_DN52073_c4_g2		0	373.668	-10.942	6.06e-07	0.020493
JY53_3_TRINITY_DN21778_c2_g2		0	318.648	-10.712	1.04e-06	0.031286
JY63_3_TRINITY_DN48107_c9_g2	F-type H+-transporting ATPase subunit alpha	0	277.832	-10.514	8.66e-05	0.91982
JY63_1_TRINITY_DN46742_c0_g1		0	239.388	-10.3	2.6e-06	0.069773
JY31_3_TRINITY_DN23272_c0_g5		0	223.072	-10.198	3.23e-06	0.080276
JY21_2_TRINITY_DN33697_c1_g1	light-harvesting complex II chlorophyll a/b binding protein 3	0	202.474	-10.058	0.00015757	0.99173
JY63_1_TRINITY_DN50611_c1_g3	beta-1,3-glucanase (EC 3.2.1.39)molecular chaperone HtpG	0	198.998	-10.033	5.49e-06	0.13319
JY43_3_TRINITY_DN51760_c3_g4	DNA-directed RNA polymerase subunit beta'	0	188.289	-9.9541	0.00020135	0.99173
JY61_1_TRINITY_DN43966_c5_g1	sialidase or neuraminidase (EC 3.2.1.18)ubiquinol-cytochrome c reductase cytochrome b subunit	0	186.309	-9.9381	5.95e-06	0.14121
JY31_1_TRINITY_DN23735_c0_g1	chloroplastic oxoene reductase	0	185.991	-9.9358	0.00016938	0.99173
JY51_2_TRINITY_DN22858_c0_g1		0	175.972	-9.8561	7.55e-06	0.16334
JY33_3_TRINITY_DN22186_c3_g6	F-type H+-transporting ATPase subunit b	0	167.702	-9.787	0.00022326	0.99173
JY81_3_TRINITY_DN86976_c0_g1	serine decarboxylase	0	154.807	-9.6712	5.79e-05	0.74879
JY71_3_TRINITY_DN22059_c0_g1	UDP-GlcA: N-acetylglucosaminyl-proteoglycan beta-1,4-glucuronosyltransferase (EC 2.4.1.225); UDP-Xyl: xylan beta-1,4-xylosyltransferase (EC 2.4.2.-); alpha-1,3-L-arabinofuranosyltransferase (EC 2.4.2.-); arabinan alpha-1,5-L-arabinofuranosyltransferase (EC 2.4.2.-); glucomannan beta-1,2-galactosyltransferase (EC 2.4.1.-); pectin beta-1,4-glucuronyltransferase (EC 2.4.1.-); xylogalacturonan beta-1…	0	153.065	-9.6539	0.0003291	0.99173
JY81_2_TRINITY_DN59077_c0_g4		0	150.145	-9.6268	1.09e-05	0.21428
JY83_3_TRINITY_DN50572_c5_g2		0	144.398	-9.571	0.00027896	0.99173
JY21_2_TRINITY_DN37811_c4_g5	;ATP synthase subunit alpha;F-type H+-transporting ATPase subunit alpha	0	133.739	-9.461	7.17e-05	0.83062
JY71_2_TRINITY_DN22984_c2_g1		0	128.835	-9.4055	0.0004912	0.99173
JY43_2_TRINITY_DN38173_c1_g5	;ATP synthesis coupled proton transport;-	0	125.211	-9.3648	0.00038179	0.99173
JY11_2_TRINITY_DN20215_c0_g1	glycine hydroxymethyltransferase	0	123.571	-9.3459	0.00038295	0.99173
JY23_2_TRINITY_DN19334_c0_g1		0	109.215	-9.1665	0.00017734	0.99173
JY73_1_TRINITY_DN28995_c0_g1		0	109.055	-9.1647	0.00062847	0.99173
JY31_1_TRINITY_DN22860_c0_g1	auxin-responsive protein IAA	0	104.869	-9.1086	3.54e-05	0.54789
JY33_3_TRINITY_DN21847_c0_g1	invertase (EC 3.2.1.26); endo-inulinase (EC 3.2.1.7); beta-2,6-fructan 6-levanbiohydrolase (EC 3.2.1.64); endo-levanase (EC 3.2.1.65); exo-inulinase (EC 3.2.1.80); fructan beta-(2,1)-fructosidase/1-exohydrolase (EC 3.2.1.153); fructan beta-(2,6)-fructosidase/6-exohydrolase (EC 3.2.1.154); sucrose:sucrose 1-fructosyltransferase (EC 2.4.1.99); fructan:fructan 1-fructosyltransferase (EC 2.4.1.100); …	0	103.689	-9.0928	4.25e-05	0.59885
JY43_2_TRINITY_DN36231_c0_g1		0	101.161	-9.057	3.89e-05	0.5704
JY13_2_TRINITY_DN21310_c3_g5		0	97.9332	-9.0094	0.00076354	0.99173
JY61_2_TRINITY_DN45159_c2_g4	;synthase;3-ketoacyl-CoA synthase	0	97.6556	-9.0058	0.00069335	0.99173
JY43_3_TRINITY_DN37178_c1_g1		0	97.226	-9.0003	0.00058657	0.99173
JY21_1_TRINITY_DN43655_c3_g1		0	92.7668	-8.9316	0.00017434	0.99173
JY63_3_TRINITY_DN42792_c2_g1		0	92.2164	-8.9225	6.36e-05	0.76243
JY63_3_TRINITY_DN42783_c10_g2		0	92.0309	-8.9205	0.00067747	0.99173
JY33_1_TRINITY_DN19103_c1_g1	polygalacturonase (EC 3.2.1.15); exo-polygalacturonase (EC 3.2.1.67); exo-polygalacturonosidase (EC 3.2.1.82); rhamnogalacturonase (EC 3.2.1.171); rhamnogalacturonan alpha-1,2-galacturonohydrolase (EC 3.2.1.173); xylogalacturonan hydrolase (EC 3.2.1.-)	0	91.4197	-8.9101	0.00044995	0.99173
JY11_1_TRINITY_DN20698_c0_g1		0	91.0587	-8.9045	0.0009869	0.99173
JY31_3_TRINITY_DN23708_c0_g1	acetolactate synthase I/II/III large subunit	0	89.3877	-8.8778	7.22e-05	0.83062
JY83_2_TRINITY_DN42409_c0_g1	acyl-lipid omega-6 desaturase (Delta-12 desaturase) [EC:1.14.19.23 1.14.19.45]	0	88.9544	-8.8712	0.00010212	0.97383
JY23_1_TRINITY_DN44941_c2_g1		0	87.814	-8.8541	0.00073471	0.99173
JY81_2_TRINITY_DN58293_c2_g2	small subunit ribosomal protein S3	0.731585	325.714	-8.8218	0.00052456	0.99173
JY83_1_TRINITY_DN81008_c1_g1		0	85.1374	-8.8079	0.00080302	0.99173
JY43_1_TRINITY_DN47640_c3_g3		1.00464	452.684	-8.8062	0.00016153	0.99173
JY33_3_TRINITY_DN21928_c0_g1		0	84.0198	-8.7894	0.00078585	0.99173
JY71_3_TRINITY_DN28077_c6_g1		0	83.2836	-8.7757	8.52e-05	0.91391
JY53_1_TRINITY_DN30151_c0_g1	;AI-2E family transporter;-	0	80.2696	-8.723	7.89e-05	0.86742
JY71_1_TRINITY_DN24219_c0_g1	;L-threonine ammonia-lyase activity;threonine dehydratase	0	79.9161	-8.7165	0.00099975	0.99173
JY21_2_TRINITY_DN60203_c0_g1		0	79.5405	-8.7092	0.00030578	0.99173
JY51_1_TRINITY_DN11569_c0_g1		0	78.4828	-8.6922	0.00096651	0.99173
JY63_2_TRINITY_DN37471_c2_g3	beta-L-arabinofuranosidase (EC 3.2.1.185)tubulin beta	0	78.5379	-8.6913	8.51e-05	0.91391
JY73_3_TRINITY_DN22293_c0_g1	threonine dehydratase	0	78.4016	-8.6884	0.00059938	0.99173
JY41_1_TRINITY_DN45540_c0_g2	;Component of the sulfite reductase complex that catalyzes the 6-electron reduction of sulfite to sulfide. This is one of several activities required for the biosynthesis of L- cysteine from sulfate. The flavoprotein component catalyzes the electron flow from NADPH - FAD - FMN to the hemoprotein component;ferredoxin--NADP+ reductase	0	77.5723	-8.6749	0.00089598	0.99173
JY13_1_TRINITY_DN18650_c0_g1		0	77.3372	-8.6692	0.00013348	0.99173
JY53_1_TRINITY_DN29088_c1_g1	solute carrier family 25, member 44	0	77.3348	-8.6688	8.92e-05	0.92048
JY31_1_TRINITY_DN24982_c1_g1	UDP-beta-L-Araf:hydroxyproline beta-L-arabinofuranosyltransferase (EC 2.4.2.-)Belongs to the mitochondrial carrier (TC 2.A.29) family;solute carrier family 25 (mitochondrial adenine nucleotide translocator), member 4/5/6/31	0	77.1891	-8.6676	0.0001248	0.99173
JY51_1_TRINITY_DN22823_c1_g1	cellulose synthase (EC 2.4.1.12); chitin synthase (EC 2.4.1.16); dolichyl-phosphate beta-D-mannosyltransferase (EC 2.4.1.83); dolichyl-phosphate beta-glucosyltransferase (EC 2.4.1.117); N-acetylglucosaminyltransferase (EC 2.4.1.-); N-acetylgalactosaminyltransferase (EC 2.4.1.-); hyaluronan synthase (EC 2.4.1.212); chitin oligosaccharide synthase (EC 2.4.1.-); beta-1,3-glucan synthase (EC 2.4.1.34…	0	75.3704	-8.6323	8.96e-05	0.92048
JY13_2_TRINITY_DN17530_c0_g1	chitinase (EC 3.2.1.14); lysozyme (EC 3.2.1.17); endo-beta-N-acetylglucosaminidase (EC 3.2.1.96); peptidoglycan hydrolase with endo-beta-N-acetylglucosaminidase specificity (EC 3.2.1.-); Nod factor hydrolase (EC 3.2.1.-); xylanase inhibitor; concanavalin B; narbonin; dIota-N-acetylchitobiase / reducing-end exo-hexosaminidase (EC 3.2.1.-); chitobiosidase (EC 3.2.1.200)	0	74.9285	-8.6242	9.07e-05	0.92048
JY13_2_TRINITY_DN18640_c0_g1	acyl-CoA oxidase	0	74.7986	-8.6215	9.08e-05	0.92048
JY51_3_TRINITY_DN20629_c1_g1		0	74.7677	-8.6208	0.0010327	0.99173
JY51_3_TRINITY_DN18287_c0_g1	histone H1/5	0	74.1444	-8.6093	0.00014297	0.99173
JY11_3_TRINITY_DN19223_c1_g1	endo-beta-1,4-xylanase (EC 3.2.1.8); beta-glucosidase (3.2.1.21); beta-glucuronidase (EC 3.2.1.31); beta-xylosidase (EC 3.2.1.37); beta-fucosidase (EC 3.2.1.38); glucosylceramidase (EC 3.2.1.45); beta-1,6-glucanase (EC 3.2.1.75); glucuronoarabinoxylan endo-beta-1,4-xylanase (EC 3.2.1.136); endo-beta-1,6-galactanase (EC:3.2.1.164); [reducing end] beta-xylosidase (EC 3.2.1.-)ADP-ribosylation factor…	0	73.6725	-8.6001	9.99e-05	0.96943
JY13_1_TRINITY_DN20039_c1_g1	;positive regulation of respiratory gaseous exchange;putative pectin methylesterase	0	72.9108	-8.5836	0.0013691	0.99173
JY13_3_TRINITY_DN20132_c0_g2	small subunit ribosomal protein S14e	0	72.8058	-8.5834	0.00010532	0.99173
JY73_2_TRINITY_DN23523_c3_g1		0	72.7173	-8.58	0.0001087	0.99173
JY13_1_TRINITY_DN19502_c0_g1	lipopolysaccharide alpha-1,3-galactosyltransferase (EC 2.4.1.44); UDP-Glc: (glucosyl)lipopolysaccharide alpha-1,2-glucosyltransferase (EC 2.4.1.-); lipopolysaccharide glucosyltransferase 1 (EC 2.4.1.58); glycogenin glucosyltransferase (EC 2.4.1.186); inositol 1-alpha-galactosyltransferase (galactinol synthase) (EC 2.4.1.123); homogalacturonan alpha-1,4-galacturonosyltransferase (EC 2.4.1.43); UDP…	0	72.5481	-8.5762	0.0012943	0.99173
JY33_3_TRINITY_DN20943_c0_g1	2-methylene-furan-3-one reductase	0	71.3695	-8.5523	0.00018593	0.99173
JY33_3_TRINITY_DN22096_c1_g1	cyclic nucleotide gated channel, plant	0	70.8638	-8.543	0.0012956	0.99173
JY11_2_TRINITY_DN16002_c0_g1	;serine threonine-protein phosphatase;serine/threonine-protein phosphatase 5	0	70.6893	-8.5399	0.0011335	0.99173
JY13_2_TRINITY_DN20119_c0_g2	;cysteine-type peptidase activity;legumain	0	69.7814	-8.5205	0.0012364	0.99173
JY21_1_TRINITY_DN36054_c0_g1		0	68.4442	-8.4919	0.0015122	0.99173
JY71_2_TRINITY_DN22833_c0_g1	;Belongs to the terpene synthase family;cis-abienol synthase	0	67.0106	-8.4635	0.0001391	0.99173
JY43_3_TRINITY_DN51874_c2_g4	glycogen or starch phosphorylase (EC 2.4.1.1).cytochrome c oxidase subunit 3	0	66.995	-8.4629	0.0012055	0.99173
JY53_1_TRINITY_DN27782_c0_g1	small subunit ribosomal protein S18e	0	66.3213	-8.4496	0.0013276	0.99173
JY73_2_TRINITY_DN22208_c0_g2	glucoamylase (EC 3.2.1.3); glucodextranase (EC 3.2.1.70); alpha,alpha-trehalase (EC 3.2.1.28); dextran dextrinase (EC 2.4.1.2)2-oxoisovalerate dehydrogenase E1 component alpha subunit	0	65.8728	-8.4383	0.0012544	0.99173
JY51_3_TRINITY_DN16388_c0_g1	alpha-aminoadipic semialdehyde synthase [EC:1.5.1.8 1.5.1.9]	0	64.8816	-8.4151	0.00019204	0.99173
JY61_1_TRINITY_DN43541_c1_g3	small subunit ribosomal protein S4	0	64.1691	-8.4012	0.0012702	0.99173
JY13_2_TRINITY_DN17965_c0_g1	ubiquinol-cytochrome c reductase subunit 7	0	64.1206	-8.399	0.000169	0.99173
JY23_1_TRINITY_DN43708_c0_g1	sucrose-6-phosphatase	0	63.3558	-8.3828	0.0001545	0.99173
JY63_2_TRINITY_DN39397_c2_g1		0	62.9788	-8.3744	0.0013705	0.99173
JY11_2_TRINITY_DN18255_c0_g1		0	62.8891	-8.3716	0.0013551	0.99173
JY43_3_TRINITY_DN39174_c0_g1		0	62.878	-8.3716	0.0013255	0.99173
JY11_2_TRINITY_DN19438_c0_g1	polygalacturonase (EC 3.2.1.15); exo-polygalacturonase (EC 3.2.1.67); exo-polygalacturonosidase (EC 3.2.1.82); rhamnogalacturonase (EC 3.2.1.171); rhamnogalacturonan alpha-1,2-galacturonohydrolase (EC 3.2.1.173); xylogalacturonan hydrolase (EC 3.2.1.-);1-deoxy-D-xylulose 5-phosphate reductoisomerase C-terminal;1-deoxy-D-xylulose-5-phosphate reductoisomerase	0	62.8586	-8.3689	0.00022451	0.99173
JY81_3_TRINITY_DN94089_c1_g1		0	62.464	-8.3627	0.001341	0.99173
JY11_3_TRINITY_DN30607_c0_g1		0	62.4772	-8.3615	0.00015799	0.99173
JY71_3_TRINITY_DN26528_c0_g1	exocyst complex component 7	0	62.0591	-8.351	0.00017283	0.99173
JY61_3_TRINITY_DN38201_c0_g2		0	61.5564	-8.3388	0.0017163	0.99173
JY51_3_TRINITY_DN19512_c0_g2	;auxin-activated signaling pathway;auxin-responsive protein IAA	0	61.1751	-8.3321	0.0014256	0.99173
JY33_3_TRINITY_DN21291_c0_g1	anaphase-promoting complex subunit 1	0	61.0159	-8.3279	0.0014342	0.99173
JY41_2_TRINITY_DN50890_c7_g7		0	60.9551	-8.3243	0.0002589	0.99173
JY11_2_TRINITY_DN18539_c0_g1		0	60.2259	-8.3078	0.00018366	0.99173
JY41_3_TRINITY_DN59434_c1_g3	carbonic anhydrase	0	59.7419	-8.2972	0.0015009	0.99173
JY43_3_TRINITY_DN45435_c2_g1	auxin efflux carrier family protein	0	59.572	-8.2926	0.00063342	0.99173
JY81_2_TRINITY_DN47385_c0_g1		0	59.4047	-8.2881	0.0001879	0.99173
JY23_2_TRINITY_DN42725_c2_g2	photosystem I P700 chlorophyll a apoprotein A1	0	59.1791	-8.2827	0.0019922	0.99173
JY31_2_TRINITY_DN6963_c0_g1		0	58.8922	-8.277	0.0015076	0.99173
JY53_2_TRINITY_DN20055_c0_g1	NADPH-ferrihemoprotein reductase	0	58.6676	-8.2697	0.0019567	0.99173
JY21_1_TRINITY_DN38066_c3_g5		0	58.4535	-8.2669	0.00028276	0.99173
JY71_3_TRINITY_DN26948_c1_g3		0	58.3588	-8.2653	0.00023572	0.99173
JY31_2_TRINITY_DN3157_c0_g1		0	58.4793	-8.2651	0.0019974	0.99173
JY41_3_TRINITY_DN59845_c5_g1	aquaporin PIP	0	58.4074	-8.2631	0.0018905	0.99173
JY11_1_TRINITY_DN13800_c0_g1		0	58.2261	-8.2591	0.00020383	0.99173
JY13_3_TRINITY_DN20417_c1_g1		0	58.2261	-8.2591	0.00020383	0.99173
JY21_2_TRINITY_DN37318_c1_g1		0	57.9653	-8.2544	0.00021539	0.99173
JY43_3_TRINITY_DN48666_c0_g1	endoglucanase (EC 3.2.1.4); endo-beta-1,4-xylanase (EC 3.2.1.8); beta-xylosidase (EC 3.2.1.37); alpha-L-arabinofuranosidase (EC 3.2.1.55); cellobiohydrolase (EC 3.2.1.91)alpha-L-arabinofuranosidase	0	58.0205	-8.2544	0.00019187	0.99173
JY11_2_TRINITY_DN18865_c0_g1	ferric-chelate reductase	0	57.7938	-8.2474	0.0003012	0.99173
JY13_3_TRINITY_DN18788_c0_g1	cellulose synthase (EC 2.4.1.12); chitin synthase (EC 2.4.1.16); dolichyl-phosphate beta-D-mannosyltransferase (EC 2.4.1.83); dolichyl-phosphate beta-glucosyltransferase (EC 2.4.1.117); N-acetylglucosaminyltransferase (EC 2.4.1.-); N-acetylgalactosaminyltransferase (EC 2.4.1.-); hyaluronan synthase (EC 2.4.1.212); chitin oligosaccharide synthase (EC 2.4.1.-); beta-1,3-glucan synthase (EC 2.4.1.34…	0	56.9449	-8.228	0.0016733	0.99173
JY61_3_TRINITY_DN37923_c0_g1	23S rRNA (adenine2503-C2)-methyltransferase	0	56.9112	-8.2279	0.00027477	0.99173
JY33_3_TRINITY_DN17252_c0_g1	Modules of approx. 100 residues with glycogen-binding function, appended to GH13 modules. Also found in the beta subunit (glycogen-binding) of AMP-activated protein kinases (AMPK);1,4-alpha-glucan-branching enzyme;1,4-alpha-glucan branching enzyme	0	56.5822	-8.2185	0.00023192	0.99173
JY83_3_TRINITY_DN47499_c0_g2		0	56.3225	-8.2113	0.00021353	0.99173
JY81_3_TRINITY_DN87082_c3_g1	;RNase H family protein;	0	56.0428	-8.206	0.001628	0.99173
JY11_2_TRINITY_DN20118_c0_g1	phosphoenolpyruvate carboxykinase (ATP)	0.332788	108.291	-8.1926	0.0012999	0.99173
JY21_2_TRINITY_DN34352_c0_g1	;Eukaryotic protein of unknown function (DUF829);-	0	55.0052	-8.177	0.00023522	0.99173
JY53_2_TRINITY_DN19565_c0_g4	proline transporter	0	54.9503	-8.177	0.00022238	0.99173
JY33_2_TRINITY_DN26264_c0_g1	solute carrier family 25 (mitochondrial thiamine pyrophosphate transporter), member 19	0	54.7074	-8.1686	0.0021273	0.99173
JY63_3_TRINITY_DN46100_c2_g5	beta-L-arabinofuranosidase (EC 3.2.1.185)tubulin alpha	0	54.655	-8.1685	0.0018823	0.99173
JY71_2_TRINITY_DN22282_c1_g1		0	54.5332	-8.1638	0.0021482	0.99173
JY61_1_TRINITY_DN27301_c0_g1		0	54.4149	-8.1622	0.00028078	0.99173
JY23_2_TRINITY_DN42269_c1_g3	carbonic anhydrase	0	54.3235	-8.1584	0.00038018	0.99173
JY31_2_TRINITY_DN25008_c0_g1	;aspartate kinase activity;aspartate kinase	0	53.6952	-8.143	0.00026014	0.99173
JY21_2_TRINITY_DN20442_c0_g1		0	53.1346	-8.1263	0.0022721	0.99173
JY33_3_TRINITY_DN3851_c0_g1		0	53.1346	-8.1263	0.0022721	0.99173
JY73_2_TRINITY_DN34366_c0_g1	;NADH-ubiquinone reductase complex 1 MLRQ subunit;-	0	53.1346	-8.1263	0.0022721	0.99173
JY13_1_TRINITY_DN20073_c0_g1	F-type H+-transporting ATPase subunit gamma	0	52.7993	-8.1212	0.00191	0.99173
JY61_1_TRINITY_DN44818_c0_g1	lipopolysaccharide alpha-1,3-galactosyltransferase (EC 2.4.1.44); UDP-Glc: (glucosyl)lipopolysaccharide alpha-1,2-glucosyltransferase (EC 2.4.1.-); lipopolysaccharide glucosyltransferase 1 (EC 2.4.1.58); glycogenin glucosyltransferase (EC 2.4.1.186); inositol 1-alpha-galactosyltransferase (galactinol synthase) (EC 2.4.1.123); homogalacturonan alpha-1,4-galacturonosyltransferase (EC 2.4.1.43); UDP…	0	52.8546	-8.1191	0.0024076	0.99173
JY21_2_TRINITY_DN35457_c0_g1	threonylcarbamoyladenosine tRNA methylthiotransferase CDKAL1	0	52.8133	-8.1176	0.0022484	0.99173
JY43_3_TRINITY_DN44764_c0_g1		0	52.5473	-8.1105	0.0022953	0.99173
JY11_3_TRINITY_DN18361_c1_g1	NADH-ubiquinone oxidoreductase chain 4	0	52.5135	-8.1104	0.00025657	0.99173
JY11_2_TRINITY_DN19875_c1_g3		0	52.3996	-8.1086	0.0018611	0.99173
JY11_3_TRINITY_DN18268_c0_g1	omega-6 fatty acid desaturase / acyl-lipid omega-6 desaturase (Delta-12 desaturase) [EC:1.14.19.6 1.14.19.22]	0	52.2449	-8.1049	0.0018504	0.99173
JY33_3_TRINITY_DN18034_c0_g1		0.334879	101.082	-8.0941	0.0012227	0.99173
JY71_3_TRINITY_DN27361_c1_g1	multidrug resistance protein, MATE family	0	51.7226	-8.0891	0.0019657	0.99173
JY13_3_TRINITY_DN21162_c0_g1	cyclic nucleotide gated channel, plant	0	51.5051	-8.0851	0.00034252	0.99173
JY73_3_TRINITY_DN20914_c0_g1		0	51.3373	-8.0787	0.0019769	0.99173
JY83_2_TRINITY_DN41262_c1_g1	homocysteine S-methyltransferase	0	51.3782	-8.0773	0.00065615	0.99173
JY33_1_TRINITY_DN22443_c2_g2		0	51.2923	-8.0766	0.00026812	0.99173
JY83_2_TRINITY_DN36364_c0_g1		0	51.1463	-8.0711	0.0026228	0.99173
JY11_3_TRINITY_DN18661_c0_g1	ATP-dependent RNA helicase	0	50.9671	-8.07	0.0019852	0.99173
JY21_3_TRINITY_DN54396_c1_g1	UDP-glucuronosyltransferase (EC 2.4.1.17); zeatin O-beta-xylosyltransferase (EC 2.4.2.40); 2-hydroxyacylsphingosine 1-beta-galactosyltransferase (EC 2.4.1.45); N-acylsphingosine galactosyltransferase (EC 2.4.1.47); flavonol 3-O-glucosyltransferase (EC 2.4.1.91); anthocyanidin 3-O-glucosyltransferase (EC 2.4.1.115); sinapate 1-glucosyltransferase (EC 2.4.1.120); indole-3-acetate beta-glucosyltrans…	0	50.6532	-8.0613	0.0021448	0.99173
JY81_3_TRINITY_DN87150_c5_g1		0	50.3385	-8.051	0.00033694	0.99173
JY83_3_TRINITY_DN40236_c0_g2	cysteine-rich PDZ-binding protein	0	49.7747	-8.0322	0.00036271	0.99173
JY53_2_TRINITY_DN19293_c0_g1		0	48.9943	-8.009	0.0026935	0.99173
JY13_1_TRINITY_DN20547_c2_g1	insulysin	0	48.8365	-8.0057	0.00047413	0.99173
JY53_1_TRINITY_DN31534_c5_g1		0	48.7327	-8.0057	0.0023231	0.99173
JY43_3_TRINITY_DN43394_c1_g1	large subunit ribosomal protein L24	0	48.6598	-8.0023	0.00033747	0.99173
JY31_1_TRINITY_DN22182_c0_g1		0	48.1044	-7.9862	0.0021579	0.99173
JY71_2_TRINITY_DN16315_c0_g1		0	47.6145	-7.97	0.00049455	0.99173
JY11_2_TRINITY_DN18833_c0_g1		0	47.5892	-7.9694	0.000332	0.99173
JY63_2_TRINITY_DN38286_c0_g1		0	47.4667	-7.9665	0.0022673	0.99173
JY53_3_TRINITY_DN16657_c0_g1	interferon, gamma-inducible protein 30	0	47.3518	-7.9613	0.0023477	0.99173
JY43_2_TRINITY_DN41045_c0_g1		0	47.2088	-7.9588	0.0022242	0.99173
JY23_3_TRINITY_DN49064_c0_g1		0	47.1341	-7.9554	0.00033498	0.99173
JY53_2_TRINITY_DN17446_c0_g1	;Lipase class 3 family protein;-	0	46.9779	-7.9487	0.0028465	0.99173
JY73_3_TRINITY_DN18375_c0_g1	proline dehydrogenase	0	46.909	-7.9456	0.00072483	0.99173
JY53_2_TRINITY_DN20179_c0_g2	CCR4-NOT transcription complex subunit 1	0	46.7778	-7.9443	0.0023434	0.99173
JY11_3_TRINITY_DN16135_c0_g1	interferon, gamma-inducible protein 30	0	46.7133	-7.9411	0.0025236	0.99173
JY33_2_TRINITY_DN25948_c0_g2	large subunit ribosomal protein L38e	0	46.1141	-7.9227	0.0025256	0.99173
JY31_1_TRINITY_DN19484_c0_g1	serine/threonine-protein phosphatase 5	0	45.6599	-7.909	0.0024873	0.99173
JY61_1_TRINITY_DN9197_c0_g1		0	45.5299	-7.9047	0.0026682	0.99173
JY73_1_TRINITY_DN27402_c0_g1		0	45.4097	-7.9033	0.0024065	0.99173
JY11_2_TRINITY_DN17972_c1_g1	;Tetraspanin family;-	0	45.2861	-7.8952	0.0032659	0.99173
JY53_2_TRINITY_DN20111_c0_g1		0	45.2248	-7.8943	0.002686	0.99173
JY53_2_TRINITY_DN9245_c0_g1		0	45.1764	-7.8932	0.00041861	0.99173
JY41_1_TRINITY_DN50147_c4_g6		0	45.1366	-7.8904	0.0034581	0.99173
JY21_1_TRINITY_DN43385_c1_g1	L-arabinokinase	0	45.0518	-7.8885	0.00093124	0.99173
JY31_2_TRINITY_DN23523_c1_g7		0	44.3409	-7.8666	0.00065911	0.99173
JY33_3_TRINITY_DN18346_c0_g1	;Pterin 4 alpha carbinolamine dehydratase;4a-hydroxytetrahydrobiopterin dehydratase	0	43.8907	-7.8534	0.00056893	0.99173
JY23_1_TRINITY_DN65291_c0_g1		0	43.6036	-7.8448	0.0026983	0.99173
JY31_3_TRINITY_DN24097_c0_g1	hydroxymethylglutaryl-CoA reductase (NADPH)	0	43.6604	-7.8424	0.0033262	0.99173
JY43_1_TRINITY_DN45374_c7_g4		0	43.6381	-7.842	0.0031397	0.99173
JY31_1_TRINITY_DN21997_c0_g1		0	43.4916	-7.8394	0.00047174	0.99173
JY43_2_TRINITY_DN39912_c0_g1	;L-threonine ammonia-lyase activity;threonine dehydratase	0	43.5357	-7.8385	0.0031657	0.99173
JY13_2_TRINITY_DN19635_c1_g1	;proton-transporting ATPase activity, rotational mechanism;V-type H+-transporting ATPase subunit F	0	43.4455	-7.8368	0.00047347	0.99173
JY31_3_TRINITY_DN17649_c1_g2	;oxidoreductase activity, acting on paired donors, with incorporation or reduction of molecular oxygen;-	0	43.3295	-7.8328	0.0028199	0.99173
JY63_1_TRINITY_DN40188_c0_g1	large subunit ribosomal protein L34e	0	43.2971	-7.831	0.00048275	0.99173
JY13_2_TRINITY_DN20057_c1_g3		0	43.1683	-7.8275	0.00049004	0.99173
JY53_2_TRINITY_DN17905_c0_g1	;Rab GTPase binding;-	0	42.7777	-7.8144	0.0028696	0.99173
JY53_3_TRINITY_DN17498_c1_g1		0	42.4832	-7.8032	0.0032918	0.99173
JY11_3_TRINITY_DN20256_c0_g1	;protein dimerization activity;-	0	42.2256	-7.7986	0.0027417	0.99173
JY31_1_TRINITY_DN24017_c0_g1	2-methylene-furan-3-one reductase	0	42.1002	-7.7912	0.00062927	0.99173
JY53_1_TRINITY_DN27379_c0_g1		0	41.9421	-7.7865	0.00046774	0.99173
JY73_1_TRINITY_DN29124_c0_g2		0	41.823	-7.784	0.00050221	0.99173
JY73_3_TRINITY_DN18600_c0_g1		0	41.8959	-7.7836	0.0037814	0.99173
JY11_3_TRINITY_DN20841_c2_g1		0	41.8765	-7.7829	0.00053143	0.99173
JY83_3_TRINITY_DN47410_c4_g1	alpha-galactosidase (EC 3.2.1.22); alpha-N-acetylgalactosaminidase (EC 3.2.1.49); isomalto-dextranase (EC 3.2.1.94); beta-L-arabinopyranosidase (EC 3.2.1.88); galactan:galactan galactosyltransferase (EC 2.4.1.-)aquaporin TIP	0	41.6351	-7.7745	0.00052083	0.99173
JY31_1_TRINITY_DN24102_c0_g2	CCR4-NOT transcription complex subunit 7/8	0	41.3776	-7.7644	0.00079046	0.99173
JY71_3_TRINITY_DN27949_c0_g1		0	40.9013	-7.7509	0.0029726	0.99173
JY33_1_TRINITY_DN21373_c0_g1		0	40.4866	-7.7354	0.0030846	0.99173
JY33_3_TRINITY_DN13437_c0_g1	Dol-P-Glc: alpha-1,3-glucosyltransferase (EC 2.4.1.-)chaperonin GroES	0	40.4202	-7.735	0.0030296	0.99173
JY63_3_TRINITY_DN40328_c0_g1		0	40.4946	-7.7344	0.00344	0.99173
JY33_2_TRINITY_DN23805_c0_g1	gamma-glutamylaminecyclotransferase	0	39.9051	-7.7124	0.0041497	0.99173
JY51_2_TRINITY_DN20861_c0_g1		0	39.8588	-7.7123	0.0036657	0.99173
JY51_1_TRINITY_DN21955_c0_g1		0	39.7202	-7.7085	0.0031302	0.99173
JY21_1_TRINITY_DN40543_c0_g2	alkaline and neutral invertase (EC 3.2.1.26)	0	39.6725	-7.7071	0.00054264	0.99173
JY11_3_TRINITY_DN16959_c0_g1	;GDP-fucose protein O-fucosyltransferase;-	0	39.5865	-7.7049	0.00071854	0.99173
JY11_2_TRINITY_DN18077_c1_g1	;XIAP-associated factor 1-like;-	0	39.4559	-7.6963	0.00077631	0.99173
JY11_1_TRINITY_DN19298_c0_g2	small subunit ribosomal protein S16e	0	39.4507	-7.6961	0.0037607	0.99173
JY13_2_TRINITY_DN15076_c1_g1		0	39.1459	-7.6854	0.0040049	0.99173
JY51_2_TRINITY_DN23618_c0_g1	V-type H+-transporting ATPase subunit d	0	38.7535	-7.675	0.0033332	0.99173
JY13_1_TRINITY_DN20239_c0_g1		0	38.7166	-7.6747	0.00078159	0.99173
JY51_3_TRINITY_DN22066_c4_g2		0	38.7707	-7.6733	0.00068205	0.99173
JY83_2_TRINITY_DN43584_c0_g1	GTPase	0	38.7637	-7.673	0.00059364	0.99173
JY73_3_TRINITY_DN4794_c0_g1		0	38.7111	-7.6711	0.0032998	0.99173
JY31_3_TRINITY_DN15825_c0_g1		0	38.7054	-7.6709	0.0033636	0.99173
JY51_2_TRINITY_DN21668_c0_g1		0	38.7221	-7.6698	0.0043644	0.99173
JY53_3_TRINITY_DN18828_c0_g1		0	38.7221	-7.6698	0.0043644	0.99173
JY53_3_TRINITY_DN17972_c0_g2	endo-beta-1,4-glucanase / cellulase (EC 3.2.1.4); endo-beta-1,4-xylanase (EC 3.2.1.8); beta-glucosidase (EC 3.2.1.21); beta-mannosidase (EC 3.2.1.25); beta-glucosylceramidase (EC 3.2.1.45); glucan beta-1,3-glucosidase (EC 3.2.1.58); exo-beta-1,4-glucanase / cellodextrinase (EC 3.2.1.74); glucan endo-1,6-beta-glucosidase (EC 3.2.1.75); mannan endo-beta-1,4-mannosidase (EC 3.2.1.78); cellulose beta…	0	38.6525	-7.6693	0.00057724	0.99173
JY53_1_TRINITY_DN29296_c0_g2		0	38.5531	-7.6688	0.0037419	0.99173
JY31_3_TRINITY_DN20770_c0_g1		0	38.63	-7.6666	0.0006347	0.99173
JY81_1_TRINITY_DN69658_c0_g1	beta-amylase (EC 3.2.1.2)	0	38.3296	-7.6564	0.00069401	0.99173
JY13_3_TRINITY_DN21164_c1_g1	glucoamylase (EC 3.2.1.3); glucodextranase (EC 3.2.1.70); alpha,alpha-trehalase (EC 3.2.1.28); dextran dextrinase (EC 2.4.1.2)2-oxoisovalerate dehydrogenase E1 component alpha subunit	0	38.3233	-7.6552	0.0036195	0.99173
JY33_3_TRINITY_DN20309_c0_g2	photosystem I subunit III	0	38.3124	-7.654	0.0039572	0.99173
JY63_2_TRINITY_DN43395_c6_g3		0	38.2876	-7.6528	0.0040514	0.99173
JY53_3_TRINITY_DN17976_c2_g1		0	37.7313	-7.6328	0.00076656	0.99173
JY11_3_TRINITY_DN16457_c0_g1		0	37.6532	-7.6292	0.0042412	0.99173
JY13_2_TRINITY_DN19424_c0_g1	YTH domain-containing family protein	0	37.5932	-7.6282	0.0035543	0.99173
JY73_3_TRINITY_DN22170_c0_g1		0	37.3893	-7.6249	0.0038701	0.99173
JY61_1_TRINITY_DN3052_c0_g1	UDP-GalA: RGI alpha-1,2-galacturonosyltransferase (EC 2.4.1.-) Intramolecular transferases (mutases) (EC 5.4.-.-)mitochondrial protein import protein ZIM17	0	37.3566	-7.6204	0.0034725	0.99173
JY71_1_TRINITY_DN24519_c1_g1	light-harvesting complex II chlorophyll a/b binding protein 3	0	37.0577	-7.6071	0.00068375	0.99173
JY31_3_TRINITY_DN24201_c0_g2		0	36.9971	-7.6067	0.0035294	0.99173
JY53_3_TRINITY_DN18258_c0_g1	alpha-amylase (EC 3.2.1.1); pullulanase (EC 3.2.1.41); cyclomaltodextrin glucanotransferase (EC 2.4.1.19); cyclomaltodextrinase (EC 3.2.1.54); trehalose-6-phosphate hydrolase (EC 3.2.1.93); oligo-alpha-glucosidase (EC 3.2.1.10); maltogenic amylase (EC 3.2.1.133); neopullulanase (EC 3.2.1.135); alpha-glucosidase (EC 3.2.1.20); maltotetraose-forming alpha-amylase (EC 3.2.1.60); isoamylase (EC 3.2.1…	0	36.8521	-7.6	0.00065351	0.99173
JY23_2_TRINITY_DN36468_c0_g2		0	36.6563	-7.5929	0.0035962	0.99173
JY31_3_TRINITY_DN20502_c0_g1	glucose-6-phosphate 1-epimerase	0	36.7007	-7.5916	0.0043839	0.99173
JY31_2_TRINITY_DN25481_c1_g1	;DnaJ molecular chaperone homology domain;NAD(P)H-quinone oxidoreductase subunit U, chloroplastic	0	36.4712	-7.5874	0.0035529	0.99173
JY33_3_TRINITY_DN21689_c0_g1	beta-L-arabinofuranosidase (EC 3.2.1.185)tubulin alpha	0	36.436	-7.5812	0.0048664	0.99173
JY13_2_TRINITY_DN21181_c1_g2		0	36.0918	-7.5739	0.0042063	0.99173
JY11_2_TRINITY_DN19840_c0_g1	glyceraldehyde 3-phosphate dehydrogenase (phosphorylating)	0	36.217	-7.5738	0.0046495	0.99173
JY53_3_TRINITY_DN5496_c0_g1		0	36.2299	-7.573	0.0043675	0.99173
JY61_1_TRINITY_DN41759_c0_g1	nucleolar GTP-binding protein	0	36.1078	-7.5713	0.0036938	0.99173
JY13_2_TRINITY_DN19999_c0_g1	NADH dehydrogenase (ubiquinone) Fe-S protein 8	0	36.1501	-7.5696	0.00095199	0.99173
JY83_2_TRINITY_DN48362_c3_g1	pyruvate carboxylase	0	35.979	-7.5652	0.0039315	0.99173
JY11_2_TRINITY_DN18373_c0_g1		0	35.9944	-7.5637	0.0043926	0.99173
JY61_1_TRINITY_DN41414_c2_g3	cellulose synthase (EC 2.4.1.12); chitin synthase (EC 2.4.1.16); dolichyl-phosphate beta-D-mannosyltransferase (EC 2.4.1.83); dolichyl-phosphate beta-glucosyltransferase (EC 2.4.1.117); N-acetylglucosaminyltransferase (EC 2.4.1.-); N-acetylgalactosaminyltransferase (EC 2.4.1.-); hyaluronan synthase (EC 2.4.1.212); chitin oligosaccharide synthase (EC 2.4.1.-); beta-1,3-glucan synthase (EC 2.4.1.34…	0	35.8956	-7.5618	0.0039823	0.99173
JY81_3_TRINITY_DN90921_c0_g2	solute carrier family 38 (sodium-coupled neutral amino acid transporter), member 2	0	35.8571	-7.5618	0.0037319	0.99173
JY63_1_TRINITY_DN44147_c2_g3		0	35.7624	-7.5586	0.0037707	0.99173
JY33_1_TRINITY_DN18307_c0_g1		0	35.8532	-7.558	0.004416	0.99173
JY81_1_TRINITY_DN76260_c1_g1	;regulation of monopolar cell growth;-	0	35.6681	-7.5538	0.0037392	0.99173
JY31_1_TRINITY_DN25254_c0_g2	Modules of approx. 50 residues found attached to various enzymes from families GH18, GH19, GH23, GH24, GH25 and GH73, i.e. enzymes cleaving either chitin or peptidoglycan. Binding to chitopentaose demonstrated in the case of Pteris ryukyuensis chitinase A [Ohnuma T et al. (2008) J. Biol. Chem. 283:5178-87 (PMID: 18083709)]. CBM50 modules are also found in a multitude of other enzymes targeting th…	0	35.7263	-7.5527	0.00098535	0.99173
JY11_1_TRINITY_DN40451_c0_g1	Dol-P-Man: Man6GlcNAc2-PP-Dol alpha-1,2-mannosyltransferase (EC 2.4.1.259); Dol-P-Man: Man8GlcNAc2-PP-Dol alpha-1,2-mannosyltransferase (EC 2.4.1.261); Dol-P-Man: Man2-GlcNAc-phosphatidylinositol alpha-1,2-mannosyltransferase (EC 2.4.1.-); Dol-P-Man: Man3-GlcNAc-phosphatidylinositol alpha-1,2-mannosyltransferase (EC 2.4.1.-)peroxin-4	0	35.6166	-7.5521	0.0037118	0.99173
JY43_2_TRINITY_DN40314_c0_g1		0	35.6809	-7.5513	0.0011138	0.99173
JY53_3_TRINITY_DN19728_c0_g2	;pre-mRNA branch point binding;protein quaking	0	35.6789	-7.5506	0.0050398	0.99173
JY53_3_TRINITY_DN19889_c0_g1		0	35.5707	-7.5467	0.0044903	0.99173
JY83_1_TRINITY_DN76320_c0_g1	endo-beta-N-acetylglucosaminidase (EC 3.2.1.96)ferritin heavy chain	0	35.4517	-7.5415	0.0046536	0.99173
JY71_2_TRINITY_DN21588_c0_g1	pectin methylesterase (EC 3.1.1.11).pectinesterase	0	35.3827	-7.5398	0.0041804	0.99173
JY53_3_TRINITY_DN20566_c0_g1	23S rRNA (adenine2503-C2)-methyltransferase	0	35.1275	-7.536	0.0012927	0.99173
JY33_1_TRINITY_DN20312_c0_g1		0	35.0938	-7.533	0.0041532	0.99173
JY71_3_TRINITY_DN20081_c0_g1		0	34.9604	-7.5247	0.0038988	0.99173
JY63_2_TRINITY_DN8739_c0_g1		0	34.8873	-7.5234	0.003989	0.99173
JY71_1_TRINITY_DN23906_c0_g2		0	34.8595	-7.5229	0.00097237	0.99173
JY61_2_TRINITY_DN48428_c1_g5		0	34.89	-7.5222	0.000964	0.99173
JY11_3_TRINITY_DN19211_c2_g1	3''-deamino-3''-oxonicotianamine reductase	0	34.942	-7.5209	0.0046176	0.99173
JY53_3_TRINITY_DN18206_c0_g1	protein SPIRAL1 and related proteins	0	34.706	-7.5154	0.0039765	0.99173
JY53_3_TRINITY_DN20699_c0_g1	saposin	0	34.5895	-7.5119	0.0010846	0.99173
JY41_1_TRINITY_DN48261_c2_g1	U3 small nucleolar RNA-associated protein 5	0	34.5824	-7.5094	0.00078174	0.99173
JY61_2_TRINITY_DN43505_c1_g4	beta-L-arabinofuranosidase (EC 3.2.1.185)tubulin beta	0	34.5847	-7.5081	0.0042424	0.99173
JY61_2_TRINITY_DN42135_c0_g1	glucose-1-phosphate adenylyltransferase	0	34.5739	-7.506	0.0011482	0.99173
JY33_2_TRINITY_DN25058_c0_g1		0	34.4649	-7.5047	0.00085802	0.99173
JY33_1_TRINITY_DN18277_c0_g1		0	34.4593	-7.5027	0.00079527	0.99173
JY21_1_TRINITY_DN38350_c2_g1		0	34.2985	-7.5002	0.0011293	0.99173
JY71_1_TRINITY_DN21383_c0_g1	;female pronucleus assembly;-	0	34.2746	-7.4931	0.0047961	0.99173
JY33_1_TRINITY_DN21920_c0_g1	AP-2 complex subunit mu-1	0	34.1087	-7.4861	0.0049094	0.99173
JY21_2_TRINITY_DN35703_c0_g1	;BRCA1-A complex subunit;BRCA1-A complex subunit BRE	0	33.9731	-7.4833	0.00081123	0.99173
JY13_1_TRINITY_DN21233_c2_g2	zinc finger protein IDD3/4/5/6/7/8/9/10/11/12/13	0	33.9367	-7.4788	0.0048701	0.99173
JY43_1_TRINITY_DN44568_c3_g2	;BAG family molecular chaperone regulator;-	0	33.726	-7.4704	0.0061743	0.99173
JY33_3_TRINITY_DN16430_c0_g1	;Auxin responsive protein;SAUR family protein	0	33.6071	-7.4648	0.0050218	0.99173
JY51_1_TRINITY_DN22466_c0_g1	cohesin complex subunit SA-1/2	0	33.5436	-7.4634	0.0048403	0.99173
JY51_2_TRINITY_DN24515_c0_g1		0	33.523	-7.4622	0.0008775	0.99173
JY11_3_TRINITY_DN16471_c0_g2	polygalacturonase (EC 3.2.1.15); exo-polygalacturonase (EC 3.2.1.67); exo-polygalacturonosidase (EC 3.2.1.82); rhamnogalacturonase (EC 3.2.1.171); rhamnogalacturonan alpha-1,2-galacturonohydrolase (EC 3.2.1.173); xylogalacturonan hydrolase (EC 3.2.1.-)signal peptidase I	0	33.5558	-7.4619	0.0017171	0.99173
JY53_2_TRINITY_DN15674_c0_g1		0	33.3916	-7.4584	0.00085289	0.99173
JY33_2_TRINITY_DN25109_c0_g1	UDP-glucuronosyltransferase (EC 2.4.1.17); zeatin O-beta-xylosyltransferase (EC 2.4.2.40); 2-hydroxyacylsphingosine 1-beta-galactosyltransferase (EC 2.4.1.45); N-acylsphingosine galactosyltransferase (EC 2.4.1.47); flavonol 3-O-glucosyltransferase (EC 2.4.1.91); anthocyanidin 3-O-glucosyltransferase (EC 2.4.1.115); sinapate 1-glucosyltransferase (EC 2.4.1.120); indole-3-acetate beta-glucosyltrans…	0	33.287	-7.454	0.004265	0.99173
JY13_2_TRINITY_DN17891_c1_g1	cellulose synthase (EC 2.4.1.12); chitin synthase (EC 2.4.1.16); dolichyl-phosphate beta-D-mannosyltransferase (EC 2.4.1.83); dolichyl-phosphate beta-glucosyltransferase (EC 2.4.1.117); N-acetylglucosaminyltransferase (EC 2.4.1.-); N-acetylgalactosaminyltransferase (EC 2.4.1.-); hyaluronan synthase (EC 2.4.1.212); chitin oligosaccharide synthase (EC 2.4.1.-); beta-1,3-glucan synthase (EC 2.4.1.34…	0	33.1747	-7.4528	0.0046829	0.99173
JY31_1_TRINITY_DN23778_c0_g1	voltage-dependent anion channel protein 2	0	33.2435	-7.4526	0.00088993	0.99173
JY21_1_TRINITY_DN38226_c0_g1	peroxin-4	0	33.1962	-7.4474	0.00095973	0.99173
JY83_1_TRINITY_DN77118_c1_g1		0	33.1171	-7.4437	0.0009787	0.99173
JY53_2_TRINITY_DN20072_c2_g3		0	33.0251	-7.4392	0.0012057	0.99173
JY31_3_TRINITY_DN20912_c0_g1		0	33.009	-7.4384	0.0051405	0.99173
JY71_1_TRINITY_DN19253_c0_g1		0	32.5581	-7.4233	0.0043281	0.99173
JY53_3_TRINITY_DN20802_c0_g1	UV excision repair protein RAD23	0	32.6241	-7.4215	0.0052516	0.99173
JY31_1_TRINITY_DN24022_c0_g1	large subunit ribosomal protein L7e	0	32.577	-7.4194	0.0052538	0.99173
JY53_3_TRINITY_DN17484_c0_g1		0	32.5283	-7.4181	0.0011931	0.99173
JY13_1_TRINITY_DN19337_c0_g1	BRI1 kinase inhibitor 1	0	32.4911	-7.4158	0.0052346	0.99173
JY21_3_TRINITY_DN70229_c0_g1	3-ketoacyl-CoA synthase	0	32.3915	-7.4157	0.00437	0.99173
JY63_2_TRINITY_DN43395_c6_g1		0	32.4385	-7.4147	0.00095742	0.99173
JY43_2_TRINITY_DN38728_c0_g2		0	32.4211	-7.4142	0.00098095	0.99173
JY13_1_TRINITY_DN16238_c0_g1	;methylesterase 11;protein SPIRAL1 and related proteins	0	32.3615	-7.4127	0.0045233	0.99173
JY83_1_TRINITY_DN65935_c0_g1		0	32.3498	-7.4095	0.0052847	0.99173
JY11_3_TRINITY_DN19861_c0_g5	cellulose synthase (EC 2.4.1.12); chitin synthase (EC 2.4.1.16); dolichyl-phosphate beta-D-mannosyltransferase (EC 2.4.1.83); dolichyl-phosphate beta-glucosyltransferase (EC 2.4.1.117); N-acetylglucosaminyltransferase (EC 2.4.1.-); N-acetylgalactosaminyltransferase (EC 2.4.1.-); hyaluronan synthase (EC 2.4.1.212); chitin oligosaccharide synthase (EC 2.4.1.-); beta-1,3-glucan synthase (EC 2.4.1.34…	0	32.2639	-7.4059	0.0054409	0.99173
JY71_1_TRINITY_DN18659_c0_g1		0	32.2012	-7.4044	0.00096635	0.99173
JY33_2_TRINITY_DN26257_c6_g1		0	32.0665	-7.4022	0.0011342	0.99173
JY11_1_TRINITY_DN19881_c0_g1	endoglucanase (EC 3.2.1.4); endo-beta-1,4-xylanase (EC 3.2.1.8); beta-xylosidase (EC 3.2.1.37); alpha-L-arabinofuranosidase (EC 3.2.1.55); cellobiohydrolase (EC 3.2.1.91)alpha-L-arabinofuranosidase	0	31.9731	-7.3928	0.0054797	0.99173
JY33_2_TRINITY_DN22383_c0_g1		0	31.8871	-7.3891	0.0010821	0.99173
JY71_3_TRINITY_DN27826_c3_g6		0	31.7985	-7.388	0.0046235	0.99173
JY33_1_TRINITY_DN17344_c0_g1		0	31.6455	-7.3828	0.004714	0.99173
JY11_1_TRINITY_DN16926_c0_g1		0	31.7451	-7.3827	0.005275	0.99173
JY81_3_TRINITY_DN89813_c2_g4	;NADH dehydrogenase (Ubiquinone) iron-sulfur protein;	0	31.5502	-7.3794	0.0046974	0.99173
JY43_1_TRINITY_DN40963_c1_g4	alpha-galactosidase (EC 3.2.1.22); alpha-N-acetylgalactosaminidase (EC 3.2.1.49); stachyose synthase (EC 2.4.1.67); raffinose synthase (EC 2.4.1.82) ; raffinose exo-alpha-1,6-galactosidase (EC 3.2.1.-)Ras-related protein Rab-8A	0	31.5008	-7.3747	0.0010066	0.99173
JY81_3_TRINITY_DN75505_c0_g1		0	31.5467	-7.3741	0.0011258	0.99173
JY31_3_TRINITY_DN24947_c0_g1		0	31.3278	-7.3651	0.0051783	0.99173
JY31_1_TRINITY_DN24142_c0_g1	;Vesicle-associated protein;-	0	31.2613	-7.3635	0.0010257	0.99173
JY73_2_TRINITY_DN24014_c1_g4		1.33952	221.48	-7.3608	0.00069388	0.99173
JY13_3_TRINITY_DN17202_c0_g1		0	31.2295	-7.3593	0.0052933	0.99173
JY53_3_TRINITY_DN19525_c0_g1		0	31.1697	-7.3588	0.0010191	0.99173
JY11_3_TRINITY_DN18284_c0_g1		0	31.0607	-7.3565	0.004762	0.99173
JY43_3_TRINITY_DN47943_c2_g2		0	30.9425	-7.3465	0.0051602	0.99173
JY13_3_TRINITY_DN21456_c1_g1		0	30.8339	-7.3437	0.0012602	0.99173
JY13_2_TRINITY_DN17754_c0_g1	endo-beta-N-acetylglucosaminidase (EC 3.2.1.96)abscisic acid receptor PYR/PYL family	0	30.765	-7.3362	0.0014751	0.99173
JY53_2_TRINITY_DN18730_c0_g1		0	30.7158	-7.3346	0.0057783	0.99173
JY11_1_TRINITY_DN12658_c0_g1	histone H1/5	0	30.6118	-7.3308	0.0016002	0.99173
JY63_1_TRINITY_DN44087_c0_g1		0	30.6209	-7.3305	0.001286	0.99173
JY13_2_TRINITY_DN19465_c0_g1	casein kinase II subunit alpha	0	30.5063	-7.3273	0.0051816	0.99173
JY53_3_TRINITY_DN21571_c0_g1	;chromatin binding;nucleolar complex protein 3	0	30.511	-7.3247	0.005877	0.99173
JY83_1_TRINITY_DN82644_c0_g3	protein SPIRAL1 and related proteins	0	30.3857	-7.3246	0.0013147	0.99173
JY61_3_TRINITY_DN38251_c1_g5	small subunit ribosomal protein S4	0	30.423	-7.3232	0.0052512	0.99173
JY21_1_TRINITY_DN42108_c0_g1		0	30.4556	-7.3219	0.0060385	0.99173
JY53_3_TRINITY_DN21385_c1_g2		0	30.2583	-7.3168	0.0011082	0.99173
JY13_1_TRINITY_DN19304_c0_g1	alpha-xylosyltransferase (EC 2.4.2.39); alpha-1,3-galactosyltransferase (EC 2.4.1.37); arabinosyltransferase (EC 2.4.2.-);	0	30.1338	-7.3109	0.0016299	0.99173
JY51_2_TRINITY_DN22616_c2_g3	Created from reading Schallus et al (2008) Mol Biol Cell. 19:3404-3414 [PMID: 18524852] and finding related domains attached to various glycosidases.	0	30.1425	-7.3104	0.0051584	0.99173
JY11_1_TRINITY_DN20597_c0_g1		0.365793	58.6677	-7.3076	0.00064223	0.99173
JY23_1_TRINITY_DN31868_c1_g1	rhamnogalacturonan endolyase (EC 4.2.2.23).	0	29.9892	-7.3063	0.0051113	0.99173
JY53_2_TRINITY_DN18085_c0_g1	formate--tetrahydrofolate ligase	0	29.964	-7.301	0.001176	0.99173
JY33_3_TRINITY_DN20051_c0_g1	ESCRT-I complex subunit VPS37	0	29.8522	-7.2967	0.001136	0.99173
JY33_1_TRINITY_DN20141_c1_g1	endoplasmic reticulum-Golgi intermediate compartment protein 3	0	29.8739	-7.2959	0.0014905	0.99173
JY43_2_TRINITY_DN34431_c1_g1	large subunit ribosomal protein L17	0	29.8105	-7.2915	0.016117	0.99173
JY71_2_TRINITY_DN27105_c0_g1		0	29.8105	-7.2915	0.016117	0.99173
JY13_2_TRINITY_DN17724_c0_g1	;DJ-1/PfpI family;protein deglycase	0	29.727	-7.2879	0.0068144	0.99173
JY21_1_TRINITY_DN69534_c0_g1		0	29.6141	-7.2873	0.0013211	0.99173
JY43_3_TRINITY_DN15661_c0_g1		0	29.6467	-7.2867	0.0012706	0.99173
JY33_1_TRINITY_DN22297_c2_g3		0	29.6107	-7.2833	0.0060025	0.99173
JY41_2_TRINITY_DN56682_c0_g1	;lycopene metabolic process;15-cis-phytoene desaturase	0	29.5718	-7.2795	0.0015732	0.99173
JY41_1_TRINITY_DN35545_c0_g1	thioredoxin 1	0	29.5304	-7.2782	0.0066049	0.99173
JY53_3_TRINITY_DN16052_c0_g1		0	29.4758	-7.2771	0.0057565	0.99173
JY23_1_TRINITY_DN37512_c0_g1		0	29.2617	-7.2719	0.005621	0.99173
JY43_2_TRINITY_DN40742_c0_g1		0	29.3784	-7.2704	0.016423	0.99173
JY63_1_TRINITY_DN48190_c0_g1	;Belongs to the DEAD box helicase family;ATP-dependent RNA helicase DDX5/DBP2	0	29.2101	-7.2698	0.0059328	0.99173
JY53_3_TRINITY_DN16791_c0_g1		0	29.3256	-7.2678	0.0062949	0.99173
JY53_2_TRINITY_DN18608_c0_g1	;peptide-methionine (S)-S-oxide reductase activity;peptide-methionine (S)-S-oxide reductase	0	29.3314	-7.2675	0.0096925	0.99173
JY53_2_TRINITY_DN15575_c0_g3		0	29.2167	-7.2618	0.0015672	0.99173
JY11_3_TRINITY_DN17143_c0_g2	cellulose synthase (EC 2.4.1.12); chitin synthase (EC 2.4.1.16); dolichyl-phosphate beta-D-mannosyltransferase (EC 2.4.1.83); dolichyl-phosphate beta-glucosyltransferase (EC 2.4.1.117); N-acetylglucosaminyltransferase (EC 2.4.1.-); N-acetylgalactosaminyltransferase (EC 2.4.1.-); hyaluronan synthase (EC 2.4.1.212); chitin oligosaccharide synthase (EC 2.4.1.-); beta-1,3-glucan synthase (EC 2.4.1.34…	0	29.0643	-7.2602	0.0054699	0.99173
JY31_1_TRINITY_DN21449_c0_g1	;protein disulfide oxidoreductase activity;glutaredoxin 3	0	29.0959	-7.2557	0.0076557	0.99173
JY83_2_TRINITY_DN36179_c0_g1		0	29.0402	-7.255	0.0012724	0.99173
JY51_1_TRINITY_DN18530_c1_g1	;Belongs to the eukaryotic ribosomal protein eL29 family;large subunit ribosomal protein L29e	0	29.0496	-7.2542	0.001432	0.99173
JY11_2_TRINITY_DN20319_c0_g1	protein TIF31	0	29.0571	-7.2538	0.006764	0.99173
JY81_2_TRINITY_DN58952_c4_g3		0	29.0125	-7.253	0.0083101	0.99173
JY31_2_TRINITY_DN23905_c0_g6	small subunit ribosomal protein S14e	0	28.9863	-7.2524	0.0063904	0.99173
JY33_1_TRINITY_DN21874_c1_g3	;Belongs to the universal ribosomal protein uS11 family;small subunit ribosomal protein S14e	0	28.9863	-7.2524	0.0063904	0.99173
JY33_3_TRINITY_DN22000_c0_g2	S-adenosylmethionine decarboxylase	8.70685	1328.87	-7.2523	0.00055943	0.99173
JY71_1_TRINITY_DN25300_c0_g2	deubiquitinase DESI2	0	28.996	-7.2516	0.0065758	0.99173
JY63_3_TRINITY_DN42421_c1_g2	small subunit ribosomal protein S8e	0	28.804	-7.2494	0.005867	0.99173
JY21_1_TRINITY_DN35978_c0_g2	augmin complex subunit 8	0	28.9464	-7.2489	0.016738	0.99173
JY61_1_TRINITY_DN36970_c0_g1		0	28.9464	-7.2489	0.016738	0.99173
JY63_1_TRINITY_DN45094_c10_g1	aminotransferase	0	28.8468	-7.2484	0.0054826	0.99173
JY13_2_TRINITY_DN21150_c2_g1		0	28.8853	-7.2457	0.0064015	0.99173
JY31_2_TRINITY_DN22856_c0_g1		0	28.739	-7.2431	0.005407	0.99173
JY61_3_TRINITY_DN15220_c0_g1		0	28.8205	-7.2422	0.0018545	0.99173
JY53_1_TRINITY_DN29767_c6_g3	;AAA domain (dynein-related subfamily);transcription factor MYB, plant	0	28.7292	-7.2411	0.001665	0.99173
JY53_2_TRINITY_DN18084_c0_g3		0	28.6274	-7.24	0.0016842	0.99173
JY41_1_TRINITY_DN30378_c0_g1	microsomal prostaglandin-E synthase 2	0	28.7178	-7.2388	0.0016246	0.99173
JY43_2_TRINITY_DN40565_c0_g1	peroxidase	0	28.6345	-7.2372	0.0054922	0.99173
JY81_1_TRINITY_DN74342_c0_g3	adenylate kinase	0	28.5208	-7.2324	0.0054698	0.99173
JY81_1_TRINITY_DN77710_c1_g2	myosin V	0	28.4942	-7.2297	0.0012835	0.99173
JY11_2_TRINITY_DN19757_c0_g1		0	28.5144	-7.2272	0.017064	0.99173
JY71_2_TRINITY_DN22226_c1_g1		0	28.4819	-7.2268	0.0014283	0.99173
JY71_2_TRINITY_DN20757_c0_g2		0	28.4953	-7.2265	0.0014305	0.99173
JY61_1_TRINITY_DN34794_c0_g1	phosphoglycolate phosphatase [EC:3.1.3.18 3.1.3.48]	0	28.2792	-7.2216	0.0015373	0.99173
JY11_2_TRINITY_DN16924_c0_g1		0	28.4057	-7.2214	0.0016554	0.99173
JY31_2_TRINITY_DN20175_c0_g1	exocyst complex component 5	0.365793	55.0786	-7.2207	0.0038092	0.99173
JY71_3_TRINITY_DN23156_c0_g1	;Dcp2, box A domain;mRNA-decapping enzyme subunit 2	0	28.3586	-7.219	0.0016654	0.99173
JY11_3_TRINITY_DN18904_c0_g1		0	28.2284	-7.2162	0.0056975	0.99173
JY13_3_TRINITY_DN21326_c2_g1		1.67439	249.213	-7.2096	0.00026767	0.99173
JY13_3_TRINITY_DN13545_c0_g2		0	28.0815	-7.2071	0.0063375	0.99173
JY33_1_TRINITY_DN22387_c1_g3		0	27.9705	-7.206	0.0057811	0.99173
JY41_2_TRINITY_DN53221_c0_g1	peroxisomal enoyl-CoA hydratase 2	0	28.0823	-7.2051	0.017402	0.99173
JY41_2_TRINITY_DN54452_c1_g1	adenylate kinase	0	28.0823	-7.2051	0.017402	0.99173
JY53_2_TRINITY_DN19610_c5_g1	;Coronatine-insensitive protein;coronatine-insensitive protein 1	0	28.0765	-7.2049	0.006795	0.99173
JY31_3_TRINITY_DN22166_c0_g1	cellulose synthase (EC 2.4.1.12); chitin synthase (EC 2.4.1.16); dolichyl-phosphate beta-D-mannosyltransferase (EC 2.4.1.83); dolichyl-phosphate beta-glucosyltransferase (EC 2.4.1.117); N-acetylglucosaminyltransferase (EC 2.4.1.-); N-acetylgalactosaminyltransferase (EC 2.4.1.-); hyaluronan synthase (EC 2.4.1.212); chitin oligosaccharide synthase (EC 2.4.1.-); beta-1,3-glucan synthase (EC 2.4.1.34…	0	27.8023	-7.1911	0.0075564	0.99173
JY11_2_TRINITY_DN17030_c0_g1	peptidyl-prolyl cis-trans isomerase B (cyclophilin B)	0	27.7156	-7.1893	0.0016081	0.99173
JY33_2_TRINITY_DN26479_c0_g1	;Belongs to the protein kinase superfamily. Ser Thr protein kinase family;-	0	27.6503	-7.1827	0.017752	0.99173
JY53_2_TRINITY_DN19913_c1_g4		0	27.6503	-7.1827	0.017752	0.99173
JY53_2_TRINITY_DN19950_c0_g1		0	27.6503	-7.1827	0.017752	0.99173
JY83_2_TRINITY_DN45940_c2_g2	F-type H+-transporting ATPase subunit c	0	27.6503	-7.1827	0.017752	0.99173
JY41_1_TRINITY_DN48813_c0_g1	cellulose synthase (EC 2.4.1.12); chitin synthase (EC 2.4.1.16); dolichyl-phosphate beta-D-mannosyltransferase (EC 2.4.1.83); dolichyl-phosphate beta-glucosyltransferase (EC 2.4.1.117); N-acetylglucosaminyltransferase (EC 2.4.1.-); N-acetylgalactosaminyltransferase (EC 2.4.1.-); hyaluronan synthase (EC 2.4.1.212); chitin oligosaccharide synthase (EC 2.4.1.-); beta-1,3-glucan synthase (EC 2.4.1.34…	0	27.6051	-7.1822	0.0014106	0.99173
JY21_2_TRINITY_DN29830_c0_g1	translation initiation factor 3 subunit I	0	27.595	-7.182	0.0060944	0.99173
JY53_2_TRINITY_DN18934_c0_g1	beta-glucosidase (EC 3.2.1.21); xylan 1,4-beta-xylosidase (EC 3.2.1.37); beta-glucosylceramidase (EC 3.2.1.45); beta-N-acetylhexosaminidase (EC 3.2.1.52); alpha-L-arabinofuranosidase (EC 3.2.1.55); glucan 1,4-beta-glucosidase (EC 3.2.1.74); isoprimeverose-producing oligoxyloglucan hydrolase (EC 3.2.1.120); coniferin beta-glucosidase (EC 3.2.1.126); exo-1,3-1,4-glucanase (EC 3.2.1.-); beta-N-acety…	0	27.6012	-7.1802	0.0020618	0.99173
JY63_1_TRINITY_DN47382_c3_g2	;heat shock protein binding;DnaJ homolog subfamily B member 12	0	27.5149	-7.1796	0.0024259	0.99173
JY73_1_TRINITY_DN23334_c0_g1	LL-diaminopimelate aminotransferase	0	27.4419	-7.1762	0.0059799	0.99173
JY11_3_TRINITY_DN18053_c0_g1		0	27.4479	-7.1756	0.0060181	0.99173
JY31_2_TRINITY_DN23212_c0_g1	UDP-GlcA: N-acetylglucosaminyl-proteoglycan beta-1,4-glucuronosyltransferase (EC 2.4.1.225); UDP-Xyl: xylan beta-1,4-xylosyltransferase (EC 2.4.2.-); alpha-1,3-L-arabinofuranosyltransferase (EC 2.4.2.-); arabinan alpha-1,5-L-arabinofuranosyltransferase (EC 2.4.2.-); glucomannan beta-1,2-galactosyltransferase (EC 2.4.1.-); pectin beta-1,4-glucuronyltransferase (EC 2.4.1.-); xylogalacturonan beta-1…	0	27.4867	-7.1738	0.0069865	0.99173
JY83_1_TRINITY_DN83023_c6_g1	NADH-ubiquinone oxidoreductase chain 4L	0.332788	53.2019	-7.1698	0.00080167	0.99173
JY63_3_TRINITY_DN37929_c0_g1	formamidase	0	27.2637	-7.1681	0.0061253	0.99173
JY33_1_TRINITY_DN20193_c1_g2	sucrose synthase (EC 2.4.1.13); sucrose-phosphate synthase (EC 2.4.1.14); alpha-glucosyltransferase (EC 2.4.1.52); lipopolysaccharide N-acetylglucosaminyltransferase (EC 2.4.1.56); phosphatidylinositol alpha-mannosyltransferase (EC 2.4.1.57); GDP-Man: Man1GlcNAc2-PP-dolichol alpha-1,3-mannosyltransferase (EC 2.4.1.132); GDP-Man: Man3GlcNAc2-PP-dolichol/Man4GlcNAc2-PP-dolichol alpha-1,2-mannosyltr…	0	27.3744	-7.1677	0.010695	0.99173
JY53_2_TRINITY_DN15209_c0_g1		0	27.3116	-7.167	0.0066224	0.99173
JY83_3_TRINITY_DN48347_c0_g2	ethylene-insensitive protein 3	0	27.3035	-7.1666	0.001444	0.99173
JY41_1_TRINITY_DN27020_c0_g1		0	27.2927	-7.1664	0.0014347	0.99173
JY13_3_TRINITY_DN19165_c0_g2		0	27.3066	-7.1647	0.007111	0.99173
JY31_2_TRINITY_DN21853_c0_g2	serine/arginine-rich splicing factor 7	0	27.2901	-7.1633	0.0071364	0.99173
JY11_1_TRINITY_DN18451_c0_g1	Modules of approx. 130 residues. A module that is conserved in three Cellvibrio xylan-degrading enzymes binds to xylan and the interaction is calcium dependent, while a module from a Cellvibrio mannanase binds to decorated soluble mannans and mannooligosaccharides. A module in aimportin subunit alpha-6/7	0	27.2183	-7.1599	0.018114	0.99173
JY11_3_TRINITY_DN7287_c0_g1		0	27.2072	-7.159	0.0077152	0.99173
JY33_1_TRINITY_DN19619_c0_g1	;Ankyrin repeats (many copies);-	0	27.1326	-7.1573	0.0014943	0.99173
JY31_3_TRINITY_DN18733_c1_g1	SAUR family protein	0	27.0114	-7.1532	0.0060782	0.99173
JY13_1_TRINITY_DN20675_c1_g1	sucrose synthase (EC 2.4.1.13); sucrose-phosphate synthase (EC 2.4.1.14); alpha-glucosyltransferase (EC 2.4.1.52); lipopolysaccharide N-acetylglucosaminyltransferase (EC 2.4.1.56); phosphatidylinositol alpha-mannosyltransferase (EC 2.4.1.57); GDP-Man: Man1GlcNAc2-PP-dolichol alpha-1,3-mannosyltransferase (EC 2.4.1.132); GDP-Man: Man3GlcNAc2-PP-dolichol/Man4GlcNAc2-PP-dolichol alpha-1,2-mannosyltr…	0	27.0573	-7.1527	0.0026943	0.99173
JY83_1_TRINITY_DN79307_c5_g5		0	27.0874	-7.1527	0.007585	0.99173
JY41_3_TRINITY_DN54376_c0_g1	protein SPIRAL1 and related proteins	0	27.0404	-7.1517	0.0080019	0.99173
JY73_3_TRINITY_DN20895_c0_g3	transcription factor MYB, plant	0	26.9372	-7.1473	0.0066157	0.99173
JY53_2_TRINITY_DN18699_c0_g1	alpha-mannosidase (EC 3.2.1.113)26S proteasome regulatory subunit T3	0	26.8857	-7.1452	0.0063774	0.99173
JY53_3_TRINITY_DN16663_c0_g1	regulator of ribosome biosynthesis	0	26.8553	-7.1448	0.0061442	0.99173
JY53_3_TRINITY_DN16787_c0_g1		0	26.9052	-7.1428	0.007323	0.99173
JY53_1_TRINITY_DN30553_c1_g1		0	26.8003	-7.138	0.0070356	0.99173
JY21_2_TRINITY_DN30398_c0_g1	;Auxilin-like protein 1;-	0	26.6755	-7.1368	0.0063732	0.99173
JY53_2_TRINITY_DN19583_c1_g2		0	26.7862	-7.1368	0.018489	0.99173
JY71_2_TRINITY_DN20288_c0_g1	;glutathione transferase activity;glutathione S-transferase	0	26.7862	-7.1368	0.018489	0.99173
JY73_2_TRINITY_DN20865_c0_g1		0	26.7862	-7.1368	0.018489	0.99173
JY71_3_TRINITY_DN24142_c0_g1	charged multivesicular body protein 6	0	26.753	-7.1359	0.0067999	0.99173
JY33_3_TRINITY_DN18097_c0_g1		0	26.7333	-7.1341	0.0074574	0.99173
JY51_3_TRINITY_DN22949_c0_g1	E3 ubiquitin-protein ligase ATL10/75/76/77/78	0	26.6855	-7.1323	0.001894	0.99173
JY51_3_TRINITY_DN20661_c0_g1	;FACT complex subunit;FACT complex subunit SPT16	0	26.5416	-7.1281	0.006339	0.99173
JY13_2_TRINITY_DN19858_c0_g1	sulfate transporter 2, low-affinity	0	26.6227	-7.1277	0.0073681	0.99173
JY11_3_TRINITY_DN18433_c0_g1		0	26.4983	-7.1275	0.0022141	0.99173
JY13_3_TRINITY_DN20737_c0_g1	annexin D	0	26.5325	-7.127	0.0063246	0.99173
JY73_1_TRINITY_DN30328_c1_g1		0	26.6144	-7.127	0.0075268	0.99173
JY31_2_TRINITY_DN20536_c0_g2	superoxide dismutase, Fe-Mn family	0	26.5268	-7.126	0.001546	0.99173
JY43_3_TRINITY_DN43600_c1_g1		0	26.5525	-7.1258	0.0030259	0.99173
JY51_2_TRINITY_DN20613_c0_g1	N-acetyllactosaminide beta-1,3-N-acetylglucosaminyltransferase (EC 2.4.1.149); Glycoprotein-N-acetylgalactosamine 3-beta-galactosyltransferase (EC 2.4.1.122); fucose-specific beta-1,3-N-acetylglucosaminyltransferase (EC 2.4.1.-); globotriosylceramide beta-1,3-GalNAc transferase (EC 2.4.1.79); chondroitin synthase (beta-1,3-GlcUA and beta-1,4-GalNAc transferase (EC 2.4.1.175); chondroitin beta-1,3…	0	26.4477	-7.1229	0.002362	0.99173
JY11_3_TRINITY_DN19470_c0_g1	ATP-binding cassette, subfamily C (CFTR/MRP), member 2	0	26.412	-7.1172	0.0089335	0.99173
JY83_3_TRINITY_DN43335_c0_g1	glyceraldehyde-3-phosphate dehydrogenase (NADP+)	0	26.2625	-7.1088	0.0082513	0.99173
JY51_3_TRINITY_DN17468_c0_g1		0	26.246	-7.1073	0.0075595	0.99173
JY53_3_TRINITY_DN17953_c0_g1		0	26.1766	-7.1049	0.018843	0.99173
JY63_2_TRINITY_DN41867_c0_g1	cell division protease FtsH	0	26.1766	-7.1049	0.018843	0.99173
JY71_1_TRINITY_DN20129_c0_g1		0	26.1766	-7.1049	0.018843	0.99173
JY73_1_TRINITY_DN23548_c0_g1	small subunit ribosomal protein S21e	0	26.0656	-7.1034	0.0064176	0.99173
JY41_1_TRINITY_DN43180_c1_g1	pyridoxal 5'-phosphate synthase pdxS subunit	0	26.0105	-7.0944	0.0077656	0.99173
JY71_3_TRINITY_DN27673_c2_g1		0	25.987	-7.0926	0.0020409	0.99173
JY63_1_TRINITY_DN47600_c0_g1	cell division protease FtsH	0	25.9173	-7.0912	0.0073532	0.99173
JY73_2_TRINITY_DN21039_c0_g1	Modules of approx. 130 residues. A module that is conserved in three Cellvibrio xylan-degrading enzymes binds to xylan and the interaction is calcium dependent, while a module from a Cellvibrio mannanase binds to decorated soluble mannans and mannooligosaccharides. A module in a;Belongs to the importin alpha family;importin subunit alpha-6/7	0	25.9469	-7.0904	0.0077328	0.99173
JY73_1_TRINITY_DN26481_c0_g1		0	25.9387	-7.0897	0.0079869	0.99173
JY13_3_TRINITY_DN13029_c0_g1	xyloglucan:xyloglucosyltransferase (EC 2.4.1.207); keratan-sulfate endo-1,4-beta-galactosidase (EC 3.2.1.103); endo-1,3-beta-glucanase / laminarinase (EC 3.2.1.39); endo-1,3(4)-beta-glucanase (EC 3.2.1.6); licheninase (EC 3.2.1.73); beta-agarase (EC 3.2.1.81); kappa-carrageenase (EC 3.2.1.83); xyloglucanase (EC 3.2.1.151); endo-beta-1,3-galactanase (EC 3.2.1.181); [retaining] beta-porphyranase (E…	0	25.9222	-7.0894	0.019281	0.99173
JY63_2_TRINITY_DN67545_c0_g1		0	25.9222	-7.0894	0.019281	0.99173
JY81_3_TRINITY_DN83536_c0_g1	;Ribosomal protein S20;small subunit ribosomal protein S20	0	25.9222	-7.0894	0.019281	0.99173
JY71_2_TRINITY_DN21882_c0_g1		0	25.8742	-7.0855	0.003444	0.99173
JY31_1_TRINITY_DN18711_c0_g1		0	25.8528	-7.0852	0.0077541	0.99173
JY53_2_TRINITY_DN16869_c1_g1		0	25.8528	-7.0852	0.0077541	0.99173
JY83_1_TRINITY_DN76031_c0_g1	alpha-amylase (EC 3.2.1.1); pullulanase (EC 3.2.1.41); cyclomaltodextrin glucanotransferase (EC 2.4.1.19); cyclomaltodextrinase (EC 3.2.1.54); trehalose-6-phosphate hydrolase (EC 3.2.1.93); oligo-alpha-glucosidase (EC 3.2.1.10); maltogenic amylase (EC 3.2.1.133); neopullulanase (EC 3.2.1.135); alpha-glucosidase (EC 3.2.1.20); maltotetraose-forming alpha-amylase (EC 3.2.1.60); isoamylase (EC 3.2.1…	0	25.682	-7.0842	0.0070477	0.99173
JY51_1_TRINITY_DN16273_c0_g1		0	25.772	-7.0839	0.0016826	0.99173
JY11_2_TRINITY_DN19019_c0_g1		0	25.7916	-7.0835	0.019204	0.99173
JY31_1_TRINITY_DN24169_c0_g1	Modules of approx. 130 residues. A module that is conserved in three Cellvibrio xylan-degrading enzymes binds to xylan and the interaction is calcium dependent, while a module from a Cellvibrio mannanase binds to decorated soluble mannans and mannooligosaccharides. A module in aimportin subunit alpha-6/7	0	25.7916	-7.0835	0.019204	0.99173
JY33_2_TRINITY_DN25663_c0_g1	E3 SUMO-protein ligase PIAS1	0	25.7916	-7.0835	0.019204	0.99173
JY73_1_TRINITY_DN30423_c1_g2	polyadenylate-binding protein	0	25.7916	-7.0835	0.019204	0.99173
JY83_3_TRINITY_DN44193_c0_g1	acyl-lipid omega-6 desaturase (Delta-12 desaturase) [EC:1.14.19.23 1.14.19.45]	0	25.7363	-7.0796	0.0088954	0.99173
JY33_3_TRINITY_DN16285_c0_g1		0	25.6892	-7.077	0.0090972	0.99173
JY83_2_TRINITY_DN13465_c0_g1	;PB1 domain;-	0	25.5047	-7.0737	0.006922	0.99173
JY53_2_TRINITY_DN12068_c0_g1	;PDDEXK-like family of unknown function;-	0	25.6185	-7.0728	0.0023494	0.99173
JY13_2_TRINITY_DN19676_c5_g2		0	25.463	-7.0698	0.0069101	0.99173
JY23_1_TRINITY_DN39855_c0_g1	Ran GTPase-activating protein 1	0	25.4977	-7.0691	0.0025805	0.99173
JY51_3_TRINITY_DN6038_c0_g1	signal peptidase complex subunit 1	0	25.562	-7.0688	0.0079408	0.99173
JY31_3_TRINITY_DN23137_c0_g2	UDP-glucuronosyltransferase (EC 2.4.1.17); zeatin O-beta-xylosyltransferase (EC 2.4.2.40); 2-hydroxyacylsphingosine 1-beta-galactosyltransferase (EC 2.4.1.45); N-acylsphingosine galactosyltransferase (EC 2.4.1.47); flavonol 3-O-glucosyltransferase (EC 2.4.1.91); anthocyanidin 3-O-glucosyltransferase (EC 2.4.1.115); sinapate 1-glucosyltransferase (EC 2.4.1.120); indole-3-acetate beta-glucosyltrans…	0	25.4901	-7.0651	0.0197	0.99173
JY71_3_TRINITY_DN18586_c0_g1		0	25.4901	-7.0651	0.0197	0.99173
JY33_3_TRINITY_DN19532_c0_g1	cofilin	0	25.4067	-7.0618	0.019577	0.99173
JY71_1_TRINITY_DN20398_c0_g1	protein SPIRAL1 and related proteins	0	25.4042	-7.0595	0.0087123	0.99173
JY53_2_TRINITY_DN18372_c2_g1	serine/threonine-protein phosphatase 2B regulatory subunit	0	25.2817	-7.0585	0.006912	0.99173
JY73_2_TRINITY_DN19817_c0_g1	26S proteasome regulatory subunit N11	0	25.2092	-7.054	0.0069355	0.99173
JY53_1_TRINITY_DN26810_c0_g1	tropinone synthase	0	25.2357	-7.0517	0.0019323	0.99173
JY63_3_TRINITY_DN42944_c0_g2	speckle-type POZ protein	0	25.2406	-7.051	0.0081528	0.99173
JY11_3_TRINITY_DN20917_c0_g3	Modules of approx. 90-100 residues found at the C-terminus of GH17 or GH72 enzymatic modules and also sometimes isolated. CBM43 modules sometimes carry a C-terminal membrane anchor. The beta-1,3-glucan binding function has been demonstrated with the olive pollen protein Ole e 10.	0	25.0475	-7.0482	0.0025075	0.99173
JY73_1_TRINITY_DN29255_c9_g1		0	25.035	-7.0472	0.0026139	0.99173
JY53_3_TRINITY_DN19665_c0_g1	photosystem II oxygen-evolving enhancer protein 2	0	25.0289	-7.0458	0.0020151	0.99173
JY53_1_TRINITY_DN31039_c3_g3		0	24.9941	-7.0434	0.0069375	0.99173
JY31_3_TRINITY_DN20941_c0_g1		0	25.0581	-7.0404	0.02015	0.99173
JY33_2_TRINITY_DN26108_c2_g1	;Protein of unknown function, DUF538;-	0	25.0581	-7.0404	0.02015	0.99173
JY33_2_TRINITY_DN27663_c2_g1	coatomer subunit beta	0	25.0581	-7.0404	0.02015	0.99173
JY41_3_TRINITY_DN90332_c0_g1		0	25.0581	-7.0404	0.02015	0.99173
JY51_1_TRINITY_DN12159_c1_g1		0	25.0581	-7.0404	0.02015	0.99173
JY53_2_TRINITY_DN25607_c0_g1		0	25.0581	-7.0404	0.02015	0.99173
JY83_1_TRINITY_DN77033_c0_g1	;Protein of unknown function (DUF760);-	0	25.0581	-7.0404	0.02015	0.99173
JY23_2_TRINITY_DN32943_c0_g1	small subunit ribosomal protein S20	0	24.8817	-7.0399	0.0091791	0.99173
JY51_3_TRINITY_DN15939_c0_g1	beta-glucosidase (EC 3.2.1.21); xylan 1,4-beta-xylosidase (EC 3.2.1.37); beta-glucosylceramidase (EC 3.2.1.45); beta-N-acetylhexosaminidase (EC 3.2.1.52); alpha-L-arabinofuranosidase (EC 3.2.1.55); glucan 1,4-beta-glucosidase (EC 3.2.1.74); isoprimeverose-producing oligoxyloglucan hydrolase (EC 3.2.1.120); coniferin beta-glucosidase (EC 3.2.1.126); exo-1,3-1,4-glucanase (EC 3.2.1.-); beta-N-acety…	0	25.0217	-7.0397	0.019963	0.99173
JY41_1_TRINITY_DN49652_c4_g1	NAD(P)H-quinone oxidoreductase subunit S, chloroplastic	0	24.9554	-7.0378	0.0071201	0.99173
JY61_3_TRINITY_DN29878_c0_g1	large subunit ribosomal protein L27e	0	24.9701	-7.0368	0.0085299	0.99173
JY73_1_TRINITY_DN27156_c0_g2		0	24.9887	-7.0361	0.0082037	0.99173
JY61_3_TRINITY_DN37920_c4_g3	alpha-glucosidase (EC 3.2.1.20); alpha-galactosidase (EC 3.2.1.22); alpha-mannosidase (EC 3.2.1.24); alpha-1,3-glucosidase (EC 3.2.1.84); sucrase-isomaltase (EC 3.2.1.48) (EC 3.2.1.10); alpha-xylosidase (EC 3.2.1.177); alpha-glucan lyase (EC 4.2.2.13); isomaltosyltransferase (EC 2.4.1.387); oligosaccharide alpha-1,4-glucosyltransferase (EC 2.4.1.161); sulfoquinovosidase (EC 3.2.1.199); alpha-6-gl…	0	24.8862	-7.0299	0.0083853	0.99173
JY31_1_TRINITY_DN21832_c0_g1	proline dehydrogenase	2.66231	349.262	-7.0293	0.00047676	0.99173
JY43_2_TRINITY_DN36048_c1_g1	acetyl-CoA carboxylase carboxyl transferase subunit alpha [EC:6.4.1.2 2.1.3.15]	0	24.8248	-7.029	0.0018984	0.99173
JY13_2_TRINITY_DN20750_c0_g1		0	24.7017	-7.0247	0.0070689	0.99173
JY13_2_TRINITY_DN20884_c2_g1	alpha-mannosidase (EC 3.2.1.113)26S proteasome regulatory subunit T1	0	24.7921	-7.0245	0.0083864	0.99173
JY53_3_TRINITY_DN21123_c0_g1		0	24.7615	-7.0233	0.0084698	0.99173
JY13_3_TRINITY_DN14048_c1_g1		0	24.6684	-7.0221	0.007206	0.99173
JY51_3_TRINITY_DN20008_c0_g1		0	24.7227	-7.0214	0.0090582	0.99173
JY43_1_TRINITY_DN47564_c1_g1	beta-galactosidase (EC 3.2.1.23); exo-beta-glucosaminidase (EC 3.2.1.165); exo-beta-1,4-galactanase (EC 3.2.1.-); beta-1,3-galactosidase (EC 3.2.1.-)	0	24.7271	-7.0211	0.0021798	0.99173
JY13_1_TRINITY_DN16979_c0_g1		0	24.5959	-7.0175	0.0072613	0.99173
JY53_2_TRINITY_DN13695_c0_g1		0	24.626	-7.0152	0.020602	0.99173
JY81_1_TRINITY_DN76870_c2_g1		0	24.615	-7.0143	0.0089912	0.99173
JY21_2_TRINITY_DN26538_c0_g1		0	24.5455	-7.0123	0.0076059	0.99173
JY21_3_TRINITY_DN2738_c0_g1	sulfate transporter 3	0	24.5566	-7.0108	0.0084449	0.99173
JY11_3_TRINITY_DN18414_c0_g1		0	24.4199	-7.0066	0.0074748	0.99173
JY53_2_TRINITY_DN21513_c0_g1		0	24.4116	-7.0027	0.0085127	0.99173
JY13_1_TRINITY_DN21319_c0_g1	SWI/SNF-related matrix-associated actin-dependent regulator of chromatin subfamily C	0	24.2863	-7.0018	0.0072702	0.99173
JY51_3_TRINITY_DN18993_c1_g1		0	24.2474	-6.9966	0.0074654	0.99173
JY33_3_TRINITY_DN19147_c0_g1	glutaredoxin 3	0	24.3028	-6.9957	0.009424	0.99173
JY11_3_TRINITY_DN17758_c0_g1	jasmonate ZIM domain-containing protein	0	24.1891	-6.9946	0.0074554	0.99173
JY61_3_TRINITY_DN40937_c2_g6	small subunit ribosomal protein S5e	0	24.2518	-6.9946	0.020776	0.99173
JY73_1_TRINITY_DN28033_c0_g1	alpha-mannosidase (EC 3.2.1.113)26S proteasome regulatory subunit T3	0	24.2333	-6.9937	0.0078077	0.99173
JY23_3_TRINITY_DN44752_c0_g1		0	24.194	-6.9896	0.021072	0.99173
JY53_2_TRINITY_DN15544_c0_g1		0	24.194	-6.9896	0.021072	0.99173
JY53_2_TRINITY_DN19961_c0_g1	EIN3-binding F-box protein	0	24.194	-6.9896	0.021072	0.99173
JY83_3_TRINITY_DN44182_c4_g1		0	24.1077	-6.9879	0.0076719	0.99173
JY61_1_TRINITY_DN39290_c0_g2	potassium channel	0	24.0803	-6.9874	0.007513	0.99173
JY63_2_TRINITY_DN27697_c0_g2		0	23.9755	-6.9856	0.008016	0.99173
JY13_3_TRINITY_DN21521_c5_g1		0	24.0547	-6.9831	0.0086835	0.99173
JY63_2_TRINITY_DN42970_c0_g1	endoglucanase (EC 3.2.1.4); cellobiohydrolase (EC 3.2.1.91); lichenase / endo-beta-1,3-1,4-glucanase (EC 3.2.1.73);ATP-dependent Clp protease ATP-binding subunit ClpC	0	23.9946	-6.9825	0.0021006	0.99173
JY73_3_TRINITY_DN20025_c0_g1	pectin acetylesterase (EC 3.1.1.-); rhamnogalacturonan acetylesterase (EC 3.1.1.-); acetyl xylan esterase (EC 3.1.1.72)	0	23.9162	-6.9813	0.0080907	0.99173
JY51_2_TRINITY_DN24218_c0_g2	ubiquitin-conjugating enzyme E2 O	0.667667	85.5235	-6.9811	0.00035839	0.99173
JY13_3_TRINITY_DN21368_c0_g2		0	23.902	-6.9785	0.0076775	0.99173
JY31_1_TRINITY_DN23701_c0_g1	3-isopropylmalate dehydrogenase	0	23.9242	-6.978	0.0075993	0.99173
JY31_2_TRINITY_DN23404_c0_g2		0	23.8326	-6.9767	0.0083178	0.99173
JY71_3_TRINITY_DN28041_c2_g2		0	23.9304	-6.9766	0.0080548	0.99173
JY63_2_TRINITY_DN41446_c0_g1		0	23.8696	-6.9759	0.0074712	0.99173
JY71_1_TRINITY_DN24582_c0_g1	glutamate decarboxylase	0	23.9543	-6.9746	0.010751	0.99173
JY13_2_TRINITY_DN2551_c0_g1	beta-glucosidase (EC 3.2.1.21); beta-galactosidase (EC 3.2.1.23); beta-mannosidase (EC 3.2.1.25); beta-glucuronidase (EC 3.2.1.31); beta-xylosidase (EC 3.2.1.37); beta-D-fucosidase (EC 3.2.1.38); phlorizin hydrolase (EC 3.2.1.62); exo-beta-1,4-glucanase (EC 3.2.1.74); 6-phospho-beta-galactosidase (EC 3.2.1.85); 6-phospho-beta-glucosidase (EC 3.2.1.86); strictosidine beta-glucosidase (EC 3.2.1.105…	0	23.7969	-6.9717	0.007509	0.99173
JY31_1_TRINITY_DN22891_c0_g1	pectin acetylesterase (EC 3.1.1.-); rhamnogalacturonan acetylesterase (EC 3.1.1.-); acetyl xylan esterase (EC 3.1.1.72)	0	23.8669	-6.9715	0.021204	0.99173
JY53_3_TRINITY_DN21569_c0_g1	phosphoenolpyruvate carboxykinase (ATP)	0	23.8669	-6.9715	0.021204	0.99173
JY63_2_TRINITY_DN15215_c0_g1		0	23.8669	-6.9715	0.021204	0.99173
JY81_1_TRINITY_DN76412_c1_g2		0	23.8437	-6.9694	0.0021599	0.99173
JY31_1_TRINITY_DN22462_c0_g1		0	23.7208	-6.9663	0.0077103	0.99173
JY11_2_TRINITY_DN13463_c0_g1	;2Fe-2S iron-sulfur cluster binding domain;-	0	23.762	-6.9636	0.021562	0.99173
JY73_2_TRINITY_DN15508_c0_g1		0	23.762	-6.9636	0.021562	0.99173
JY51_2_TRINITY_DN21468_c0_g1		0.332788	46.124	-6.9632	0.0010538	0.99173
JY23_2_TRINITY_DN36677_c2_g2	receptor expression-enhancing protein 5/6	0	23.7231	-6.9604	0.0097903	0.99173
JY61_3_TRINITY_DN38309_c1_g1	GTP-binding nuclear protein Ran	0	23.6486	-6.958	0.0102	0.99173
JY33_1_TRINITY_DN22868_c0_g1		0	23.662	-6.9579	0.0094989	0.99173
JY43_2_TRINITY_DN34107_c0_g1	thioredoxin 1	0	23.662	-6.9579	0.0094989	0.99173
JY13_1_TRINITY_DN14504_c0_g1	protein Mpv17	0	23.6297	-6.9568	0.0021635	0.99173
JY83_2_TRINITY_DN43613_c0_g1	eukaryotic translation initiation factor 2C	0	23.5329	-6.9541	0.0025436	0.99173
JY33_1_TRINITY_DN15520_c0_g1	;Transposase and inactivated derivatives;-	0	23.4804	-6.9534	0.0029487	0.99173
JY41_3_TRINITY_DN56362_c0_g1	translation initiation factor 3 subunit L	0	23.4819	-6.948	0.021649	0.99173
JY53_3_TRINITY_DN20427_c0_g1	Created from reading Schallus et al (2008) Mol Biol Cell. 19:3404-3414 [PMID: 18524852] and finding related domains attached to various glycosidases.	0	23.4819	-6.948	0.021649	0.99173
JY63_3_TRINITY_DN43168_c1_g3	DNA-3-methyladenine glycosylase I	0	23.4819	-6.948	0.021649	0.99173
JY73_2_TRINITY_DN18200_c0_g1	cytokinin dehydrogenase	0	23.486	-6.9461	0.013321	0.99173
JY43_3_TRINITY_DN43545_c1_g5		0	23.325	-6.9425	0.0079494	0.99173
JY11_2_TRINITY_DN17869_c1_g1	;Clathrin is the major protein of the polyhedral coat of coated pits and vesicles;-	0	23.4018	-6.9411	0.0091778	0.99173
JY71_2_TRINITY_DN23034_c1_g1	solute carrier family 7 (cationic amino acid transporter), member 1	0	23.2664	-6.9396	0.0078146	0.99173
JY53_2_TRINITY_DN16126_c1_g4		0	23.3547	-6.9382	0.0091962	0.99173
JY11_2_TRINITY_DN7089_c0_g1		0	23.2525	-6.9375	0.0079798	0.99173
JY31_3_TRINITY_DN20220_c0_g1		0	23.3299	-6.937	0.022072	0.99173
JY43_1_TRINITY_DN45551_c4_g3	cellulose synthase (EC 2.4.1.12); chitin synthase (EC 2.4.1.16); dolichyl-phosphate beta-D-mannosyltransferase (EC 2.4.1.83); dolichyl-phosphate beta-glucosyltransferase (EC 2.4.1.117); N-acetylglucosaminyltransferase (EC 2.4.1.-); N-acetylgalactosaminyltransferase (EC 2.4.1.-); hyaluronan synthase (EC 2.4.1.212); chitin oligosaccharide synthase (EC 2.4.1.-); beta-1,3-glucan synthase (EC 2.4.1.34…	0	23.3299	-6.937	0.022072	0.99173
JY71_2_TRINITY_DN22496_c0_g3	large subunit ribosomal protein L21e	0	23.3299	-6.937	0.022072	0.99173
JY83_1_TRINITY_DN56323_c0_g1		0	23.1301	-6.9318	0.0024418	0.99173
JY53_2_TRINITY_DN18196_c0_g1	small subunit ribosomal protein S20	0	23.2353	-6.9312	0.0093366	0.99173
JY63_1_TRINITY_DN44162_c1_g2	Modules of approx. 100 residues with glycogen-binding function, appended to GH13 modules. Also found in the beta subunit (glycogen-binding) of AMP-activated protein kinases (AMPK)	0	23.1548	-6.9297	0.0081207	0.99173
JY31_1_TRINITY_DN24669_c0_g2	beta-glucosidase (EC 3.2.1.21); beta-galactosidase (EC 3.2.1.23); beta-mannosidase (EC 3.2.1.25); beta-glucuronidase (EC 3.2.1.31); beta-xylosidase (EC 3.2.1.37); beta-D-fucosidase (EC 3.2.1.38); phlorizin hydrolase (EC 3.2.1.62); exo-beta-1,4-glucanase (EC 3.2.1.74); 6-phospho-beta-galactosidase (EC 3.2.1.85); 6-phospho-beta-glucosidase (EC 3.2.1.86); strictosidine beta-glucosidase (EC 3.2.1.105…	0	23.1301	-6.9291	0.008024	0.99173
JY33_3_TRINITY_DN19219_c0_g1	small subunit ribosomal protein S20	0	23.2101	-6.9289	0.012341	0.99173
JY11_2_TRINITY_DN18467_c0_g1	;WAT1-related protein;-	0	23.1219	-6.9286	0.00244	0.99173
JY53_1_TRINITY_DN27715_c0_g1		0	23.144	-6.9272	0.0023292	0.99173
JY43_2_TRINITY_DN39970_c0_g1	RNA polymerase I-specific transcription initiation factor RRN3	0	23.0933	-6.9244	0.0084152	0.99173
JY11_1_TRINITY_DN19630_c0_g1	3-isopropylmalate/(R)-2-methylmalate dehydratase large subunit [EC:4.2.1.33 4.2.1.35]	0	23.097	-6.9241	0.02211	0.99173
JY11_3_TRINITY_DN4529_c0_g1		0	23.097	-6.9241	0.02211	0.99173
JY23_3_TRINITY_DN52652_c0_g3	P-type Ca2+ transporter type 2C	0	23.1044	-6.9241	0.0087241	0.99173
JY31_1_TRINITY_DN20000_c0_g1	RNA-binding protein	0	23.097	-6.9241	0.02211	0.99173
JY53_3_TRINITY_DN19203_c0_g2		0	23.097	-6.9241	0.02211	0.99173
JY71_1_TRINITY_DN18034_c0_g2		0	23.097	-6.9241	0.02211	0.99173
JY53_2_TRINITY_DN15274_c0_g1	;transcription, DNA-templated;-	0	22.9544	-6.921	0.0083391	0.99173
JY31_1_TRINITY_DN24870_c5_g3		0	23.0543	-6.9206	0.0027174	0.99173
JY31_1_TRINITY_DN25600_c0_g2	polyadenylate-binding protein	0	23.0097	-6.9196	0.0083654	0.99173
JY31_3_TRINITY_DN19872_c0_g1		0	22.8313	-6.9159	0.0092867	0.99173
JY53_1_TRINITY_DN25071_c0_g1		0	22.8899	-6.9122	0.0084031	0.99173
JY33_1_TRINITY_DN20145_c0_g2	;60S ribosomal Protein;large subunit ribosomal protein L35Ae	0	22.8979	-6.91	0.022603	0.99173
JY33_2_TRINITY_DN21407_c0_g1	iron-sulfur cluster assembly enzyme ISCU, mitochondrial	0	22.8979	-6.91	0.022603	0.99173
JY43_3_TRINITY_DN49882_c2_g1	;ethylene-activated signaling pathway;-	0	22.8979	-6.91	0.022603	0.99173
JY53_2_TRINITY_DN17764_c0_g1	pectin methylesterase (EC 3.1.1.11).;aspartyl esterase activity;pectinesterase	0	22.8979	-6.91	0.022603	0.99173
JY13_1_TRINITY_DN21444_c0_g1	;Belongs to the protein kinase superfamily. Ser Thr protein kinase family;-	0	22.8014	-6.9078	0.0022607	0.99173
JY53_3_TRINITY_DN12709_c0_g1		0	22.8193	-6.9063	0.0024117	0.99173
JY11_1_TRINITY_DN20573_c0_g1		0	22.8113	-6.9045	0.0029499	0.99173
JY21_3_TRINITY_DN46534_c0_g1		0	22.7183	-6.9012	0.0023053	0.99173
JY73_2_TRINITY_DN13166_c0_g1		0	22.7566	-6.9002	0.012099	0.99173
JY13_1_TRINITY_DN16924_c0_g1	polygalacturonase (EC 3.2.1.15); exo-polygalacturonase (EC 3.2.1.67); exo-polygalacturonosidase (EC 3.2.1.82); rhamnogalacturonase (EC 3.2.1.171); rhamnogalacturonan alpha-1,2-galacturonohydrolase (EC 3.2.1.173); xylogalacturonan hydrolase (EC 3.2.1.-)1-deoxy-D-xylulose-5-phosphate reductoisomerase	0	22.712	-6.8998	0.022589	0.99173
JY13_3_TRINITY_DN21124_c1_g2	14-3-3 protein epsilon	0	22.712	-6.8998	0.022589	0.99173
JY21_3_TRINITY_DN43868_c0_g2		0	22.712	-6.8998	0.022589	0.99173
JY53_2_TRINITY_DN18556_c0_g1		0	22.712	-6.8998	0.022589	0.99173
JY71_2_TRINITY_DN22714_c0_g1	alpha-galactosidase (EC 3.2.1.22); alpha-N-acetylgalactosaminidase (EC 3.2.1.49); isomalto-dextranase (EC 3.2.1.94); beta-L-arabinopyranosidase (EC 3.2.1.88); galactan:galactan galactosyltransferase (EC 2.4.1.-)cysteinyl-tRNA synthetase	0	22.712	-6.8998	0.022589	0.99173
JY43_1_TRINITY_DN45306_c2_g1	;WD repeat-containing protein;U3 small nucleolar RNA-associated protein 5	0	22.7039	-6.8981	0.0025341	0.99173
JY71_3_TRINITY_DN27708_c0_g1		0	22.6279	-6.8974	0.0024968	0.99173
JY43_3_TRINITY_DN45118_c5_g1		0	22.5297	-6.8971	0.009924	0.99173
JY73_2_TRINITY_DN23927_c3_g1	pectin acetylesterase (EC 3.1.1.-)serine/threonine-protein phosphatase 2A catalytic subunit	0	22.6872	-6.8965	0.0096476	0.99173
JY43_2_TRINITY_DN41298_c0_g1		0	22.6411	-6.8956	0.0034544	0.99173
JY53_2_TRINITY_DN19324_c0_g1		0	22.6361	-6.8943	0.0091329	0.99173
JY51_1_TRINITY_DN19900_c0_g1	Modules of approx. 90-100 residues found at the C-terminus of GH17 or GH72 enzymatic modules and also sometimes isolated. CBM43 modules sometimes carry a C-terminal membrane anchor. The beta-1,3-glucan binding function has been demonstrated with the olive pollen protein Ole e 10.;Histone-binding protein RBBP4 or subunit C of CAF1 complex;histone-binding protein RBBP4	0	22.5273	-6.8926	0.0026379	0.99173
JY61_2_TRINITY_DN46640_c0_g2		0	22.4862	-6.8903	0.0035621	0.99173
JY53_1_TRINITY_DN28095_c0_g1		0.334879	43.8344	-6.8887	0.0011723	0.99173
JY83_3_TRINITY_DN40588_c0_g1	photosystem I subunit IV	0	22.5255	-6.8887	0.0092757	0.99173
JY31_1_TRINITY_DN23711_c0_g1		0	22.4634	-6.8852	0.0089829	0.99173
JY23_1_TRINITY_DN39948_c0_g4	cellulose synthase (EC 2.4.1.12); chitin synthase (EC 2.4.1.16); dolichyl-phosphate beta-D-mannosyltransferase (EC 2.4.1.83); dolichyl-phosphate beta-glucosyltransferase (EC 2.4.1.117); N-acetylglucosaminyltransferase (EC 2.4.1.-); N-acetylgalactosaminyltransferase (EC 2.4.1.-); hyaluronan synthase (EC 2.4.1.212); chitin oligosaccharide synthase (EC 2.4.1.-); beta-1,3-glucan synthase (EC 2.4.1.34…	0	22.4659	-6.8825	0.023157	0.99173
JY41_2_TRINITY_DN10155_c0_g1	Dol-P-Man: Man6GlcNAc2-PP-Dol alpha-1,2-mannosyltransferase (EC 2.4.1.259); Dol-P-Man: Man8GlcNAc2-PP-Dol alpha-1,2-mannosyltransferase (EC 2.4.1.261); Dol-P-Man: Man2-GlcNAc-phosphatidylinositol alpha-1,2-mannosyltransferase (EC 2.4.1.-); Dol-P-Man: Man3-GlcNAc-phosphatidylinositol alpha-1,2-mannosyltransferase (EC 2.4.1.-)peroxin-4	0	22.4659	-6.8825	0.023157	0.99173
JY71_2_TRINITY_DN20300_c0_g1	serine incorporator 1	0	22.4659	-6.8825	0.023157	0.99173
JY31_3_TRINITY_DN14189_c0_g1		0	22.4741	-6.8821	0.010768	0.99173
JY33_2_TRINITY_DN27469_c3_g1		0	22.3889	-6.8796	0.0025625	0.99173
JY41_1_TRINITY_DN44639_c7_g3	DELLA protein	0	22.3482	-6.8765	0.010365	0.99173
JY53_1_TRINITY_DN22877_c0_g1	peptidylprolyl isomerase	0	22.2464	-6.8763	0.0088747	0.99173
JY83_1_TRINITY_DN76644_c5_g1		0	22.3028	-6.8757	0.0045126	0.99173
JY33_1_TRINITY_DN22755_c0_g1	mitochondrial Rho GTPase 1	0	22.3271	-6.8751	0.023086	0.99173
JY51_2_TRINITY_DN19603_c0_g1	cellulose synthase (EC 2.4.1.12); chitin synthase (EC 2.4.1.16); dolichyl-phosphate beta-D-mannosyltransferase (EC 2.4.1.83); dolichyl-phosphate beta-glucosyltransferase (EC 2.4.1.117); N-acetylglucosaminyltransferase (EC 2.4.1.-); N-acetylgalactosaminyltransferase (EC 2.4.1.-); hyaluronan synthase (EC 2.4.1.212); chitin oligosaccharide synthase (EC 2.4.1.-); beta-1,3-glucan synthase (EC 2.4.1.34…	0	22.3271	-6.8751	0.023086	0.99173
JY61_1_TRINITY_DN26217_c0_g1		0	22.3271	-6.8751	0.023086	0.99173
JY13_2_TRINITY_DN17119_c0_g1		0	22.2649	-6.8709	0.010939	0.99173
JY53_2_TRINITY_DN18391_c1_g1		0	22.2345	-6.8706	0.0090914	0.99173
JY53_3_TRINITY_DN16886_c0_g1		0	22.2328	-6.8694	0.0026168	0.99173
JY31_2_TRINITY_DN23478_c0_g1	2-oxoisovalerate dehydrogenase E1 component beta subunit	0	22.2832	-6.8693	0.0042039	0.99173
JY31_1_TRINITY_DN25495_c1_g2	insulysin	0	22.2403	-6.8691	0.0092675	0.99173
JY33_3_TRINITY_DN15895_c0_g1		0	22.1708	-6.8675	0.0087133	0.99173
JY61_1_TRINITY_DN43677_c3_g4	endoribonuclease Dicer	0	22.2027	-6.8674	0.010008	0.99173
JY11_2_TRINITY_DN20106_c0_g1	cis-abienol synthase	0	22.1116	-6.8667	0.0085515	0.99173
JY83_2_TRINITY_DN46822_c1_g1		0	22.1977	-6.8643	0.0034546	0.99173
JY73_2_TRINITY_DN16311_c0_g1	proline dehydrogenase	0	22.1363	-6.8602	0.01135	0.99173
JY51_1_TRINITY_DN1700_c0_g1		0	22.051	-6.8599	0.008779	0.99173
JY61_1_TRINITY_DN35395_c1_g1		0	22.0669	-6.8566	0.010197	0.99173
JY33_1_TRINITY_DN14193_c0_g1	protein EPIDERMAL PATTERNING FACTOR 1/2	0	22.048	-6.8562	0.0095659	0.99173
JY31_2_TRINITY_DN21846_c0_g1		0	22.0338	-6.8544	0.023736	0.99173
JY33_1_TRINITY_DN18227_c0_g1	lipopolysaccharide alpha-1,3-galactosyltransferase (EC 2.4.1.44); UDP-Glc: (glucosyl)lipopolysaccharide alpha-1,2-glucosyltransferase (EC 2.4.1.-); lipopolysaccharide glucosyltransferase 1 (EC 2.4.1.58); glycogenin glucosyltransferase (EC 2.4.1.186); inositol 1-alpha-galactosyltransferase (galactinol synthase) (EC 2.4.1.123); homogalacturonan alpha-1,4-galacturonosyltransferase (EC 2.4.1.43); UDP…	0	22.0338	-6.8544	0.023736	0.99173
JY53_1_TRINITY_DN28822_c0_g1	ribosomal RNA-processing protein 1	0	21.935	-6.8522	0.0029549	0.99173
JY53_2_TRINITY_DN15672_c0_g1	histone H1/5	0	21.9865	-6.8508	0.011143	0.99173
JY53_2_TRINITY_DN19262_c0_g1	regulatory protein NPR1	0	21.9865	-6.8508	0.011143	0.99173
JY53_1_TRINITY_DN23306_c0_g2		0	21.9093	-6.8507	0.0028438	0.99173
JY11_2_TRINITY_DN19365_c1_g3	transcription elongation factor 1	0	21.9421	-6.85	0.023603	0.99173
JY11_3_TRINITY_DN15852_c0_g1	Created from reading Schallus et al (2008) Mol Biol Cell. 19:3404-3414 [PMID: 18524852] and finding related domains attached to various glycosidases.	0	21.9421	-6.85	0.023603	0.99173
JY81_2_TRINITY_DN52603_c4_g3	alanine-glyoxylate transaminase / (R)-3-amino-2-methylpropionate-pyruvate transaminase [EC:2.6.1.44 2.6.1.40]	0	21.9011	-6.8496	0.0025051	0.99173
JY33_1_TRINITY_DN20923_c0_g1		0	21.9281	-6.8486	0.0095586	0.99173
JY51_3_TRINITY_DN18587_c0_g1	murein polymerase (EC 2.4.1.129).succinate dehydrogenase (ubiquinone) iron-sulfur subunit	0	21.8365	-6.8476	0.008915	0.99173
JY53_2_TRINITY_DN20366_c0_g1	ubiquitin carboxyl-terminal hydrolase L3	0	21.8476	-6.8472	0.0088898	0.99173
JY13_2_TRINITY_DN14552_c0_g1	;NAC domain-containing protein 21;-	0	21.8776	-6.8469	0.0030281	0.99173
JY41_2_TRINITY_DN50575_c0_g1		0	21.9008	-6.8448	0.010852	0.99173
JY53_1_TRINITY_DN28223_c2_g1	zinc finger protein-like protein	0	21.898	-6.8446	0.0032229	0.99173
JY13_2_TRINITY_DN19871_c0_g1		0	21.8743	-6.8432	0.0041202	0.99173
JY53_2_TRINITY_DN16608_c0_g1	large subunit ribosomal protein L5	0	21.8067	-6.8386	0.010756	0.99173
JY71_3_TRINITY_DN26375_c0_g1	;Anthocyanidin reductase-like;-	0	21.8067	-6.8386	0.010756	0.99173
JY11_2_TRINITY_DN15167_c0_g2	methylthioribose-1-phosphate isomerase	0	21.7153	-6.8366	0.002594	0.99173
JY61_2_TRINITY_DN41550_c0_g1		0	21.7358	-6.8355	0.0098841	0.99173
JY63_2_TRINITY_DN42952_c0_g2		0	21.7596	-6.8355	0.010723	0.99173
JY51_3_TRINITY_DN15067_c0_g1		0	21.6221	-6.8335	0.0088712	0.99173
JY51_2_TRINITY_DN22372_c0_g1		0	21.7207	-6.8333	0.010389	0.99173
JY13_3_TRINITY_DN8317_c0_g1	arogenate dehydrogenase (NADP+), plant	0	19.8131	-6.8331	0.030282	0.99992
JY53_1_TRINITY_DN28977_c1_g1	60S ribosomal export protein NMD3	0	21.5203	-6.8313	0.010973	0.99173
JY33_3_TRINITY_DN19407_c0_g1	UDP-glucuronosyltransferase (EC 2.4.1.17); zeatin O-beta-xylosyltransferase (EC 2.4.2.40); 2-hydroxyacylsphingosine 1-beta-galactosyltransferase (EC 2.4.1.45); N-acylsphingosine galactosyltransferase (EC 2.4.1.47); flavonol 3-O-glucosyltransferase (EC 2.4.1.91); anthocyanidin 3-O-glucosyltransferase (EC 2.4.1.115); sinapate 1-glucosyltransferase (EC 2.4.1.120); indole-3-acetate beta-glucosyltrans…	0	21.6343	-6.831	0.0032551	0.99173
JY53_2_TRINITY_DN16571_c0_g1	cullin-associated NEDD8-dissociated protein 1	0	21.6632	-6.8301	0.010324	0.99173
JY71_3_TRINITY_DN25668_c1_g1	SAP domain-containing ribonucleoprotein	0	21.5825	-6.8274	0.0027354	0.99173
JY11_1_TRINITY_DN19050_c0_g1	Modules of approx. 90-100 residues found at the C-terminus of GH17 or GH72 enzymatic modules and also sometimes isolated. CBM43 modules sometimes carry a C-terminal membrane anchor. The beta-1,3-glucan binding function has been demonstrated with the olive pollen protein Ole e 10.guanine nucleotide-binding protein G(I)/G(S)/G(T) subunit beta-1	0	21.5892	-6.8257	0.0055498	0.99173
JY31_3_TRINITY_DN23248_c0_g1	alpha-mannosidase (EC 3.2.1.113)26S proteasome regulatory subunit T6	0	21.6018	-6.8257	0.02434	0.99173
JY43_1_TRINITY_DN43054_c0_g1	;Cytokinin dehydrogenase 1, FAD and cytokinin binding;cytokinin dehydrogenase	0	21.6018	-6.8257	0.02434	0.99173
JY43_1_TRINITY_DN43739_c0_g3	Dol-P-beta-D-Man: protein alpha-D-mannosyltransferase (EC 2.4.1.109);ATP-dependent RNA helicase DBP3	0	21.6018	-6.8257	0.02434	0.99173
JY53_2_TRINITY_DN19811_c1_g1	phosphoglucomutase	0	21.6018	-6.8257	0.02434	0.99173
JY81_1_TRINITY_DN38030_c0_g1	lipopolysaccharide alpha-1,3-galactosyltransferase (EC 2.4.1.44); UDP-Glc: (glucosyl)lipopolysaccharide alpha-1,2-glucosyltransferase (EC 2.4.1.-); lipopolysaccharide glucosyltransferase 1 (EC 2.4.1.58); glycogenin glucosyltransferase (EC 2.4.1.186); inositol 1-alpha-galactosyltransferase (galactinol synthase) (EC 2.4.1.123); homogalacturonan alpha-1,4-galacturonosyltransferase (EC 2.4.1.43); UDP…	0	21.6018	-6.8257	0.02434	0.99173
JY41_3_TRINITY_DN62263_c1_g1	;GTPase involved in pre-60S ribosomal subunit maturation;nuclear GTP-binding protein	0	21.4872	-6.8253	0.008978	0.99173
JY13_1_TRINITY_DN19557_c0_g1	tocopherol O-methyltransferase	0	21.4568	-6.8251	0.0092745	0.99173
JY61_3_TRINITY_DN33985_c0_g2	large subunit ribosomal protein L17e	0	21.5877	-6.8249	0.01064	0.99173
JY31_2_TRINITY_DN19304_c0_g1		0	21.5572	-6.8244	0.024141	0.99173
JY51_3_TRINITY_DN18568_c0_g1	UDP-glucuronosyltransferase (EC 2.4.1.17); zeatin O-beta-xylosyltransferase (EC 2.4.2.40); 2-hydroxyacylsphingosine 1-beta-galactosyltransferase (EC 2.4.1.45); N-acylsphingosine galactosyltransferase (EC 2.4.1.47); flavonol 3-O-glucosyltransferase (EC 2.4.1.91); anthocyanidin 3-O-glucosyltransferase (EC 2.4.1.115); sinapate 1-glucosyltransferase (EC 2.4.1.120); indole-3-acetate beta-glucosyltrans…	0	21.5572	-6.8244	0.024141	0.99173
JY53_3_TRINITY_DN18862_c0_g1	lipopolysaccharide alpha-1,3-galactosyltransferase (EC 2.4.1.44); UDP-Glc: (glucosyl)lipopolysaccharide alpha-1,2-glucosyltransferase (EC 2.4.1.-); lipopolysaccharide glucosyltransferase 1 (EC 2.4.1.58); glycogenin glucosyltransferase (EC 2.4.1.186); inositol 1-alpha-galactosyltransferase (galactinol synthase) (EC 2.4.1.123); homogalacturonan alpha-1,4-galacturonosyltransferase (EC 2.4.1.43); UDP…	0	21.5572	-6.8244	0.024141	0.99173
JY53_3_TRINITY_DN20790_c2_g1	THO complex subunit 1	0	21.5572	-6.8244	0.024141	0.99173
JY23_2_TRINITY_DN39959_c1_g8		0	21.4598	-6.8242	0.0030242	0.99173
JY11_1_TRINITY_DN13275_c0_g1		0	21.5241	-6.82	0.010661	0.99173
JY31_2_TRINITY_DN24027_c1_g2	kinase	0	21.5182	-6.8195	0.012242	0.99173
JY21_1_TRINITY_DN41349_c0_g1	asparaginyl-tRNA synthetase	0	21.3628	-6.8181	0.0092032	0.99173
JY53_2_TRINITY_DN20191_c0_g1	;RNA polymerase I general transcription initiation factor activity;RNA polymerase I-specific transcription initiation factor RRN3	0	21.4504	-6.8175	0.0027522	0.99173
JY53_2_TRINITY_DN19638_c2_g1	homeobox-leucine zipper protein	0	21.4346	-6.8142	0.011244	0.99173
JY13_3_TRINITY_DN21388_c0_g1		0	21.343	-6.8131	0.0092701	0.99173
JY71_3_TRINITY_DN27402_c1_g1	;Serine carboxypeptidase S28;-	0	21.356	-6.8124	0.0026869	0.99173
JY31_3_TRINITY_DN25553_c0_g1		0	21.3283	-6.8086	0.015065	0.99173
JY81_1_TRINITY_DN77679_c2_g3	CCR4-NOT transcription complex subunit 4	0	21.215	-6.8019	0.00275	0.99173
JY51_1_TRINITY_DN22118_c1_g3		0	21.174	-6.8013	0.0027772	0.99173
JY53_2_TRINITY_DN15947_c0_g1		0	21.0638	-6.799	0.0034256	0.99173
JY13_3_TRINITY_DN16778_c0_g1		0	21.1722	-6.7984	0.0247	0.99173
JY53_2_TRINITY_DN15496_c0_g1		0	21.1722	-6.7984	0.0247	0.99173
JY73_1_TRINITY_DN51196_c0_g1	;Alpha-aminoadipic semialdehyde;alpha-aminoadipic semialdehyde synthase [EC:1.5.1.8 1.5.1.9]	0	21.1722	-6.7984	0.0247	0.99173
JY51_3_TRINITY_DN20311_c0_g1	bZIP transcription factor 9/10/25/63	0	21.0919	-6.7981	0.0040598	0.99173
JY43_3_TRINITY_DN42803_c0_g1	acyl-[acyl-carrier-protein] desaturase [EC:1.14.19.2 1.14.19.11 1.14.19.26]	0	21.1698	-6.7965	0.024973	0.99173
JY71_1_TRINITY_DN13986_c0_g1	tyrosine aminotransferase	0	21.1698	-6.7965	0.024973	0.99173
JY73_1_TRINITY_DN62078_c0_g1		0	21.0704	-6.7959	0.0092917	0.99173
JY43_3_TRINITY_DN49362_c4_g1	xylose isomerase	0	21.0585	-6.7914	0.010439	0.99173
JY53_3_TRINITY_DN19790_c1_g2		0	21.0307	-6.7905	0.0029608	0.99173
JY71_3_TRINITY_DN27388_c2_g1		0	21.0785	-6.7904	0.0033208	0.99173
JY71_1_TRINITY_DN24110_c0_g1		0	21.0756	-6.7892	0.014239	0.99173
JY51_2_TRINITY_DN22731_c5_g8	;NA;	0	20.9141	-6.7878	0.0099407	0.99173
JY61_2_TRINITY_DN47452_c0_g1	5'-AMP-activated protein kinase, catalytic alpha subunit	0	20.9645	-6.786	0.0027983	0.99173
JY33_3_TRINITY_DN21275_c1_g2	cellulose synthase (EC 2.4.1.12); chitin synthase (EC 2.4.1.16); dolichyl-phosphate beta-D-mannosyltransferase (EC 2.4.1.83); dolichyl-phosphate beta-glucosyltransferase (EC 2.4.1.117); N-acetylglucosaminyltransferase (EC 2.4.1.-); N-acetylgalactosaminyltransferase (EC 2.4.1.-); hyaluronan synthase (EC 2.4.1.212); chitin oligosaccharide synthase (EC 2.4.1.-); beta-1,3-glucan synthase (EC 2.4.1.34…	0	21.0285	-6.7859	0.01359	0.99173
JY53_3_TRINITY_DN30826_c0_g1		0	20.9756	-6.7841	0.012974	0.99173
JY33_2_TRINITY_DN26473_c0_g1		0	20.9508	-6.7811	0.011054	0.99173
JY51_1_TRINITY_DN1721_c0_g1		0	20.9334	-6.7793	0.005179	0.99173
JY31_3_TRINITY_DN23991_c0_g1	translation initiation factor 4G	0	20.8204	-6.7779	0.0095531	0.99173
JY83_2_TRINITY_DN46394_c0_g1	;ribonuclease III activity;endoribonuclease Dicer	0	20.8562	-6.7749	0.0032561	0.99173
JY71_1_TRINITY_DN25160_c0_g1		0	20.672	-6.7732	0.0042185	0.99173
JY11_2_TRINITY_DN18655_c1_g3	V-type H+-transporting ATPase 16kDa proteolipid subunit	0	20.7675	-6.772	0.010218	0.99173
JY21_1_TRINITY_DN36703_c0_g1	NAD+-dependent farnesol dehydrogenase	0	20.7528	-6.772	0.002946	0.99173
JY13_3_TRINITY_DN18455_c0_g1	;Catalytic subunit of the peripheral V1 complex of vacuolar ATPase (V-ATPase). V-ATPase is responsible for acidifying a variety of intracellular compartments in eukaryotic cells;V-type H+-transporting ATPase subunit G	0	20.7873	-6.7719	0.025283	0.99173
JY31_1_TRINITY_DN23819_c0_g1	;ATP-dependent Clp protease proteolytic subunit;ATP-dependent Clp protease, protease subunit	0	20.7873	-6.7719	0.025283	0.99173
JY33_2_TRINITY_DN25352_c0_g1		0	20.7873	-6.7719	0.025283	0.99173
JY41_3_TRINITY_DN54100_c0_g2	sucrose synthase (EC 2.4.1.13); sucrose-phosphate synthase (EC 2.4.1.14); alpha-glucosyltransferase (EC 2.4.1.52); lipopolysaccharide N-acetylglucosaminyltransferase (EC 2.4.1.56); phosphatidylinositol alpha-mannosyltransferase (EC 2.4.1.57); GDP-Man: Man1GlcNAc2-PP-dolichol alpha-1,3-mannosyltransferase (EC 2.4.1.132); GDP-Man: Man3GlcNAc2-PP-dolichol/Man4GlcNAc2-PP-dolichol alpha-1,2-mannosyltr…	0	20.7873	-6.7719	0.025283	0.99173
JY51_1_TRINITY_DN22314_c0_g1		0	20.7873	-6.7719	0.025283	0.99173
JY53_3_TRINITY_DN21759_c0_g1	H+-transporting ATPase	0	20.7873	-6.7719	0.025283	0.99173
JY63_1_TRINITY_DN105009_c0_g1		0	20.7873	-6.7719	0.025283	0.99173
JY71_1_TRINITY_DN24154_c0_g1		0	20.7186	-6.7701	0.0097694	0.99173
JY13_2_TRINITY_DN21276_c0_g1		0	20.7159	-6.7695	0.009859	0.99173
JY63_3_TRINITY_DN46168_c1_g1		0	20.6381	-6.7689	0.010236	0.99173
JY11_2_TRINITY_DN18142_c0_g1	lactoylglutathione lyase	0	20.7377	-6.7667	0.025635	0.99173
JY23_3_TRINITY_DN71106_c0_g1		0	20.7377	-6.7667	0.025635	0.99173
JY31_2_TRINITY_DN17514_c0_g1	NADH dehydrogenase (ubiquinone) 1 alpha subcomplex subunit 1	0	20.7377	-6.7667	0.025635	0.99173
JY33_1_TRINITY_DN17512_c0_g1	pectin methylesterase (EC 3.1.1.11).pectinesterase	0	20.7377	-6.7667	0.025635	0.99173
JY53_2_TRINITY_DN19773_c0_g1		0	20.7377	-6.7667	0.025635	0.99173
JY71_2_TRINITY_DN21512_c0_g1	pleiotropic regulator 1	0	20.7377	-6.7667	0.025635	0.99173
JY33_3_TRINITY_DN19191_c0_g1	polygalacturonase (EC 3.2.1.15); exo-polygalacturonase (EC 3.2.1.67); exo-polygalacturonosidase (EC 3.2.1.82); rhamnogalacturonase (EC 3.2.1.171); rhamnogalacturonan alpha-1,2-galacturonohydrolase (EC 3.2.1.173); xylogalacturonan hydrolase (EC 3.2.1.-)	0	20.6351	-6.7648	0.0098119	0.99173
JY53_1_TRINITY_DN27921_c0_g1		0	20.6351	-6.7648	0.0098119	0.99173
JY13_3_TRINITY_DN20960_c0_g1		0	20.609	-6.7633	0.0032185	0.99173
JY51_3_TRINITY_DN20297_c0_g1	;FGGY carbohydrate kinase domain-containing;D-ribulokinase	0	20.6793	-6.7632	0.010941	0.99173
JY51_3_TRINITY_DN19907_c1_g5	;eukaryotic translation initiation factor;translation initiation factor 5A	0	20.4931	-6.7576	0.010088	0.99173
JY13_1_TRINITY_DN20357_c3_g5		0	20.5484	-6.7553	0.010393	0.99173
JY61_1_TRINITY_DN43806_c6_g1	;ATP synthase subunit alpha;F-type H+-transporting ATPase subunit alpha	0	20.3874	-6.7529	0.011319	0.99173
JY51_2_TRINITY_DN21269_c0_g1		0	20.5289	-6.7526	0.0032175	0.99173
JY71_3_TRINITY_DN13306_c0_g1		0	20.4423	-6.7508	0.003301	0.99173
JY53_3_TRINITY_DN20638_c0_g1		0	20.4882	-6.7497	0.012106	0.99173
JY53_3_TRINITY_DN14684_c0_g1		0.334879	39.7826	-6.7485	0.002472	0.99173
JY11_2_TRINITY_DN18094_c0_g1		0	20.3481	-6.7461	0.010075	0.99173
JY13_3_TRINITY_DN21393_c1_g1	invertase (EC 3.2.1.26); endo-inulinase (EC 3.2.1.7); beta-2,6-fructan 6-levanbiohydrolase (EC 3.2.1.64); endo-levanase (EC 3.2.1.65); exo-inulinase (EC 3.2.1.80); fructan beta-(2,1)-fructosidase/1-exohydrolase (EC 3.2.1.153); fructan beta-(2,6)-fructosidase/6-exohydrolase (EC 3.2.1.154); sucrose:sucrose 1-fructosyltransferase (EC 2.4.1.99); fructan:fructan 1-fructosyltransferase (EC 2.4.1.100); …	0	20.4023	-6.7449	0.02589	0.99173
JY21_3_TRINITY_DN15489_c0_g2	;Thioredoxin;-	0	20.4023	-6.7449	0.02589	0.99173
JY33_1_TRINITY_DN18828_c0_g1	N-acetyllactosaminide beta-1,3-N-acetylglucosaminyltransferase (EC 2.4.1.149); Glycoprotein-N-acetylgalactosamine 3-beta-galactosyltransferase (EC 2.4.1.122); fucose-specific beta-1,3-N-acetylglucosaminyltransferase (EC 2.4.1.-); globotriosylceramide beta-1,3-GalNAc transferase (EC 2.4.1.79); chondroitin synthase (beta-1,3-GlcUA and beta-1,4-GalNAc transferase (EC 2.4.1.175); chondroitin beta-1,3…	0	20.4023	-6.7449	0.02589	0.99173
JY53_1_TRINITY_DN30592_c0_g2	bZIP transcription factor 9/10/25/63	0	20.4023	-6.7449	0.02589	0.99173
JY51_3_TRINITY_DN14227_c0_g1		0	20.2913	-6.7448	0.010214	0.99173
JY61_1_TRINITY_DN4980_c0_g1	;ubiquitin-protein transferase activity;E3 ubiquitin-protein ligase ATL10/75/76/77/78	0	20.3813	-6.7447	0.010254	0.99173
JY21_1_TRINITY_DN41371_c0_g1	UDP-glucuronosyltransferase (EC 2.4.1.17); zeatin O-beta-xylosyltransferase (EC 2.4.2.40); 2-hydroxyacylsphingosine 1-beta-galactosyltransferase (EC 2.4.1.45); N-acylsphingosine galactosyltransferase (EC 2.4.1.47); flavonol 3-O-glucosyltransferase (EC 2.4.1.91); anthocyanidin 3-O-glucosyltransferase (EC 2.4.1.115); sinapate 1-glucosyltransferase (EC 2.4.1.120); indole-3-acetate beta-glucosyltrans…	0	20.2609	-6.7444	0.011398	0.99173
JY33_2_TRINITY_DN26154_c1_g1		0	20.3923	-6.7442	0.010557	0.99173
JY11_2_TRINITY_DN11094_c0_g1		0	20.3111	-6.7437	0.0098804	0.99173
JY33_3_TRINITY_DN19786_c0_g2	pre-mRNA-splicing factor SPF27	0	20.3204	-6.7413	0.010311	0.99173
JY11_3_TRINITY_DN19405_c1_g1	endo-beta-1,4-glucanase / cellulase (EC 3.2.1.4); endo-beta-1,4-xylanase (EC 3.2.1.8); beta-glucosidase (EC 3.2.1.21); beta-mannosidase (EC 3.2.1.25); beta-glucosylceramidase (EC 3.2.1.45); glucan beta-1,3-glucosidase (EC 3.2.1.58); exo-beta-1,4-glucanase / cellodextrinase (EC 3.2.1.74); glucan endo-1,6-beta-glucosidase (EC 3.2.1.75); mannan endo-beta-1,4-mannosidase (EC 3.2.1.78); cellulose beta…	0	20.3305	-6.7378	0.011581	0.99173
JY53_2_TRINITY_DN17761_c0_g1		0	20.2932	-6.7375	0.0031248	0.99173
JY31_3_TRINITY_DN6390_c0_g1	;protein localization to endoplasmic reticulum exit site;	0	20.2503	-6.7369	0.010174	0.99173
JY83_2_TRINITY_DN42359_c3_g1	uncharacterized protein	0	20.3394	-6.7368	0.0047704	0.99173
JY81_3_TRINITY_DN85909_c1_g1	methionyl aminopeptidase	0	20.2172	-6.7363	0.0099819	0.99173
JY23_1_TRINITY_DN26008_c1_g1		0	20.3057	-6.7362	0.026328	0.99173
JY43_2_TRINITY_DN34564_c0_g1	phosphoribosyl-AMP cyclohydrolase / phosphoribosyl-ATP pyrophosphohydrolase [EC:3.5.4.19 3.6.1.31]	0	20.3057	-6.7362	0.026328	0.99173
JY73_3_TRINITY_DN18258_c0_g1		0	20.1875	-6.7344	0.0034603	0.99173
JY51_2_TRINITY_DN21490_c0_g1	;Histone acetyltransferase type B catalytic;histone acetyltransferase 1	0	20.1668	-6.7315	0.010213	0.99173
JY73_3_TRINITY_DN20490_c1_g3	thioredoxin 1	0	20.2363	-6.7312	0.011688	0.99173
JY11_2_TRINITY_DN33363_c0_g1		0	20.106	-6.7307	0.0034215	0.99173
JY43_1_TRINITY_DN38223_c0_g1		0	20.2198	-6.7292	0.01239	0.99173
JY33_3_TRINITY_DN40016_c0_g1		0	20.1537	-6.7289	0.010671	0.99173
JY53_2_TRINITY_DN15451_c0_g1	UDP-glucuronosyltransferase (EC 2.4.1.17); zeatin O-beta-xylosyltransferase (EC 2.4.2.40); 2-hydroxyacylsphingosine 1-beta-galactosyltransferase (EC 2.4.1.45); N-acylsphingosine galactosyltransferase (EC 2.4.1.47); flavonol 3-O-glucosyltransferase (EC 2.4.1.91); anthocyanidin 3-O-glucosyltransferase (EC 2.4.1.115); sinapate 1-glucosyltransferase (EC 2.4.1.120); indole-3-acetate beta-glucosyltrans…	0	20.1748	-6.7269	0.011925	0.99173
JY23_3_TRINITY_DN43303_c4_g1		0	20.1282	-6.7259	0.0046298	0.99173
JY81_2_TRINITY_DN56887_c3_g1	UBX domain-containing protein 6	0	20.1633	-6.7256	0.0038952	0.99173
JY83_2_TRINITY_DN47987_c1_g1	nuclear pore complex protein Nup155	0	20.1353	-6.7239	0.0044668	0.99173
JY13_3_TRINITY_DN18410_c0_g1		0	20.1007	-6.723	0.014234	0.99173
JY11_1_TRINITY_DN17526_c0_g1	;Belongs to the syntaxin family;syntaxin of plants SYP5	0	19.9754	-6.7222	0.0036627	0.99173
JY33_2_TRINITY_DN8805_c0_g1	;NA;	0	20.0217	-6.7198	0.010449	0.99173
JY51_3_TRINITY_DN20445_c0_g1	endoglucanase (EC 3.2.1.4); endo-beta-1,3(4)-glucanase / lichenase-laminarinase (EC 3.2.1.6); lichenase / endo-beta-1,3-1,4-glucanase (EC 3.2.1.73); exo-beta-1,4-glucanase / cellodextrinase (EC 3.2.1.74); cellobiohydrolase (EC 3.2.1.91); xyloglucan-specific endo-beta-1,4-glucanase / endo-xyloglucanase (EC 3.2.1.151); exo-beta-glucosaminidase (EC 3.2.1.165); endo-beta-1,4-glucanase (xanthanase) (E…	0	19.9412	-6.7188	0.010661	0.99173
JY11_2_TRINITY_DN18379_c0_g1		0	20.0174	-6.7173	0.026524	0.99173
JY53_3_TRINITY_DN21148_c0_g1		0	20.0174	-6.7173	0.026524	0.99173
JY71_2_TRINITY_DN21031_c0_g1		0	20.0174	-6.7173	0.026524	0.99173
JY73_3_TRINITY_DN21194_c0_g3		0	19.8852	-6.715	0.010396	0.99173
JY73_1_TRINITY_DN29402_c0_g1		0.334879	38.8164	-6.7147	0.0016685	0.99173
JY13_3_TRINITY_DN21103_c1_g1	U3 small nucleolar RNA-associated protein 14	0	19.8944	-6.7125	0.010316	0.99173
JY53_3_TRINITY_DN19858_c0_g1		0	19.9248	-6.7125	0.010824	0.99173
JY13_2_TRINITY_DN19235_c0_g1		0	19.8911	-6.7082	0.0035642	0.99173
JY41_3_TRINITY_DN63794_c1_g1	cellulose synthase (EC 2.4.1.12); chitin synthase (EC 2.4.1.16); dolichyl-phosphate beta-D-mannosyltransferase (EC 2.4.1.83); dolichyl-phosphate beta-glucosyltransferase (EC 2.4.1.117); N-acetylglucosaminyltransferase (EC 2.4.1.-); N-acetylgalactosaminyltransferase (EC 2.4.1.-); hyaluronan synthase (EC 2.4.1.212); chitin oligosaccharide synthase (EC 2.4.1.-); beta-1,3-glucan synthase (EC 2.4.1.34…	0	19.7913	-6.7074	0.010381	0.99173
JY11_2_TRINITY_DN16850_c0_g1		0	19.8736	-6.7051	0.027055	0.99173
JY51_1_TRINITY_DN19526_c0_g1		0	19.8736	-6.7051	0.027055	0.99173
JY53_2_TRINITY_DN17154_c0_g1		0	19.8736	-6.7051	0.027055	0.99173
JY53_2_TRINITY_DN19630_c0_g1	trigger factor	0	19.8736	-6.7051	0.027055	0.99173
JY61_2_TRINITY_DN42543_c9_g1		0	19.8736	-6.7051	0.027055	0.99173
JY63_3_TRINITY_DN40253_c0_g1	nitric oxide synthase-interacting protein	0	19.8736	-6.7051	0.027055	0.99173
JY71_1_TRINITY_DN25042_c1_g1	V-type H+-transporting ATPase 16kDa proteolipid subunit	0	19.8736	-6.7051	0.027055	0.99173
JY73_2_TRINITY_DN18213_c1_g1	;GDP-fucose protein O-fucosyltransferase;-	0	19.8736	-6.7051	0.027055	0.99173
JY53_1_TRINITY_DN26235_c0_g1	pyruvate kinase	0	19.7701	-6.7049	0.010351	0.99173
JY51_3_TRINITY_DN17595_c0_g1		0	19.8683	-6.7043	0.0037539	0.99173
JY63_1_TRINITY_DN45544_c0_g1	UDP-glucuronosyltransferase (EC 2.4.1.17); zeatin O-beta-xylosyltransferase (EC 2.4.2.40); 2-hydroxyacylsphingosine 1-beta-galactosyltransferase (EC 2.4.1.45); N-acylsphingosine galactosyltransferase (EC 2.4.1.47); flavonol 3-O-glucosyltransferase (EC 2.4.1.91); anthocyanidin 3-O-glucosyltransferase (EC 2.4.1.115); sinapate 1-glucosyltransferase (EC 2.4.1.120); indole-3-acetate beta-glucosyltrans…	0	19.7274	-6.7042	0.0045245	0.99173
JY51_3_TRINITY_DN18370_c1_g1	xyloglucan:xyloglucosyltransferase (EC 2.4.1.207); keratan-sulfate endo-1,4-beta-galactosidase (EC 3.2.1.103); endo-1,3-beta-glucanase / laminarinase (EC 3.2.1.39); endo-1,3(4)-beta-glucanase (EC 3.2.1.6); licheninase (EC 3.2.1.73); beta-agarase (EC 3.2.1.81); kappa-carrageenase (EC 3.2.1.83); xyloglucanase (EC 3.2.1.151); endo-beta-1,3-galactanase (EC 3.2.1.181); [retaining] beta-porphyranase (E…	0	19.8518	-6.7028	0.0066842	0.99173
JY73_3_TRINITY_DN19507_c0_g1		0	19.7185	-6.7024	0.010471	0.99173
JY13_2_TRINITY_DN18102_c0_g1	;Required for maturation of ribosomal RNAs and formation of the large ribosomal subunit;pescadillo	0	19.6973	-6.6998	0.010421	0.99173
JY53_1_TRINITY_DN31788_c0_g1		0	19.6573	-6.6955	0.003479	0.99173
JY13_1_TRINITY_DN14536_c0_g1	mediator of RNA polymerase II transcription subunit 10	0	19.6622	-6.6945	0.010696	0.99173
JY51_3_TRINITY_DN19123_c0_g1	NAD(P)H-quinone oxidoreductase subunit U, chloroplastic	0	19.6954	-6.693	0.011662	0.99173
JY71_3_TRINITY_DN4583_c0_g1	glucosamine-phosphate N-acetyltransferase	0	19.6954	-6.693	0.011662	0.99173
JY33_1_TRINITY_DN18322_c0_g1	RNA-binding protein 8A	0	19.6712	-6.6909	0.013029	0.99173
JY51_1_TRINITY_DN22734_c1_g2		0	19.5871	-6.6895	0.0034477	0.99173
JY11_2_TRINITY_DN11233_c0_g1		0	19.6324	-6.6893	0.027185	0.99173
JY33_2_TRINITY_DN16405_c0_g1		0	19.6324	-6.6893	0.027185	0.99173
JY53_3_TRINITY_DN6559_c0_g1	;Flowering-promoting factor 1-like protein;-	0	19.6324	-6.6893	0.027185	0.99173
JY83_1_TRINITY_DN82420_c10_g1		0	19.6465	-6.6877	0.012664	0.99173
JY73_1_TRINITY_DN50566_c0_g1		0	19.6004	-6.6868	0.0035847	0.99173
JY51_1_TRINITY_DN18771_c0_g1	xyloglucan:xyloglucosyltransferase (EC 2.4.1.207); keratan-sulfate endo-1,4-beta-galactosidase (EC 3.2.1.103); endo-1,3-beta-glucanase / laminarinase (EC 3.2.1.39); endo-1,3(4)-beta-glucanase (EC 3.2.1.6); licheninase (EC 3.2.1.73); beta-agarase (EC 3.2.1.81); kappa-carrageenase (EC 3.2.1.83); xyloglucanase (EC 3.2.1.151); endo-beta-1,3-galactanase (EC 3.2.1.181); [retaining] beta-porphyranase (E…	0	19.495	-6.6834	0.010811	0.99173
JY13_1_TRINITY_DN21433_c1_g1		0.332788	38.0082	-6.6829	0.0072389	0.99173
JY53_3_TRINITY_DN19087_c1_g1		0	19.4567	-6.6795	0.0034158	0.99173
JY53_3_TRINITY_DN20818_c0_g1		0	19.513	-6.679	0.0037728	0.99173
JY31_1_TRINITY_DN24776_c1_g1		0	19.4026	-6.6785	0.0037082	0.99173
JY23_3_TRINITY_DN44718_c0_g1	poly(U)-specific endoribonuclease	0	19.4935	-6.6776	0.0059285	0.99173
JY63_3_TRINITY_DN39721_c0_g1	;Dormancy/auxin associated protein;	0	19.4358	-6.6751	0.0034378	0.99173
JY11_1_TRINITY_DN19818_c0_g1	Modules of approx. 90-100 residues found at the C-terminus of GH17 or GH72 enzymatic modules and also sometimes isolated. CBM43 modules sometimes carry a C-terminal membrane anchor. The beta-1,3-glucan binding function has been demonstrated with the olive pollen protein Ole e 10.glutamate receptor, ionotropic, plant	0	19.4416	-6.6733	0.027818	0.99173
JY11_3_TRINITY_DN18196_c0_g1		0	19.4416	-6.6733	0.027818	0.99173
JY13_2_TRINITY_DN18449_c0_g1	;KH domain-containing protein;protein quaking	0	19.4416	-6.6733	0.027818	0.99173
JY13_2_TRINITY_DN18608_c1_g1	multidrug resistance protein, MATE family	0	19.4416	-6.6733	0.027818	0.99173
JY13_3_TRINITY_DN19767_c0_g1		0	19.4416	-6.6733	0.027818	0.99173
JY31_2_TRINITY_DN25028_c0_g1	sucrose-6-phosphatase	0	19.4416	-6.6733	0.027818	0.99173
JY33_1_TRINITY_DN17295_c0_g1		0	19.4416	-6.6733	0.027818	0.99173
JY33_1_TRINITY_DN23025_c0_g1	;LRR receptor-like serine threonine-protein kinase;-	0	19.4416	-6.6733	0.027818	0.99173
JY51_1_TRINITY_DN19351_c0_g1		0	19.4416	-6.6733	0.027818	0.99173
JY51_3_TRINITY_DN13148_c0_g1		0	19.4416	-6.6733	0.027818	0.99173
JY63_2_TRINITY_DN9525_c0_g1		0	19.4416	-6.6733	0.027818	0.99173
JY71_2_TRINITY_DN18081_c0_g1	;fiber protein Fb15;-	0	19.4416	-6.6733	0.027818	0.99173
JY83_1_TRINITY_DN80317_c0_g2		0	19.4416	-6.6733	0.027818	0.99173
JY33_3_TRINITY_DN15877_c0_g2	nucleolar protein 15	0	19.4142	-6.673	0.013712	0.99173
JY83_3_TRINITY_DN13311_c0_g1	;NA;	0	19.323	-6.6728	0.010806	0.99173
JY11_2_TRINITY_DN18035_c0_g1	;transcription elongation factor SPT5 homolog 1;transcription elongation factor SPT5	0	19.3279	-6.6723	0.011029	0.99173
JY13_1_TRINITY_DN19317_c0_g2	oligopeptidase A	0	19.4037	-6.6719	0.0035735	0.99173
JY71_3_TRINITY_DN25866_c1_g1	CCR4-NOT transcription complex subunit 7/8	0	19.4028	-6.6695	0.013332	0.99173
JY81_1_TRINITY_DN78051_c2_g1	structural maintenance of chromosomes flexible hinge domain-containing protein 1	0	19.3802	-6.669	0.0048824	0.99173
JY73_3_TRINITY_DN19410_c0_g1	alpha-galactosidase (EC 3.2.1.22); alpha-N-acetylgalactosaminidase (EC 3.2.1.49); stachyose synthase (EC 2.4.1.67); raffinose synthase (EC 2.4.1.82) ; raffinose exo-alpha-1,6-galactosidase (EC 3.2.1.-)Ras-related protein Rab-8A	0	19.335	-6.6681	0.0035786	0.99173
JY43_2_TRINITY_DN37360_c0_g1	SAGA-associated factor 29	0	19.3227	-6.6655	0.0037453	0.99173
JY53_1_TRINITY_DN31019_c0_g1	endo-beta-1,4-glucanase / cellulase (EC 3.2.1.4); endo-beta-1,4-xylanase (EC 3.2.1.8); beta-glucosidase (EC 3.2.1.21); beta-mannosidase (EC 3.2.1.25); beta-glucosylceramidase (EC 3.2.1.45); glucan beta-1,3-glucosidase (EC 3.2.1.58); exo-beta-1,4-glucanase / cellodextrinase (EC 3.2.1.74); glucan endo-1,6-beta-glucosidase (EC 3.2.1.75); mannan endo-beta-1,4-mannosidase (EC 3.2.1.78); cellulose beta…	0	19.229	-6.665	0.010858	0.99173
JY53_3_TRINITY_DN17392_c0_g1		0	19.2079	-6.6624	0.010909	0.99173
JY13_2_TRINITY_DN20149_c6_g1		0	19.2863	-6.6623	0.013431	0.99173
JY43_1_TRINITY_DN41642_c0_g2		0	19.278	-6.6611	0.012754	0.99173
JY13_3_TRINITY_DN17474_c0_g1		0	19.2475	-6.6607	0.027876	0.99173
JY33_1_TRINITY_DN20202_c0_g3	ubiquitin-conjugating enzyme E2 variant	0	19.2475	-6.6607	0.027876	0.99173
JY33_3_TRINITY_DN41162_c0_g1	apyrase	0	19.2475	-6.6607	0.027876	0.99173
JY53_3_TRINITY_DN21158_c2_g1		0	19.2475	-6.6607	0.027876	0.99173
JY83_2_TRINITY_DN29368_c0_g1	vacuolar iron transporter family protein	0	19.2475	-6.6607	0.027876	0.99173
JY53_3_TRINITY_DN20936_c2_g2	mediator of RNA polymerase II transcription subunit 21	0	19.2171	-6.6597	0.011831	0.99173
JY83_1_TRINITY_DN81489_c0_g1	;DDB1- and CUL4-associated factor;DDB1- and CUL4-associated factor 8	0	19.1761	-6.6584	0.011175	0.99173
JY31_2_TRINITY_DN21948_c1_g1		0	19.231	-6.6577	0.012849	0.99173
JY33_3_TRINITY_DN20596_c0_g1	diacylglycerol diphosphate phosphatase / phosphatidate phosphatase [EC:3.6.1.75 3.1.3.4]	0	19.2006	-6.6566	0.0036972	0.99173
JY51_3_TRINITY_DN19083_c0_g1		0	19.2144	-6.6555	0.013112	0.99173
JY11_2_TRINITY_DN16987_c0_g1		0	19.2062	-6.6547	0.014619	0.99173
JY13_3_TRINITY_DN19053_c0_g1	U3 small nucleolar RNA-associated protein 5	0	19.1139	-6.6545	0.011093	0.99173
JY33_3_TRINITY_DN18813_c0_g2	large subunit ribosomal protein L13e	0	19.1139	-6.6545	0.011093	0.99173
JY43_1_TRINITY_DN43815_c0_g1		0	19.145	-6.6519	0.014187	0.99173
JY31_3_TRINITY_DN21802_c0_g1	large subunit ribosomal protein LP2	0	19.0518	-6.6506	0.011068	0.99173
JY13_2_TRINITY_DN14092_c0_g1		0	19.0412	-6.6492	0.011133	0.99173
JY53_1_TRINITY_DN18170_c0_g1		0	19.0002	-6.648	0.011088	0.99173
JY83_1_TRINITY_DN69507_c0_g1	endo-beta-N-acetylglucosaminidase (EC 3.2.1.96)ferritin heavy chain	0	18.9684	-6.6462	0.0115	0.99173
JY83_1_TRINITY_DN75591_c2_g1	;methyltransferase At2g41040;-	0	18.9182	-6.6453	0.012059	0.99173
JY81_2_TRINITY_DN57826_c1_g1		0	18.9905	-6.6451	0.011314	0.99173
JY63_3_TRINITY_DN35965_c0_g1	F-type H+-transporting ATPase subunit b	0	19.0732	-6.645	0.013071	0.99173
JY13_2_TRINITY_DN20466_c0_g1		0	18.9076	-6.644	0.011802	0.99173
JY33_2_TRINITY_DN27828_c6_g6		0	19.0344	-6.6425	0.012937	0.99173
JY43_2_TRINITY_DN42866_c0_g1	[histone H3]-lysine4/36 N-trimethyltransferase SMYD [EC:2.1.1.354 2.1.1.357]	0	18.9169	-6.6414	0.011167	0.99173
JY43_2_TRINITY_DN39154_c0_g1	RNA polymerase-associated protein RTF1	0	19.0096	-6.6408	0.02862	0.99173
JY53_2_TRINITY_DN18602_c0_g1	pyruvate kinase	0	19.0096	-6.6408	0.02862	0.99173
JY71_2_TRINITY_DN16990_c0_g1	;Developmentally-regulated;developmentally-regulated GTP-binding protein	0	19.0096	-6.6408	0.02862	0.99173
JY71_2_TRINITY_DN31134_c0_g1		0	19.0096	-6.6408	0.02862	0.99173
JY53_2_TRINITY_DN18705_c0_g1	Created from reading Schallus et al (2008) Mol Biol Cell. 19:3404-3414 [PMID: 18524852] and finding related domains attached to various glycosidases.mitogen-activated protein kinase 1/3	0	19.0178	-6.6405	0.013898	0.99173
JY51_2_TRINITY_DN22366_c0_g2		0	18.9957	-6.6402	0.0041814	0.99173
JY71_3_TRINITY_DN26366_c2_g2	nascent polypeptide-associated complex subunit beta	0	18.9955	-6.6402	0.013487	0.99173
JY51_2_TRINITY_DN23778_c2_g3		0	18.8335	-6.6347	0.011254	0.99173
JY13_3_TRINITY_DN21236_c0_g1	elongation factor G	0	18.9149	-6.634	0.012833	0.99173
JY61_2_TRINITY_DN47059_c4_g1	3-methylcrotonyl-CoA carboxylase beta subunit	0	18.8731	-6.6339	0.0036208	0.99173
JY53_1_TRINITY_DN24093_c0_g1		0	18.8233	-6.6337	0.011502	0.99173
JY31_2_TRINITY_DN21706_c0_g1	;NA;	0	18.8455	-6.6325	0.011575	0.99173
JY51_2_TRINITY_DN23826_c1_g1	nucleolar protein 9	0	18.8931	-6.6319	0.013174	0.99173
JY33_3_TRINITY_DN16299_c0_g1		0	18.8625	-6.6315	0.028599	0.99173
JY61_2_TRINITY_DN41561_c0_g1		0	18.8625	-6.6315	0.028599	0.99173
JY73_2_TRINITY_DN15266_c0_g1	cellulose synthase (EC 2.4.1.12); chitin synthase (EC 2.4.1.16); dolichyl-phosphate beta-D-mannosyltransferase (EC 2.4.1.83); dolichyl-phosphate beta-glucosyltransferase (EC 2.4.1.117); N-acetylglucosaminyltransferase (EC 2.4.1.-); N-acetylgalactosaminyltransferase (EC 2.4.1.-); hyaluronan synthase (EC 2.4.1.212); chitin oligosaccharide synthase (EC 2.4.1.-); beta-1,3-glucan synthase (EC 2.4.1.34…	0	18.8625	-6.6315	0.028599	0.99173
JY83_1_TRINITY_DN74661_c0_g1	;Phosphodiesterase responsible for the U6 snRNA 3' end processing. Acts as an exoribonuclease (RNase) responsible for trimming the poly(U) tract of the last nucleotides in the pre-U6 snRNA molecule, leading to the formation of mature U6 snRNA;U6 snRNA phosphodiesterase	0	18.7713	-6.6307	0.011328	0.99173
JY53_1_TRINITY_DN25612_c0_g1	exonuclease 3'-5' domain-containing protein 1	0	18.7106	-6.6304	0.013566	0.99173
JY23_1_TRINITY_DN42998_c0_g1		0	18.8672	-6.6297	0.0045137	0.99173
JY43_1_TRINITY_DN44299_c0_g4	glycylpeptide N-tetradecanoyltransferase	0	18.7608	-6.6294	0.011326	0.99173
JY23_2_TRINITY_DN43629_c0_g4	ribosomal RNA-processing protein 12	0	18.8413	-6.6292	0.0039379	0.99173
JY73_2_TRINITY_DN46765_c0_g1		0	18.7198	-6.6281	0.011526	0.99173
JY71_1_TRINITY_DN24370_c0_g2	polygalacturonase (EC 3.2.1.15); exo-polygalacturonase (EC 3.2.1.67); exo-polygalacturonosidase (EC 3.2.1.82); rhamnogalacturonase (EC 3.2.1.171); rhamnogalacturonan alpha-1,2-galacturonohydrolase (EC 3.2.1.173); xylogalacturonan hydrolase (EC 3.2.1.-)small subunit ribosomal protein S2e	0	18.8072	-6.626	0.014328	0.99173
JY11_3_TRINITY_DN19170_c0_g1	UDP-beta-L-rhamnose:rhamnogalacturonan I 4-alpha-rhamnosyltransferase (EC 2.4.1.351)	0	18.76	-6.624	0.003817	0.99173
JY63_2_TRINITY_DN39928_c0_g1	malonate-semialdehyde dehydrogenase (acetylating) / methylmalonate-semialdehyde dehydrogenase [EC:1.2.1.18 1.2.1.27]	0	18.688	-6.624	0.011405	0.99173
JY13_3_TRINITY_DN15053_c0_g1		0	18.642	-6.6179	0.011701	0.99173
JY71_2_TRINITY_DN13119_c0_g2		0	18.7005	-6.6163	0.005621	0.99173
JY43_1_TRINITY_DN37615_c0_g1	;Beta-lactamase superfamily domain;-	0	18.6663	-6.6141	0.0043107	0.99173
JY81_2_TRINITY_DN51369_c1_g4	large subunit ribosomal protein LP2	0	18.6027	-6.6097	0.013382	0.99173
JY53_3_TRINITY_DN30598_c0_g1	pectin methylesterase (EC 3.1.1.11).pectinesterase	0	18.5738	-6.6082	0.004863	0.99173
JY83_3_TRINITY_DN44814_c0_g1		0	18.5941	-6.6082	0.013563	0.99173
JY31_2_TRINITY_DN21221_c1_g1	S-formylglutathione hydrolase	0	18.5775	-6.6075	0.029464	0.99173
JY43_3_TRINITY_DN48886_c4_g1		0	18.5775	-6.6075	0.029464	0.99173
JY71_2_TRINITY_DN21855_c2_g1		0	18.5775	-6.6075	0.029464	0.99173
JY81_3_TRINITY_DN67603_c0_g1		0	18.5775	-6.6075	0.029464	0.99173
JY71_1_TRINITY_DN24285_c2_g3	;structural constituent of ribosome;ubiquitin-small subunit ribosomal protein S27Ae	0	18.5554	-6.607	0.012732	0.99173
JY63_1_TRINITY_DN48447_c0_g2	Xaa-Pro dipeptidase	0	18.5635	-6.6069	0.0141	0.99173
JY53_2_TRINITY_DN14800_c0_g1	Modules of approx. 90-100 residues found at the C-terminus of GH17 or GH72 enzymatic modules and also sometimes isolated. CBM43 modules sometimes carry a C-terminal membrane anchor. The beta-1,3-glucan binding function has been demonstrated with the olive pollen protein Ole e 10.histone-binding protein RBBP4	0	18.51	-6.6032	0.0040713	0.99173
JY63_2_TRINITY_DN36792_c0_g1		0	18.5305	-6.603	0.018686	0.99173
JY81_1_TRINITY_DN78081_c0_g3		0	18.5253	-6.6023	0.0051917	0.99173
JY71_3_TRINITY_DN23410_c0_g1		0	18.4578	-6.6022	0.012318	0.99173
JY31_3_TRINITY_DN23128_c0_g2		0	18.4776	-6.6017	0.029355	0.99173
JY33_2_TRINITY_DN22320_c0_g1		0	18.4776	-6.6017	0.029355	0.99173
JY33_2_TRINITY_DN26700_c0_g1	;Acetamidase/Formamidase family;formamidase	0	18.4776	-6.6017	0.029355	0.99173
JY33_3_TRINITY_DN20769_c0_g1	N-acetyllactosaminide beta-1,3-N-acetylglucosaminyltransferase (EC 2.4.1.149); Glycoprotein-N-acetylgalactosamine 3-beta-galactosyltransferase (EC 2.4.1.122); fucose-specific beta-1,3-N-acetylglucosaminyltransferase (EC 2.4.1.-); globotriosylceramide beta-1,3-GalNAc transferase (EC 2.4.1.79); chondroitin synthase (beta-1,3-GlcUA and beta-1,4-GalNAc transferase (EC 2.4.1.175); chondroitin beta-1,3…	0	18.4776	-6.6017	0.029355	0.99173
JY53_2_TRINITY_DN19602_c0_g3	NAD+ kinase	0	18.4776	-6.6017	0.029355	0.99173
JY61_3_TRINITY_DN27981_c0_g2		0	18.4776	-6.6017	0.029355	0.99173
JY81_2_TRINITY_DN57247_c2_g5		0	18.4776	-6.6017	0.029355	0.99173
JY11_3_TRINITY_DN18506_c0_g1	polynucleotide 5'-hydroxyl-kinase GRC3/NOL9	0	18.4999	-6.601	0.013604	0.99173
JY41_1_TRINITY_DN45622_c2_g1		0	18.4999	-6.601	0.013604	0.99173
JY71_1_TRINITY_DN20560_c0_g1		0	18.3913	-6.6005	0.011979	0.99173
JY11_3_TRINITY_DN17193_c1_g2	N-acetyllactosaminide beta-1,3-N-acetylglucosaminyltransferase (EC 2.4.1.149); Glycoprotein-N-acetylgalactosamine 3-beta-galactosyltransferase (EC 2.4.1.122); fucose-specific beta-1,3-N-acetylglucosaminyltransferase (EC 2.4.1.-); globotriosylceramide beta-1,3-GalNAc transferase (EC 2.4.1.79); chondroitin synthase (beta-1,3-GlcUA and beta-1,4-GalNAc transferase (EC 2.4.1.175); chondroitin beta-1,3…	0	18.4982	-6.5993	0.008978	0.99173
JY31_1_TRINITY_DN19091_c0_g1		0	18.3136	-6.5956	0.011844	0.99173
JY51_3_TRINITY_DN19489_c0_g1	;calmodulin-dependent protein kinase activity;-	0	18.3136	-6.5956	0.011844	0.99173
JY53_1_TRINITY_DN29406_c6_g1	serine/threonine-protein phosphatase PP1 catalytic subunit	0	18.284	-6.5941	0.0044129	0.99173
JY63_2_TRINITY_DN41428_c0_g1		0	18.4057	-6.5937	0.013676	0.99173
JY33_1_TRINITY_DN15961_c0_g1		0	18.3553	-6.5934	0.0045622	0.99173
JY33_3_TRINITY_DN18636_c0_g1	sucrose synthase (EC 2.4.1.13); sucrose-phosphate synthase (EC 2.4.1.14); alpha-glucosyltransferase (EC 2.4.1.52); lipopolysaccharide N-acetylglucosaminyltransferase (EC 2.4.1.56); phosphatidylinositol alpha-mannosyltransferase (EC 2.4.1.57); GDP-Man: Man1GlcNAc2-PP-dolichol alpha-1,3-mannosyltransferase (EC 2.4.1.132); GDP-Man: Man3GlcNAc2-PP-dolichol/Man4GlcNAc2-PP-dolichol alpha-1,2-mannosyltr…	0	18.3167	-6.5933	0.0039445	0.99173
JY83_2_TRINITY_DN37179_c0_g2		0	18.3084	-6.5918	0.0050929	0.99173
JY73_2_TRINITY_DN13120_c0_g1		0	18.2105	-6.5902	0.012653	0.99173
JY83_2_TRINITY_DN52124_c0_g1	;Calvin cycle protein;-	0	18.3047	-6.5894	0.012337	0.99173
JY53_1_TRINITY_DN28491_c0_g1	3-isopropylmalate dehydrogenase	0	18.2197	-6.5873	0.011909	0.99173
JY13_1_TRINITY_DN45130_c0_g1		0	18.2805	-6.587	0.013287	0.99173
JY53_3_TRINITY_DN20724_c4_g3	;Ubiquitin exists either covalently attached to another protein, or free (unanchored). When covalently bound, it is conjugated to target proteins via an isopeptide bond either as a monomer (monoubiquitin), a polymer linked via different Lys residues of the ubiquitin (polyubiquitin chains) or a linear polymer linked via the initiator Met of the ubiquitin (linear polyubiquitin chains). Polyubiquiti…	0	18.2091	-6.5859	0.01193	0.99173
JY33_2_TRINITY_DN21987_c0_g1	endo-beta-N-acetylglucosaminidase (EC 3.2.1.96)ferritin heavy chain	0	18.1879	-6.5831	0.012056	0.99173
JY73_1_TRINITY_DN27878_c0_g1	UDP-beta-L-rhamnose:rhamnogalacturonan I 4-alpha-rhamnosyltransferase (EC 2.4.1.351);AMP-binding enzyme C-terminal domain;COP9 signalosome complex subunit 3	0	18.1154	-6.579	0.012313	0.99173
JY13_3_TRINITY_DN40932_c0_g1		0	18.2001	-6.5787	0.0050467	0.99173
JY43_1_TRINITY_DN44775_c0_g1		0	18.1936	-6.5784	0.0043577	0.99173
JY83_3_TRINITY_DN40677_c0_g1		0	18.2091	-6.5779	0.01407	0.99173
JY13_1_TRINITY_DN15908_c0_g1		0	18.0791	-6.5757	0.012326	0.99173
JY41_1_TRINITY_DN50408_c1_g2	structural maintenance of chromosomes flexible hinge domain-containing protein 1	0	18.1307	-6.5756	0.0055318	0.99173
JY21_2_TRINITY_DN30559_c0_g2		0	18.0332	-6.5751	0.012434	0.99173
JY61_3_TRINITY_DN34279_c0_g1		0	18.0902	-6.5751	0.012293	0.99173
JY21_3_TRINITY_DN47083_c2_g6	large subunit ribosomal protein L37e	0	18.1455	-6.5735	0.030353	0.99173
JY51_1_TRINITY_DN21453_c5_g1		0	18.1455	-6.5735	0.030353	0.99173
JY53_2_TRINITY_DN18703_c0_g1		0	18.1455	-6.5735	0.030353	0.99173
JY63_1_TRINITY_DN50819_c8_g2		0	18.1455	-6.5735	0.030353	0.99173
JY81_2_TRINITY_DN52219_c1_g1		0	18.1455	-6.5735	0.030353	0.99173
JY81_3_TRINITY_DN86096_c0_g1		0	18.1455	-6.5735	0.030353	0.99173
JY53_1_TRINITY_DN27496_c0_g1		0	18.0556	-6.5734	0.004118	0.99173
JY71_1_TRINITY_DN20521_c0_g1		0	18.0728	-6.5718	0.012737	0.99173
JY13_2_TRINITY_DN20414_c0_g1	;Belongs to the cysteine synthase cystathionine beta- synthase family;cysteine synthase	0	18.0926	-6.5712	0.030147	0.99173
JY21_1_TRINITY_DN43566_c2_g2	cyclic nucleotide gated channel, plant	0	18.0926	-6.5712	0.030147	0.99173
JY21_3_TRINITY_DN49987_c0_g1	GTP-binding protein	0	18.0926	-6.5712	0.030147	0.99173
JY81_1_TRINITY_DN69823_c4_g4		0	18.0926	-6.5712	0.030147	0.99173
JY83_3_TRINITY_DN42290_c0_g1	DNA-directed RNA polymerases I, II, and III subunit RPABC1	0	18.0926	-6.5712	0.030147	0.99173
JY51_1_TRINITY_DN18347_c0_g1	serine carboxypeptidase-like clade IV	0	18.1149	-6.5705	0.014104	0.99173
JY21_3_TRINITY_DN49214_c0_g1	ditrans,polycis-polyprenyl diphosphate synthase	0	18.0844	-6.5693	0.015	0.99173
JY53_1_TRINITY_DN30542_c0_g1	large subunit ribosomal protein L3e	0	18.0805	-6.5682	0.0051886	0.99173
JY73_3_TRINITY_DN18895_c0_g1		0	18.0287	-6.5677	0.012615	0.99173
JY43_1_TRINITY_DN46552_c0_g3	P-type Ca2+ transporter type 2C	0.365793	35.1414	-6.5661	0.0031383	0.99173
JY13_1_TRINITY_DN20648_c0_g1	xyloglucan:xyloglucosyltransferase (EC 2.4.1.207); keratan-sulfate endo-1,4-beta-galactosidase (EC 3.2.1.103); endo-1,3-beta-glucanase / laminarinase (EC 3.2.1.39); endo-1,3(4)-beta-glucanase (EC 3.2.1.6); licheninase (EC 3.2.1.73); beta-agarase (EC 3.2.1.81); kappa-carrageenase (EC 3.2.1.83); xyloglucanase (EC 3.2.1.151); endo-beta-1,3-galactanase (EC 3.2.1.181); [retaining] beta-porphyranase (E…	0.365793	35.0211	-6.5646	0.002308	0.99173
JY33_1_TRINITY_DN21280_c0_g2		0	17.923	-6.5632	0.012506	0.99173
JY31_1_TRINITY_DN30258_c0_g1		0	18.0054	-6.5622	0.0046018	0.99173
JY53_2_TRINITY_DN16406_c0_g1	glucan endo-1,3-beta-glucosidase (EC 3.2.1.39); licheninase (EC 3.2.1.73); ABA-specific beta-glucosidase (EC 3.2.1.175); beta-1,3-glucanosyltransglycosylase (EC 2.4.1.-); beta-1,3-glucosidase (EC 3.2.1.-)	0	18.0014	-6.5609	0.0050999	0.99173
JY53_2_TRINITY_DN16151_c0_g1		0	17.969	-6.5602	0.0044007	0.99173
JY41_1_TRINITY_DN46175_c1_g2		0	17.8044	-6.5569	0.012775	0.99173
JY53_2_TRINITY_DN19579_c2_g4	Modules of approx. 150 residues which always appear as a threefold internal repeat. The only apparent exception to this, xylanase II of Actinomadura sp. FC7 (GenBank U08894), is in fact not completely sequenced. These modules were first identified in several plant lectins such as ricin or agglutinin of Ricinus communis which bind galactose residues. The three-dimensional structure of a plant lect…	0.332788	34.8726	-6.5565	0.010355	0.99173
JY53_2_TRINITY_DN18098_c1_g1	formate dehydrogenase	0	17.9266	-6.5556	0.014273	0.99173
JY71_2_TRINITY_DN21718_c0_g1	mitogen-activated protein kinase kinase kinase 1	0	17.9266	-6.5556	0.014273	0.99173
JY83_1_TRINITY_DN81751_c1_g1		0	17.8985	-6.5552	0.0057053	0.99173
JY11_2_TRINITY_DN16369_c0_g1		0	17.7924	-6.5509	0.012598	0.99173
JY53_2_TRINITY_DN20143_c0_g2	beta-glucosidase (EC 3.2.1.21); xylan 1,4-beta-xylosidase (EC 3.2.1.37); beta-glucosylceramidase (EC 3.2.1.45); beta-N-acetylhexosaminidase (EC 3.2.1.52); alpha-L-arabinofuranosidase (EC 3.2.1.55); glucan 1,4-beta-glucosidase (EC 3.2.1.74); isoprimeverose-producing oligoxyloglucan hydrolase (EC 3.2.1.120); coniferin beta-glucosidase (EC 3.2.1.126); exo-1,3-1,4-glucanase (EC 3.2.1.-); beta-N-acety…	0	17.8585	-6.5505	0.014516	0.99173
JY71_3_TRINITY_DN24794_c0_g1	inorganic pyrophosphatase	0	17.8015	-6.5503	0.0041636	0.99173
JY71_3_TRINITY_DN27847_c11_g1		0	17.7975	-6.5488	0.0043659	0.99173
JY13_2_TRINITY_DN20667_c0_g2	phytepsin	0	17.843	-6.5481	0.005819	0.99173
JY41_1_TRINITY_DN44673_c0_g1		0	17.7936	-6.5456	0.015054	0.99173
JY13_2_TRINITY_DN19643_c0_g1	BolA-like protein 1	0	17.6833	-6.5445	0.012851	0.99173
JY53_1_TRINITY_DN21650_c0_g1	1,4-benzoquinone reductase (EC. 1.6.5.6)calcium-binding protein KIC and related proteins	0	17.7749	-6.5444	0.014026	0.99173
JY53_2_TRINITY_DN19681_c1_g1	cysteine proteinase RD21	0	17.6944	-6.5438	0.012756	0.99173
JY63_2_TRINITY_DN35908_c0_g4	S-phase kinase-associated protein 1	0	17.7441	-6.5433	0.0043169	0.99173
JY13_3_TRINITY_DN21606_c1_g2		0	17.7184	-6.5415	0.0043015	0.99173
JY73_1_TRINITY_DN27539_c0_g1	alpha-xylosyltransferase (EC 2.4.2.39); alpha-1,3-galactosyltransferase (EC 2.4.1.37); arabinosyltransferase (EC 2.4.2.-);	0	17.7387	-6.541	0.014397	0.99173
JY11_3_TRINITY_DN15865_c0_g1	RNA-binding protein	0	17.7497	-6.5407	0.017346	0.99173
JY31_2_TRINITY_DN14273_c0_g1		0	17.7077	-6.5402	0.030977	0.99173
JY53_3_TRINITY_DN19777_c0_g1		0	17.7077	-6.5402	0.030977	0.99173
JY63_2_TRINITY_DN45939_c0_g1		0	17.7077	-6.5402	0.030977	0.99173
JY81_3_TRINITY_DN80680_c0_g1	small subunit ribosomal protein S23	0	17.7077	-6.5402	0.030977	0.99173
JY11_2_TRINITY_DN19772_c4_g1	threonine aldolase	0	17.7135	-6.5386	0.031289	0.99173
JY11_2_TRINITY_DN20352_c0_g3	NADPH-ferrihemoprotein reductase	0	17.7135	-6.5386	0.031289	0.99173
JY53_2_TRINITY_DN17964_c0_g2	vesicle transport through interaction with t-SNAREs 1	0	17.7135	-6.5386	0.031289	0.99173
JY73_1_TRINITY_DN28957_c0_g1	serine decarboxylase	0	17.7135	-6.5386	0.031289	0.99173
JY71_2_TRINITY_DN23421_c2_g1	ATP-binding cassette, subfamily C (CFTR/MRP), member 2	0	17.7024	-6.5377	0.014868	0.99173
JY53_3_TRINITY_DN20154_c0_g1	Modules of approx. 90-100 residues found at the C-terminus of GH17 or GH72 enzymatic modules and also sometimes isolated. CBM43 modules sometimes carry a C-terminal membrane anchor. The beta-1,3-glucan binding function has been demonstrated with the olive pollen protein Ole e 10.	0.332788	34.336	-6.5369	0.0083764	0.99173
JY33_2_TRINITY_DN24118_c1_g2	large subunit ribosomal protein L39e	0	17.6174	-6.5354	0.0045375	0.99173
JY53_3_TRINITY_DN19567_c0_g1	pathogenesis-related protein 1	0	17.6523	-6.5344	0.015776	0.99173
JY63_1_TRINITY_DN36638_c0_g1		0	17.5494	-6.5302	0.013016	0.99173
JY13_3_TRINITY_DN21617_c0_g1	alpha-mannosidase (EC 3.2.1.24); mannosyl-oligosaccharide alpha-1,2-mannosidase (EC 3.2.1.113); mannosyl-oligosaccharide alpha-1,3-1,6-mannosidase (EC 3.2.1.114); mannosyl-oligosaccharide alpha-1,3-mannosidase (EC 3.2.1.207); mannosyl-oligosaccharide alpha-1,6-mannosidase / exo-alpha-1,6-mannosidase (EC 3.2.1.163)alpha-mannosidase	0	17.5604	-6.5294	0.013252	0.99173
JY53_3_TRINITY_DN15548_c0_g1	glutaredoxin 3	0	17.5424	-6.5294	0.013172	0.99173
JY61_1_TRINITY_DN38413_c3_g1	glutaredoxin 3	0	17.5424	-6.5294	0.013172	0.99173
JY13_2_TRINITY_DN19332_c0_g1		0	17.6033	-6.5291	0.0052945	0.99173
JY63_1_TRINITY_DN49849_c0_g2	alpha-glucosidase (EC 3.2.1.20); alpha-galactosidase (EC 3.2.1.22); alpha-mannosidase (EC 3.2.1.24); alpha-1,3-glucosidase (EC 3.2.1.84); sucrase-isomaltase (EC 3.2.1.48) (EC 3.2.1.10); alpha-xylosidase (EC 3.2.1.177); alpha-glucan lyase (EC 4.2.2.13); isomaltosyltransferase (EC 2.4.1.387); oligosaccharide alpha-1,4-glucosyltransferase (EC 2.4.1.161); sulfoquinovosidase (EC 3.2.1.199); alpha-6-gl…	0	17.5014	-6.5282	0.012806	0.99173
JY41_2_TRINITY_DN55639_c1_g2	histone H3	0.365793	34.0662	-6.5262	0.008346	0.99173
JY51_1_TRINITY_DN19857_c2_g1	;transcription factor;-	0	17.5722	-6.5259	0.017688	0.99173
JY21_2_TRINITY_DN27459_c0_g1	large subunit ribosomal protein L18	0	17.4658	-6.5241	0.013064	0.99173
JY13_3_TRINITY_DN17613_c0_g1	pectin methylesterase (EC 3.1.1.11).glutamate dehydrogenase (NAD(P)+)	0	17.4696	-6.5237	0.013184	0.99173
JY23_2_TRINITY_DN42154_c0_g1		0	17.4696	-6.5237	0.013184	0.99173
JY53_1_TRINITY_DN29267_c0_g1	polygalacturonase (EC 3.2.1.15); exo-polygalacturonase (EC 3.2.1.67); exo-polygalacturonosidase (EC 3.2.1.82); rhamnogalacturonase (EC 3.2.1.171); rhamnogalacturonan alpha-1,2-galacturonohydrolase (EC 3.2.1.173); xylogalacturonan hydrolase (EC 3.2.1.-)	0	17.3678	-6.5228	0.014185	0.99173
JY33_1_TRINITY_DN23303_c3_g2		0	17.4679	-6.5226	0.0043637	0.99173
JY23_2_TRINITY_DN26335_c0_g1	beta-glucosidase (EC 3.2.1.21); beta-galactosidase (EC 3.2.1.23); beta-mannosidase (EC 3.2.1.25); beta-glucuronidase (EC 3.2.1.31); beta-xylosidase (EC 3.2.1.37); beta-D-fucosidase (EC 3.2.1.38); phlorizin hydrolase (EC 3.2.1.62); exo-beta-1,4-glucanase (EC 3.2.1.74); 6-phospho-beta-galactosidase (EC 3.2.1.85); 6-phospho-beta-glucosidase (EC 3.2.1.86); strictosidine beta-glucosidase (EC 3.2.1.105…	0	17.4743	-6.5211	0.0082279	0.99173
JY21_2_TRINITY_DN26701_c0_g1	;NA;	0	17.3933	-6.5172	0.013224	0.99173
JY71_2_TRINITY_DN22127_c0_g1	;heat shock factor;heat shock transcription factor, other eukaryote	0	17.4154	-6.5157	0.013993	0.99173
JY71_1_TRINITY_DN20815_c0_g1	beta-galactosidase (EC 3.2.1.23); exo-beta-glucosaminidase (EC 3.2.1.165); exo-beta-1,4-galactanase (EC 3.2.1.-); beta-1,3-galactosidase (EC 3.2.1.-);The light-harvesting complex (LHC) functions as a light receptor, it captures and delivers excitation energy to photosystems with which it is closely associated;light-harvesting complex I chlorophyll a/b binding protein 5	0	17.4022	-6.514	0.0047902	0.99173
JY31_3_TRINITY_DN24036_c2_g1	beta-1,3-glucanase (EC 3.2.1.39)	0	17.2527	-6.5113	0.013355	0.99173
JY23_1_TRINITY_DN27118_c1_g1		0	17.3158	-6.5111	0.0046665	0.99173
JY81_2_TRINITY_DN59111_c1_g2		0	17.2857	-6.511	0.004587	0.99173
JY73_2_TRINITY_DN23885_c0_g4		0.334879	33.7512	-6.51	0.010584	0.99173
JY21_1_TRINITY_DN37119_c1_g1	bZIP transcription factor 19/23/24	0	17.2402	-6.5099	0.013756	0.99173
JY81_1_TRINITY_DN76985_c1_g1	P-type Ca2+ transporter type 2C	0	17.2117	-6.5099	0.014385	0.99173
JY83_2_TRINITY_DN45391_c0_g1		0	17.2402	-6.5099	0.013756	0.99173
JY61_1_TRINITY_DN43006_c0_g1	Modules of approx. 100 residues, found at the N-terminus of plastidial alpha-amylases and of alpha-glucan, water dikinases. Starch-binding activity demonstrated in the case of potato alpha-glucan, water dikinase.alpha-glucan, water dikinase	0	17.342	-6.5097	0.0048862	0.99173
JY61_3_TRINITY_DN32124_c0_g1	beta-1,3-glucanase (EC 3.2.1.39)	0	17.3029	-6.5091	0.013648	0.99173
JY41_1_TRINITY_DN47882_c2_g3	;sequence-specific DNA binding;DELLA protein	0	17.3533	-6.5088	0.015107	0.99173
JY11_1_TRINITY_DN2476_c0_g1		0	17.3227	-6.5084	0.031849	0.99173
JY31_2_TRINITY_DN21256_c0_g2	NADH dehydrogenase (ubiquinone) 1 alpha subcomplex subunit 6	0	17.3227	-6.5084	0.031849	0.99173
JY51_3_TRINITY_DN21092_c0_g1	;Transcription factor;transcription factor MYC2	0	17.3227	-6.5084	0.031849	0.99173
JY53_2_TRINITY_DN17166_c0_g1		0	17.3227	-6.5084	0.031849	0.99173
JY53_3_TRINITY_DN16145_c0_g2	large subunit ribosomal protein L35e	0	17.3227	-6.5084	0.031849	0.99173
JY63_1_TRINITY_DN42844_c0_g2		0	17.3227	-6.5084	0.031849	0.99173
JY71_1_TRINITY_DN25598_c2_g3	aconitate hydratase	0	17.3227	-6.5084	0.031849	0.99173
JY71_2_TRINITY_DN17143_c0_g1		0	17.3227	-6.5084	0.031849	0.99173
JY73_1_TRINITY_DN27305_c0_g1		0	17.3227	-6.5084	0.031849	0.99173
JY61_1_TRINITY_DN43384_c1_g1		0	17.345	-6.5076	0.015202	0.99173
JY63_1_TRINITY_DN48821_c0_g2	UDP-glucuronosyltransferase (EC 2.4.1.17); zeatin O-beta-xylosyltransferase (EC 2.4.2.40); 2-hydroxyacylsphingosine 1-beta-galactosyltransferase (EC 2.4.1.45); N-acylsphingosine galactosyltransferase (EC 2.4.1.47); flavonol 3-O-glucosyltransferase (EC 2.4.1.91); anthocyanidin 3-O-glucosyltransferase (EC 2.4.1.115); sinapate 1-glucosyltransferase (EC 2.4.1.120); indole-3-acetate beta-glucosyltrans…	0	17.204	-6.5065	0.0137	0.99173
JY63_3_TRINITY_DN42929_c5_g1		0	17.2104	-6.5052	0.013127	0.99173
JY31_3_TRINITY_DN23863_c0_g2	;One of the primary rRNA binding proteins. Required for association of the 30S and 50S subunits to form the 70S ribosome, for tRNA binding and peptide bond formation. It has been suggested to have peptidyltransferase activity;large subunit ribosomal protein L8e	0	17.2979	-6.5037	0.015225	0.99173
JY11_1_TRINITY_DN4420_c0_g1	;Aminotransferase;tyrosine aminotransferase	0	17.2814	-6.5029	0.032279	0.99173
JY51_1_TRINITY_DN22009_c0_g1	;Belongs to the group II decarboxylase family;glutamate decarboxylase	0	17.2814	-6.5029	0.032279	0.99173
JY71_3_TRINITY_DN24329_c0_g1	adenylate kinase	0	17.2814	-6.5029	0.032279	0.99173
JY13_1_TRINITY_DN21799_c2_g1		0	17.2544	-6.5023	0.0047735	0.99173
JY51_2_TRINITY_DN24109_c0_g8		0	17.1983	-6.5019	0.0046343	0.99173
JY71_2_TRINITY_DN23197_c0_g1		0	17.2591	-6.5011	0.015324	0.99173
JY23_2_TRINITY_DN33745_c0_g1		0	17.2426	-6.4987	0.015984	0.99173
JY41_2_TRINITY_DN55352_c3_g1		0	17.2426	-6.4987	0.015984	0.99173
JY31_3_TRINITY_DN24345_c0_g1	exportin-1	0	17.1925	-6.4967	0.0048249	0.99173
JY51_1_TRINITY_DN16649_c0_g1	solute carrier family 25 (mitochondrial phosphate transporter), member 23/24/25/41	0	17.1366	-6.4946	0.0047963	0.99173
JY61_1_TRINITY_DN35674_c4_g1		0	17.1873	-6.4939	0.01915	0.99173
JY81_3_TRINITY_DN89557_c1_g1	polygalacturonase (EC 3.2.1.15); exo-polygalacturonase (EC 3.2.1.67); exo-polygalacturonosidase (EC 3.2.1.82); rhamnogalacturonase (EC 3.2.1.171); rhamnogalacturonan alpha-1,2-galacturonohydrolase (EC 3.2.1.173); xylogalacturonan hydrolase (EC 3.2.1.-)translation factor GUF1, mitochondrial	0	17.1845	-6.4938	0.0056519	0.99173
JY11_2_TRINITY_DN15342_c0_g1		0	17.0649	-6.4936	0.013332	0.99173
JY23_2_TRINITY_DN42598_c0_g2		0	17.0649	-6.4936	0.013332	0.99173
JY53_1_TRINITY_DN29423_c0_g1	;Regulator of Vps4 activity in the MVB pathway;-	0.332788	33.4022	-6.4936	0.010159	0.99173
JY81_3_TRINITY_DN87786_c4_g3	UDP-GlcNAc: peptide beta-N-acetylglucosaminyltransferase (EC 2.4.1.255); UDP-Glc: peptide N-beta-glucosyltransferase (EC 2.4.1.-); GDP-L-Fuc: protein O-alpha-L-fucosyltransferase (EC 2.4.1.221)protein O-GlcNAc transferase	0	17.1567	-6.492	0.015353	0.99173
JY83_2_TRINITY_DN46335_c0_g1	conserved oligomeric Golgi complex subunit 7	0	16.9789	-6.4917	0.0075692	0.99173
JY21_3_TRINITY_DN52572_c8_g1	;RWP-RK domain-containing protein;-	0	17.0437	-6.4905	0.013366	0.99173
JY63_3_TRINITY_DN44075_c4_g1	histone-binding protein RBBP4	0	17.0832	-6.4889	0.0046853	0.99173
JY33_2_TRINITY_DN22041_c0_g1		0	17.0225	-6.4874	0.013541	0.99173
JY53_1_TRINITY_DN30358_c0_g1		0	16.917	-6.4842	0.014832	0.99173
JY11_1_TRINITY_DN18053_c0_g1	;structural constituent of ribosome;-	0	16.928	-6.4836	0.014162	0.99173
JY53_1_TRINITY_DN24072_c0_g1		0	17.0105	-6.4831	0.0046974	0.99173
JY21_2_TRINITY_DN31590_c0_g1		0	16.9502	-6.482	0.013723	0.99173
JY53_3_TRINITY_DN18191_c0_g1	developmentally-regulated GTP-binding protein	0	17.0192	-6.4814	0.005557	0.99173
JY53_2_TRINITY_DN18809_c1_g1		0	17.022	-6.4795	0.008899	0.99173
JY63_2_TRINITY_DN31057_c0_g1	pre-mRNA branch site protein p14	0	17.0072	-6.479	0.015801	0.99173
JY13_3_TRINITY_DN20229_c0_g1		0	16.9139	-6.4784	0.013776	0.99173
JY31_2_TRINITY_DN16148_c0_g1		0	16.9766	-6.4777	0.01634	0.99173
JY33_1_TRINITY_DN22388_c5_g1	;ATP synthase protein;NADH-ubiquinone oxidoreductase chain 4L	0	16.823	-6.4773	0.0066986	0.99173
JY13_3_TRINITY_DN17143_c0_g3		0	16.9161	-6.477	0.0047302	0.99173
JY11_3_TRINITY_DN20276_c0_g1	UDP-GlcNAc: peptide beta-N-acetylglucosaminyltransferase (EC 2.4.1.255); UDP-Glc: peptide N-beta-glucosyltransferase (EC 2.4.1.-); GDP-L-Fuc: protein O-alpha-L-fucosyltransferase (EC 2.4.1.221)protein O-GlcNAc transferase	0	16.9471	-6.4759	0.014827	0.99173
JY31_3_TRINITY_DN24092_c0_g1		0	16.9378	-6.4759	0.032765	0.99173
JY33_2_TRINITY_DN27327_c0_g1	3-ketoacyl-CoA synthase	0	16.9378	-6.4759	0.032765	0.99173
JY51_1_TRINITY_DN21323_c2_g1		0	16.9378	-6.4759	0.032765	0.99173
JY63_2_TRINITY_DN42776_c2_g3	;protein ubiquitination;-	0	16.9378	-6.4759	0.032765	0.99173
JY71_1_TRINITY_DN24309_c1_g1	;LURP-one-related;-	0	16.9378	-6.4759	0.032765	0.99173
JY71_2_TRINITY_DN18079_c0_g1		0	16.9378	-6.4759	0.032765	0.99173
JY23_3_TRINITY_DN48400_c0_g1	saposin	0	16.8881	-6.4748	0.0056758	0.99173
JY41_1_TRINITY_DN41921_c0_g1		0	16.8776	-6.4748	0.013841	0.99173
JY41_1_TRINITY_DN37800_c0_g1	large subunit ribosomal protein LP1	0	16.9518	-6.4739	0.01699	0.99173
JY51_2_TRINITY_DN23051_c1_g1	transcription factor MYC2	0	16.8998	-6.4732	0.014379	0.99173
JY53_3_TRINITY_DN35185_c0_g1		0	16.9187	-6.4723	0.0081493	0.99173
JY21_3_TRINITY_DN56883_c8_g1	;methyltransferase;tocopherol O-methyltransferase	0	16.754	-6.4717	0.015604	0.99173
JY21_1_TRINITY_DN36683_c0_g1		0	16.8148	-6.4713	0.013667	0.99173
JY43_1_TRINITY_DN39646_c0_g1		0	16.8414	-6.4713	0.013919	0.99173
JY51_2_TRINITY_DN22887_c0_g1		0	16.8589	-6.4679	0.0052772	0.99173
JY53_2_TRINITY_DN18709_c0_g1		0	16.8659	-6.4671	0.015855	0.99173
JY13_1_TRINITY_DN18341_c0_g1	ribosomal protein S6 kinase beta	0	16.8494	-6.4662	0.033324	0.99173
JY31_1_TRINITY_DN15152_c0_g1		0	16.8494	-6.4662	0.033324	0.99173
JY33_3_TRINITY_DN17064_c0_g1	beta-L-arabinofuranosidase (EC 3.2.1.185)uncharacterized protein	0	16.8494	-6.4662	0.033324	0.99173
JY43_3_TRINITY_DN48864_c0_g4	large subunit ribosomal protein L13Ae	0	16.8494	-6.4662	0.033324	0.99173
JY51_1_TRINITY_DN45559_c0_g1		0	16.8494	-6.4662	0.033324	0.99173
JY53_2_TRINITY_DN19489_c0_g1		0	16.8494	-6.4662	0.033324	0.99173
JY53_3_TRINITY_DN17121_c0_g1		0	16.8494	-6.4662	0.033324	0.99173
JY71_2_TRINITY_DN19751_c0_g1	UDP-GlcA: N-acetylglucosaminyl-proteoglycan beta-1,4-glucuronosyltransferase (EC 2.4.1.225); UDP-Xyl: xylan beta-1,4-xylosyltransferase (EC 2.4.2.-); alpha-1,3-L-arabinofuranosyltransferase (EC 2.4.2.-); arabinan alpha-1,5-L-arabinofuranosyltransferase (EC 2.4.2.-); glucomannan beta-1,2-galactosyltransferase (EC 2.4.1.-); pectin beta-1,4-glucuronyltransferase (EC 2.4.1.-); xylogalacturonan beta-1…	0	16.8494	-6.4662	0.033324	0.99173
JY73_3_TRINITY_DN19716_c0_g1	NADH dehydrogenase (ubiquinone) Fe-S protein 7	0	16.8494	-6.4662	0.033324	0.99173
JY83_2_TRINITY_DN39568_c0_g1		0	16.8494	-6.4662	0.033324	0.99173
JY31_3_TRINITY_DN20355_c0_g1	photosystem II 10kDa protein	0	16.8134	-6.4661	0.015362	0.99173
JY63_1_TRINITY_DN61138_c0_g1		0	16.8577	-6.4659	0.016712	0.99173
JY33_2_TRINITY_DN26448_c2_g1		0	16.7578	-6.465	0.013996	0.99173
JY61_2_TRINITY_DN38408_c0_g1		0	16.7839	-6.4642	0.0058698	0.99173
JY21_1_TRINITY_DN39305_c4_g2	;PHR1-LIKE 1-like;-	0	16.7326	-6.4605	0.014235	0.99173
JY73_2_TRINITY_DN23063_c1_g1	alanine-glyoxylate transaminase / serine-glyoxylate transaminase / serine-pyruvate transaminase [EC:2.6.1.44 2.6.1.45 2.6.1.51]	0	16.7473	-6.4598	0.0061325	0.99173
JY41_2_TRINITY_DN57255_c0_g5		0	16.7692	-6.4588	0.0076044	0.99173
JY53_3_TRINITY_DN17219_c0_g1	ribosome biogenesis protein NSA2	0	16.6587	-6.4577	0.013889	0.99173
JY31_1_TRINITY_DN24952_c1_g1		0	16.6481	-6.4561	0.013953	0.99173
JY53_3_TRINITY_DN20190_c0_g1	pre-60S factor REI1	0	16.7089	-6.4558	0.021317	0.99173
JY61_2_TRINITY_DN47437_c0_g1	aspartyl-tRNA(Asn)/glutamyl-tRNA(Gln) amidotransferase subunit B [EC:6.3.5.6 6.3.5.7]	0	16.638	-6.455	0.014162	0.99173
JY71_3_TRINITY_DN21600_c0_g1	;Protein cornichon homolog 4-like;protein cornichon	0	16.6601	-6.4532	0.01453	0.99173
JY53_1_TRINITY_DN18020_c0_g1	E3 ubiquitin-protein ligase UHRF1	0	16.569	-6.4529	0.0069559	0.99173
JY31_1_TRINITY_DN22970_c0_g1	Laccase / p-diphenol:oxygen oxidoreductase / ferroxidase (EC 1.10.3.2); ; ferroxidase (EC 1.10.3.-); Laccase-like multicopper oxidase (EC 1.10.3.-)ribosome biogenesis protein ERB1	0	16.6822	-6.4517	0.016458	0.99173
JY33_2_TRINITY_DN27503_c0_g1		0	16.6164	-6.4513	0.014409	0.99173
JY11_3_TRINITY_DN20848_c0_g6		0	16.6731	-6.4507	0.0056346	0.99173
JY21_2_TRINITY_DN28308_c0_g1	alpha-galactosidase (EC 3.2.1.22); alpha-N-acetylgalactosaminidase (EC 3.2.1.49); stachyose synthase (EC 2.4.1.67); raffinose synthase (EC 2.4.1.82) ; raffinose exo-alpha-1,6-galactosidase (EC 3.2.1.-)Ras-related protein Rab-18	0	16.6773	-6.4507	0.0060599	0.99173
JY83_3_TRINITY_DN44884_c0_g1	;spindle assembly;HAUS augmin-like complex subunit 1	0	16.6213	-6.4502	0.0050822	0.99173
JY33_1_TRINITY_DN22270_c0_g1	phosphoenolpyruvate carboxykinase (ATP)	0	16.6693	-6.4499	0.016471	0.99173
JY71_3_TRINITY_DN19885_c0_g1		0	16.593	-6.4498	0.0050337	0.99173
JY41_3_TRINITY_DN64453_c9_g1	photosystem II CP43 chlorophyll apoprotein	0	16.6238	-6.4496	0.01471	0.99173
JY41_2_TRINITY_DN51741_c0_g2		0	16.5648	-6.4485	0.014118	0.99173
JY71_3_TRINITY_DN23263_c0_g1	CDP-diacylglycerol--inositol 3-phosphatidyltransferase	0	16.6451	-6.4485	0.0060403	0.99173
JY31_2_TRINITY_DN17283_c0_g1		0	16.5654	-6.4477	0.014295	0.99173
JY41_1_TRINITY_DN49700_c2_g2		0	16.6305	-6.4471	0.016161	0.99173
JY71_3_TRINITY_DN23876_c1_g1		0	16.626	-6.4467	0.0056457	0.99173
JY13_1_TRINITY_DN5863_c0_g1	;NA;protein disulfide-isomerase	0	16.6222	-6.4458	0.016456	0.99173
JY81_2_TRINITY_DN47685_c1_g1		0	16.6222	-6.4458	0.016456	0.99173
JY53_3_TRINITY_DN7933_c0_g1		0	16.5834	-6.4431	0.016255	0.99173
JY53_1_TRINITY_DN28103_c0_g3		0	16.4616	-6.443	0.014282	0.99173
JY31_1_TRINITY_DN21673_c0_g1	pectin methylesterase (EC 3.1.1.11).	0	16.5528	-6.4427	0.033728	0.99173
JY53_3_TRINITY_DN20823_c0_g1	;Phosphatidylinositol 3- and 4-kinase;-	0	16.5528	-6.4427	0.033728	0.99173
JY53_3_TRINITY_DN21290_c0_g1	;Importin-beta N-terminal domain;importin-4	0	16.5528	-6.4427	0.033728	0.99173
JY61_2_TRINITY_DN44531_c1_g1	splicing factor U2AF 65 kDa subunit	0	16.5528	-6.4427	0.033728	0.99173
JY81_1_TRINITY_DN76508_c0_g1		0	16.5528	-6.4427	0.033728	0.99173
JY83_1_TRINITY_DN76850_c0_g1		0	16.5528	-6.4427	0.033728	0.99173
JY83_2_TRINITY_DN46750_c1_g1	elongation factor 1-gamma	0	16.4345	-6.4386	0.014503	0.99173
JY23_1_TRINITY_DN40002_c0_g2	;metalloendopeptidase activity;mitochondrial-processing peptidase subunit beta	0	16.4176	-6.4361	0.0052345	0.99173
JY13_1_TRINITY_DN21580_c1_g1	;mRNA polyadenylation;-	0	16.4369	-6.436	0.0051472	0.99173
JY33_1_TRINITY_DN29925_c0_g1		0	16.4892	-6.435	0.01648	0.99173
JY73_1_TRINITY_DN22638_c0_g1	UDP-GlcNAc: peptide beta-N-acetylglucosaminyltransferase (EC 2.4.1.255); UDP-Glc: peptide N-beta-glucosyltransferase (EC 2.4.1.-); GDP-L-Fuc: protein O-alpha-L-fucosyltransferase (EC 2.4.1.221);UDP-N-acetylglucosamine--peptide N-acetylglucosaminyltransferase SPINDLY;protein O-GlcNAc transferase	0	16.4788	-6.435	0.015769	0.99173
JY21_2_TRINITY_DN36901_c3_g5		0.731585	62.0989	-6.4342	0.0082682	0.99173
JY53_1_TRINITY_DN31180_c0_g1	1,3-beta-glucan synthase (EC 2.4.1.34)	0	16.3288	-6.4337	0.015936	0.99173
JY11_3_TRINITY_DN20216_c4_g1		0	16.327	-6.4328	0.0070089	0.99173
JY43_2_TRINITY_DN40513_c1_g1	annexin D	0	16.4205	-6.4288	0.0069548	0.99173
JY11_1_TRINITY_DN2480_c0_g1	squamous cell carcinoma antigen recognized by T-cells 3	0	16.3359	-6.4287	0.014427	0.99173
JY33_2_TRINITY_DN26195_c0_g2	arogenate/prephenate dehydratase [EC:4.2.1.91 4.2.1.51]	0	16.4174	-6.4286	0.034431	0.99173
JY33_3_TRINITY_DN19260_c0_g1		0	16.4174	-6.4286	0.034431	0.99173
JY51_3_TRINITY_DN20211_c1_g2	transformer-2 protein	0	16.4174	-6.4286	0.034431	0.99173
JY71_2_TRINITY_DN19991_c0_g1	beta-glucosidase (EC 3.2.1.21); beta-galactosidase (EC 3.2.1.23); beta-mannosidase (EC 3.2.1.25); beta-glucuronidase (EC 3.2.1.31); beta-xylosidase (EC 3.2.1.37); beta-D-fucosidase (EC 3.2.1.38); phlorizin hydrolase (EC 3.2.1.62); exo-beta-1,4-glucanase (EC 3.2.1.74); 6-phospho-beta-galactosidase (EC 3.2.1.85); 6-phospho-beta-glucosidase (EC 3.2.1.86); strictosidine beta-glucosidase (EC 3.2.1.105…	0	16.4174	-6.4286	0.034431	0.99173
JY43_3_TRINITY_DN41605_c0_g1		0	16.4256	-6.4283	0.017388	0.99173
JY23_3_TRINITY_DN46097_c0_g1	GTP-binding protein	0	16.3258	-6.4276	0.014625	0.99173
JY63_3_TRINITY_DN39227_c0_g1	solute carrier family 24 (sodium/potassium/calcium exchanger), member 6	0	16.3995	-6.4273	0.0064669	0.99173
JY81_1_TRINITY_DN45708_c0_g1		0	16.2575	-6.4204	0.0058707	0.99173
JY13_1_TRINITY_DN19755_c0_g1	mannosyl-oligosaccharide alpha-1,2-mannosidase (EC 3.2.1.113); mannosyl-oligosaccharide alpha-1,3-mannosidase (EC 3.2.1.-); mannosyl-oligosaccharide alpha-1,6-mannosidase (EC 3.2.1.-); alpha-mannosidase (EC 3.2.1.24); alpha-1,2-mannosidase (EC 3.2.1.-); alpha-1,4-mannosidase (EC 3.2.1.-); mannosyl-1-phosphodiester alpha-1,P-mannosidase (EC 3.2.1.-);ribosomal large subunit assembly;large subunit r…	0	16.3091	-6.4203	0.019462	0.99173
JY13_3_TRINITY_DN410_c0_g1	;coenzyme binding;-	0	16.2533	-6.4201	0.014775	0.99173
JY33_1_TRINITY_DN13921_c0_g1		0	16.2643	-6.4192	0.014993	0.99173
JY51_2_TRINITY_DN23396_c0_g1		0	16.2662	-6.4184	0.0052403	0.99173
JY31_3_TRINITY_DN22795_c0_g1	pectin methylesterase (EC 3.1.1.11).pectinesterase	0	16.2618	-6.4172	0.017274	0.99173
JY81_2_TRINITY_DN54330_c0_g1	EREBP-like factor	0	16.16	-6.417	0.014845	0.99173
JY71_3_TRINITY_DN21668_c0_g1		0	16.2281	-6.4154	0.015154	0.99173
JY53_3_TRINITY_DN18041_c0_g1	auxin-responsive protein IAA	0	16.1798	-6.4148	0.014674	0.99173
JY13_2_TRINITY_DN14948_c0_g1		0	16.1782	-6.4142	0.0053331	0.99173
JY81_2_TRINITY_DN48750_c0_g1		0	16.1807	-6.4127	0.014983	0.99173
JY83_1_TRINITY_DN73867_c0_g1	large subunit ribosomal protein L3	0	16.1892	-6.4124	0.0053766	0.99173
JY61_3_TRINITY_DN37691_c0_g1		0	16.1567	-6.4121	0.0052748	0.99173
JY53_2_TRINITY_DN10399_c0_g1	alpha-aminoadipic semialdehyde synthase [EC:1.5.1.8 1.5.1.9]	0	16.1806	-6.4101	0.0062564	0.99173
JY61_2_TRINITY_DN44206_c0_g1	GDP-L-galactose phosphorylase	0	16.1984	-6.4091	0.016885	0.99173
JY51_1_TRINITY_DN16128_c0_g1	mRNA N6-methyladenine demethylase	0	16.1445	-6.4089	0.015113	0.99173
JY11_1_TRINITY_DN16360_c0_g1	;Enoyl-CoA hydratase 2;peroxisomal enoyl-CoA hydratase 2	0	16.1679	-6.4087	0.034742	0.99173
JY11_2_TRINITY_DN15350_c0_g1		0	16.1679	-6.4087	0.034742	0.99173
JY11_2_TRINITY_DN19780_c2_g1		0	16.1679	-6.4087	0.034742	0.99173
JY11_2_TRINITY_DN38180_c0_g1		0	16.1679	-6.4087	0.034742	0.99173
JY11_3_TRINITY_DN16998_c0_g1	small subunit ribosomal protein S8e	0	16.1679	-6.4087	0.034742	0.99173
JY11_3_TRINITY_DN328_c0_g1	lipopolysaccharide alpha-1,3-galactosyltransferase (EC 2.4.1.44); UDP-Glc: (glucosyl)lipopolysaccharide alpha-1,2-glucosyltransferase (EC 2.4.1.-); lipopolysaccharide glucosyltransferase 1 (EC 2.4.1.58); glycogenin glucosyltransferase (EC 2.4.1.186); inositol 1-alpha-galactosyltransferase (galactinol synthase) (EC 2.4.1.123); homogalacturonan alpha-1,4-galacturonosyltransferase (EC 2.4.1.43); UDP…	0	16.1679	-6.4087	0.034742	0.99173
JY13_1_TRINITY_DN18790_c0_g1	3-ketoacyl-CoA synthase	0	16.1679	-6.4087	0.034742	0.99173
JY13_2_TRINITY_DN2644_c0_g1		0	16.1679	-6.4087	0.034742	0.99173
JY23_1_TRINITY_DN39238_c0_g1	cytokinin dehydrogenase	0	16.1679	-6.4087	0.034742	0.99173
JY53_1_TRINITY_DN26827_c0_g1	nicotinate-nucleotide pyrophosphorylase (carboxylating)	0.365793	31.4412	-6.4087	0.0030586	0.99173
JY71_1_TRINITY_DN5373_c0_g1		0	16.1679	-6.4087	0.034742	0.99173
JY81_3_TRINITY_DN84767_c1_g1	pectin methylesterase (EC 3.1.1.11).	0	16.1679	-6.4087	0.034742	0.99173
JY83_3_TRINITY_DN46838_c0_g1	nucleolar GTP-binding protein	0	16.1679	-6.4087	0.034742	0.99173
JY33_1_TRINITY_DN58451_c0_g1		0	16.0965	-6.4069	0.014861	0.99173
JY33_3_TRINITY_DN21739_c0_g1	ubiquitin-conjugating enzyme E2 O	0	16.0965	-6.4069	0.014861	0.99173
JY11_3_TRINITY_DN16501_c0_g1		0	16.1819	-6.4066	0.018871	0.99173
JY13_1_TRINITY_DN18665_c0_g1	ubiquitin-conjugating enzyme E2 J2	0	16.1269	-6.4064	0.016021	0.99173
JY53_3_TRINITY_DN19116_c0_g1	TATA-binding protein-associated factor	0	16.1596	-6.4064	0.017813	0.99173
JY11_2_TRINITY_DN17446_c0_g1		0	16.1184	-6.406	0.0059649	0.99173
JY13_3_TRINITY_DN16542_c0_g1	transcription initiation factor TFIIH subunit 1	0	16.0708	-6.4053	0.0082084	0.99173
JY13_3_TRINITY_DN16544_c0_g1		0	16.1514	-6.4049	0.016992	0.99173
JY53_1_TRINITY_DN25153_c0_g1		0	15.9841	-6.4046	0.01783	0.99173
JY41_1_TRINITY_DN42194_c0_g1	;Proline-rich nuclear receptor coactivator motif;	0	16.1431	-6.4036	0.017155	0.99173
JY41_1_TRINITY_DN45016_c5_g1	glycerol kinase	0	16.1414	-6.4032	0.022687	0.99173
JY73_2_TRINITY_DN18625_c0_g1		0	16.096	-6.3994	0.017174	0.99173
JY73_2_TRINITY_DN10440_c0_g1		0	16.0435	-6.3985	0.01651	0.99173
JY43_3_TRINITY_DN41648_c0_g1		0	16.0525	-6.3982	0.0055965	0.99173
JY53_1_TRINITY_DN28381_c0_g1	;guanyl-nucleotide exchange factor activity;-	0	15.9722	-6.3979	0.014905	0.99173
JY53_1_TRINITY_DN31805_c3_g1	;calcium:proton antiporter activity;Ca2+:H+ antiporter	0.998364	85.0316	-6.3973	0.0014726	0.99173
JY51_2_TRINITY_DN5453_c0_g1		0	16.0569	-6.3964	0.0066937	0.99173
JY21_2_TRINITY_DN31065_c0_g1	;Cytochrome c-type biogenesis ccda-like chloroplastic protein;-	0	15.9684	-6.3958	0.0056462	0.99173
JY21_3_TRINITY_DN55242_c2_g1		0.998364	84.7864	-6.3943	0.0019026	0.99173
JY13_2_TRINITY_DN17814_c0_g1		0	16.0247	-6.3942	0.0069296	0.99173
JY23_1_TRINITY_DN41137_c0_g1	cysteine desulfurase / selenocysteine lyase [EC:2.8.1.7 4.4.1.16]	0	15.9863	-6.3922	0.0056246	0.99173
JY31_3_TRINITY_DN20277_c0_g1	ER membrane protein complex subunit 10	0	15.869	-6.3922	0.015721	0.99173
JY11_1_TRINITY_DN27290_c0_g1		0	15.8605	-6.3919	0.016666	0.99173
JY53_2_TRINITY_DN14030_c0_g1	ubiquitin-fold modifier 1	0	15.9557	-6.3917	0.0088533	0.99173
JY23_1_TRINITY_DN41846_c2_g1		0	15.8544	-6.3911	0.0065833	0.99173
JY11_2_TRINITY_DN17152_c0_g2	V-type H+-transporting ATPase subunit G	0	15.9853	-6.39	0.035604	0.99173
JY21_3_TRINITY_DN46099_c0_g1	;Outer envelope pore protein 16-3, chloroplastic;-	0	15.9853	-6.39	0.035604	0.99173
JY23_2_TRINITY_DN30689_c0_g1	N-acetyllactosaminide beta-1,3-N-acetylglucosaminyltransferase (EC 2.4.1.149); Glycoprotein-N-acetylgalactosamine 3-beta-galactosyltransferase (EC 2.4.1.122); fucose-specific beta-1,3-N-acetylglucosaminyltransferase (EC 2.4.1.-); globotriosylceramide beta-1,3-GalNAc transferase (EC 2.4.1.79); chondroitin synthase (beta-1,3-GlcUA and beta-1,4-GalNAc transferase (EC 2.4.1.175); chondroitin beta-1,3…	0	15.9853	-6.39	0.035604	0.99173
JY51_1_TRINITY_DN18101_c0_g1	serine/threonine-protein phosphatase 5	0	15.9853	-6.39	0.035604	0.99173
JY53_1_TRINITY_DN26049_c0_g2	small subunit ribosomal protein S20	0	15.9853	-6.39	0.035604	0.99173
JY71_2_TRINITY_DN21765_c1_g1		0	15.9853	-6.39	0.035604	0.99173
JY13_1_TRINITY_DN20340_c0_g3	H+-translocating diphosphatase	0	15.9713	-6.3898	0.019444	0.99173
JY61_3_TRINITY_DN41495_c2_g1	nicotinate phosphoribosyltransferase	0	15.8464	-6.3864	0.015439	0.99173
JY33_2_TRINITY_DN27186_c5_g2	;Ubiquitin exists either covalently attached to another protein, or free (unanchored). When covalently bound, it is conjugated to target proteins via an isopeptide bond either as a monomer (monoubiquitin), a polymer linked via different Lys residues of the ubiquitin (polyubiquitin chains) or a linear polymer linked via the initiator Met of the ubiquitin (linear polyubiquitin chains). Polyubiquiti…	0	15.8528	-6.3853	0.0067136	0.99173
JY53_2_TRINITY_DN18044_c1_g1		0	15.9382	-6.3848	0.023131	0.99173
JY53_3_TRINITY_DN20775_c0_g1		0	15.8875	-6.3843	0.016904	0.99173
JY31_1_TRINITY_DN11170_c0_g1	small subunit ribosomal protein S33	0	15.9159	-6.3841	0.017756	0.99173
JY33_3_TRINITY_DN11677_c0_g1		0	15.9029	-6.3841	0.0057629	0.99173
JY73_3_TRINITY_DN21125_c3_g1	serine/threonine-protein phosphatase PP1 catalytic subunit	0	15.7991	-6.3835	0.01571	0.99173
JY23_3_TRINITY_DN42315_c0_g1		0	15.8465	-6.3831	0.015544	0.99173
JY11_3_TRINITY_DN13728_c0_g1		0	15.8055	-6.382	0.015189	0.99173
JY83_3_TRINITY_DN9003_c0_g1		0	15.8771	-6.3816	0.021184	0.99173
JY13_3_TRINITY_DN40590_c0_g1		0	15.83	-6.3775	0.023068	0.99173
JY31_1_TRINITY_DN14771_c0_g1	MFS transporter, SP family, sugar:H+ symporter	0	15.796	-6.3766	0.015823	0.99173
JY71_3_TRINITY_DN26415_c1_g1		0	15.7266	-6.3759	0.015681	0.99173
JY23_1_TRINITY_DN43317_c2_g1		0	15.8182	-6.3748	0.01784	0.99173
JY13_1_TRINITY_DN20585_c0_g2	syntaxin 7	0	15.8135	-6.3742	0.017556	0.99173
JY41_3_TRINITY_DN63858_c0_g1	Created from reading Schallus et al (2008) Mol Biol Cell. 19:3404-3414 [PMID: 18524852] and finding related domains attached to various glycosidases.	0	15.7638	-6.3739	0.0066589	0.99173
JY33_2_TRINITY_DN9434_c0_g1		0	15.7829	-6.3738	0.035811	0.99173
JY41_1_TRINITY_DN42071_c0_g1		0	15.7829	-6.3738	0.035811	0.99173
JY41_2_TRINITY_DN60015_c0_g1	;G protein alpha subunit;-	0	15.7829	-6.3738	0.035811	0.99173
JY51_3_TRINITY_DN13987_c0_g1		0	15.7829	-6.3738	0.035811	0.99173
JY53_3_TRINITY_DN22056_c0_g1	Created from reading Schallus et al (2008) Mol Biol Cell. 19:3404-3414 [PMID: 18524852] and finding related domains attached to various glycosidases.;serine threonine protein kinase;-	0	15.7829	-6.3738	0.035811	0.99173
JY61_3_TRINITY_DN35823_c1_g1		0	15.7829	-6.3738	0.035811	0.99173
JY63_1_TRINITY_DN40523_c0_g1	aminomethyltransferase	0	15.7829	-6.3738	0.035811	0.99173
JY71_2_TRINITY_DN23351_c0_g2		0	15.7829	-6.3738	0.035811	0.99173
JY83_3_TRINITY_DN44091_c0_g1		0	15.7829	-6.3738	0.035811	0.99173
JY23_2_TRINITY_DN35425_c0_g1	3,5-epimerase/4-reductase [EC:5.1.3.- 1.1.1.-]	0	15.7598	-6.3728	0.016013	0.99173
JY53_3_TRINITY_DN19885_c0_g1		0	15.6812	-6.3728	0.015466	0.99173
JY83_1_TRINITY_DN84421_c4_g1	N-alpha-acetyltransferase 15/16, NatA auxiliary subunit	0	15.6812	-6.3728	0.015466	0.99173
JY41_2_TRINITY_DN57155_c3_g2		0	15.7899	-6.3722	0.0065841	0.99173
JY71_2_TRINITY_DN15258_c0_g1		0	15.7419	-6.3716	0.016633	0.99173
JY31_3_TRINITY_DN16741_c0_g1		0	15.6816	-6.3709	0.0064454	0.99173
JY41_1_TRINITY_DN21384_c0_g1		0	15.777	-6.3701	0.007464	0.99173
JY51_3_TRINITY_DN8317_c0_g1		0	15.619	-6.3682	0.015767	0.99173
JY53_1_TRINITY_DN27129_c0_g1	;Microtubule-associated protein;-	0	15.6541	-6.3682	0.015721	0.99173
JY31_1_TRINITY_DN6394_c0_g1		0	15.6844	-6.3674	0.005808	0.99173
JY21_1_TRINITY_DN41541_c0_g1	endoglucanase (EC 3.2.1.4); endo-beta-1,3(4)-glucanase / lichenase-laminarinase (EC 3.2.1.6); lichenase / endo-beta-1,3-1,4-glucanase (EC 3.2.1.73); exo-beta-1,4-glucanase / cellodextrinase (EC 3.2.1.74); cellobiohydrolase (EC 3.2.1.91); xyloglucan-specific endo-beta-1,4-glucanase / endo-xyloglucanase (EC 3.2.1.151); exo-beta-glucosaminidase (EC 3.2.1.165); endo-beta-1,4-glucanase (xanthanase) (E…	0	15.7276	-6.3673	0.018796	0.99173
JY23_3_TRINITY_DN46174_c0_g1	cellulose synthase (EC 2.4.1.12); chitin synthase (EC 2.4.1.16); dolichyl-phosphate beta-D-mannosyltransferase (EC 2.4.1.83); dolichyl-phosphate beta-glucosyltransferase (EC 2.4.1.117); N-acetylglucosaminyltransferase (EC 2.4.1.-); N-acetylgalactosaminyltransferase (EC 2.4.1.-); hyaluronan synthase (EC 2.4.1.212); chitin oligosaccharide synthase (EC 2.4.1.-); beta-1,3-glucan synthase (EC 2.4.1.34…	0	15.6798	-6.3669	0.016139	0.99173
JY83_2_TRINITY_DN45737_c1_g1		0	15.6084	-6.3665	0.015637	0.99173
JY33_2_TRINITY_DN24882_c0_g1	UDP-GlcA: N-acetylglucosaminyl-proteoglycan beta-1,4-glucuronosyltransferase (EC 2.4.1.225); UDP-Xyl: xylan beta-1,4-xylosyltransferase (EC 2.4.2.-); alpha-1,3-L-arabinofuranosyltransferase (EC 2.4.2.-); arabinan alpha-1,5-L-arabinofuranosyltransferase (EC 2.4.2.-); glucomannan beta-1,2-galactosyltransferase (EC 2.4.1.-); pectin beta-1,4-glucuronyltransferase (EC 2.4.1.-); xylogalacturonan beta-1…	0	15.6739	-6.3653	0.0057529	0.99173
JY61_3_TRINITY_DN42441_c0_g1	anaphase-promoting complex subunit 1	0	15.6673	-6.3651	0.0057155	0.99173
JY53_3_TRINITY_DN18088_c0_g1		0	15.6635	-6.3613	0.0061364	0.99173
JY11_3_TRINITY_DN6226_c0_g1	homeobox-leucine zipper protein	0	15.6376	-6.3612	0.0058518	0.99173
JY73_2_TRINITY_DN22790_c1_g2	guanine nucleotide-binding protein subunit beta-2-like 1 protein	0	15.5815	-6.3604	0.015824	0.99173
JY43_3_TRINITY_DN45418_c1_g1	poly(rC)-binding protein 3/4	0	15.566	-6.3595	0.015623	0.99173
JY51_3_TRINITY_DN16305_c0_g1		0	15.5689	-6.3568	0.005728	0.99173
JY51_2_TRINITY_DN20258_c0_g1	regulator of Ty1 transposition protein 103	0	15.5449	-6.3559	0.015907	0.99173
JY31_2_TRINITY_DN24556_c0_g1	UV excision repair protein RAD23	0	15.5563	-6.3554	0.016077	0.99173
JY53_1_TRINITY_DN22512_c0_g1		0	15.5039	-6.3549	0.015675	0.99173
JY83_3_TRINITY_DN50235_c1_g1	Modules of approx. 90-100 residues found at the C-terminus of GH17 or GH72 enzymatic modules and also sometimes isolated. CBM43 modules sometimes carry a C-terminal membrane anchor. The beta-1,3-glucan binding function has been demonstrated with the olive pollen protein Ole e 10.;Component of the cytosolic iron-sulfur (Fe-S) protein assembly (CIA) machinery. Required for the maturation of extrami…	0	15.5799	-6.3549	0.0059401	0.99173
JY53_3_TRINITY_DN11200_c0_g1		0	15.5698	-6.3514	0.018027	0.99173
JY61_2_TRINITY_DN42635_c2_g2		0	15.4876	-6.3507	0.0071726	0.99173
JY11_2_TRINITY_DN16800_c0_g2		0	15.5533	-6.3504	0.03685	0.99173
JY13_2_TRINITY_DN17646_c0_g1	alpha,alpha-trehalase (EC 3.2.1.28).V-type H+-transporting ATPase 21kDa proteolipid subunit	0	15.5533	-6.3504	0.03685	0.99173
JY13_3_TRINITY_DN18052_c0_g1	;Small nuclear ribonucleoprotein-associated protein;small nuclear ribonucleoprotein B and B'	0	15.5533	-6.3504	0.03685	0.99173
JY13_3_TRINITY_DN19369_c0_g1		0	15.5533	-6.3504	0.03685	0.99173
JY23_1_TRINITY_DN35997_c0_g1		0	15.5533	-6.3504	0.03685	0.99173
JY31_2_TRINITY_DN18722_c0_g1		0	15.5533	-6.3504	0.03685	0.99173
JY33_3_TRINITY_DN11015_c0_g1		0	15.5533	-6.3504	0.03685	0.99173
JY43_3_TRINITY_DN53455_c0_g1	shikimate O-hydroxycinnamoyltransferase	0	15.5533	-6.3504	0.03685	0.99173
JY51_2_TRINITY_DN22920_c0_g1	acetyl-CoA carboxylase biotin carboxyl carrier protein	0	15.5533	-6.3504	0.03685	0.99173
JY53_2_TRINITY_DN16283_c0_g1	glycyl-tRNA synthetase	0	15.5533	-6.3504	0.03685	0.99173
JY71_2_TRINITY_DN23049_c0_g1	;serine threonine protein kinase;-	0	15.5533	-6.3504	0.03685	0.99173
JY83_2_TRINITY_DN42616_c0_g1		0	15.5533	-6.3504	0.03685	0.99173
JY53_2_TRINITY_DN17281_c0_g1		0	15.5422	-6.3495	0.018123	0.99173
JY73_2_TRINITY_DN21571_c0_g1		0	15.5284	-6.3492	0.012591	0.99173
JY53_2_TRINITY_DN9401_c0_g2		0	15.4615	-6.3477	0.016168	0.99173
JY33_1_TRINITY_DN22459_c6_g1	acylaminoacyl-peptidase	0	15.3901	-6.3473	0.016244	0.99173
JY31_1_TRINITY_DN24988_c0_g1	sucrose synthase (EC 2.4.1.13); sucrose-phosphate synthase (EC 2.4.1.14); alpha-glucosyltransferase (EC 2.4.1.52); lipopolysaccharide N-acetylglucosaminyltransferase (EC 2.4.1.56); phosphatidylinositol alpha-mannosyltransferase (EC 2.4.1.57); GDP-Man: Man1GlcNAc2-PP-dolichol alpha-1,3-mannosyltransferase (EC 2.4.1.132); GDP-Man: Man3GlcNAc2-PP-dolichol/Man4GlcNAc2-PP-dolichol alpha-1,2-mannosyltr…	0	15.4919	-6.3472	0.018584	0.99173
JY33_1_TRINITY_DN22614_c3_g3		0	15.5227	-6.3471	0.018095	0.99173
JY61_2_TRINITY_DN44258_c2_g2	SAUR family protein	0	15.4205	-6.3467	0.015828	0.99173
JY13_1_TRINITY_DN17312_c0_g1		0	15.4361	-6.3439	0.0074727	0.99173
JY11_3_TRINITY_DN16925_c0_g1	glutaredoxin domain-containing cysteine-rich protein 1	0	15.4476	-6.3436	0.016635	0.99173
JY53_2_TRINITY_DN17287_c0_g1		0.334879	29.9996	-6.3431	0.0032321	0.99173
JY53_2_TRINITY_DN17952_c0_g1	;Signal recognition particle 43 kDa protein;signal recognition particle 43 kDa protein	0	15.4756	-6.3428	0.018176	0.99173
JY81_3_TRINITY_DN89355_c14_g1		0	15.4561	-6.3425	0.0063502	0.99173
JY41_1_TRINITY_DN47429_c0_g1	proline dehydrogenase	0	15.3934	-6.3423	0.0065783	0.99173
JY71_1_TRINITY_DN20590_c0_g1		0	15.4563	-6.3406	0.006936	0.99173
JY13_2_TRINITY_DN20363_c0_g1		0	15.3913	-6.3399	0.0059701	0.99173
JY33_2_TRINITY_DN4258_c0_g1		0	15.3372	-6.3384	0.015998	0.99173
JY11_1_TRINITY_DN10789_c0_g1		0	15.398	-6.3381	0.03694	0.99173
JY43_2_TRINITY_DN36394_c0_g1	E3 ubiquitin-protein ligase RNF25	0	15.398	-6.3381	0.03694	0.99173
JY51_2_TRINITY_DN6659_c0_g1		0	15.398	-6.3381	0.03694	0.99173
JY53_3_TRINITY_DN12678_c0_g1	;HR-like lesion-inducing;-	0	15.398	-6.3381	0.03694	0.99173
JY53_3_TRINITY_DN21517_c0_g2	U3 small nucleolar RNA-associated protein 4	0	15.398	-6.3381	0.03694	0.99173
JY63_1_TRINITY_DN44955_c0_g1		0	15.398	-6.3381	0.03694	0.99173
JY71_1_TRINITY_DN18867_c0_g1		0	15.398	-6.3381	0.03694	0.99173
JY71_2_TRINITY_DN18740_c0_g1	ATP phosphoribosyltransferase	0	15.3633	-6.3375	0.0074551	0.99173
JY33_2_TRINITY_DN23274_c0_g1	serine carboxypeptidase-like clade IV	0	15.4203	-6.3371	0.018704	0.99173
JY33_2_TRINITY_DN22663_c0_g1	cellulose synthase (EC 2.4.1.12); chitin synthase (EC 2.4.1.16); dolichyl-phosphate beta-D-mannosyltransferase (EC 2.4.1.83); dolichyl-phosphate beta-glucosyltransferase (EC 2.4.1.117); N-acetylglucosaminyltransferase (EC 2.4.1.-); N-acetylgalactosaminyltransferase (EC 2.4.1.-); hyaluronan synthase (EC 2.4.1.212); chitin oligosaccharide synthase (EC 2.4.1.-); beta-1,3-glucan synthase (EC 2.4.1.34…	0	15.4243	-6.3367	0.0082002	0.99173
JY11_1_TRINITY_DN20592_c0_g1	ferredoxin-nitrite reductase	0	15.357	-6.3359	0.017284	0.99173
JY51_2_TRINITY_DN51107_c0_g1		0	15.3751	-6.3357	0.017169	0.99173
JY23_1_TRINITY_DN34241_c0_g1	,chorismate mutase,chorismate mutase	0	14.0189	-6.334	0.047822	0.99992
JY21_3_TRINITY_DN54618_c4_g1		0	15.2644	-6.3319	0.016106	0.99173
JY53_2_TRINITY_DN13364_c0_g1		0	15.2844	-6.3317	0.0069657	0.99173
JY83_2_TRINITY_DN45200_c0_g1	auxin response factor	0	15.2778	-6.3316	0.0060737	0.99173
JY63_2_TRINITY_DN38800_c4_g1		0	15.3649	-6.3315	0.020865	0.99173
JY83_2_TRINITY_DN40475_c1_g1	GMP synthase (glutamine-hydrolysing)	0	15.2693	-6.331	0.016376	0.99173
JY63_3_TRINITY_DN43433_c0_g1	;Protein pleiotropic regulatory locus;pleiotropic regulator 1	0.365793	29.7255	-6.3299	0.003302	0.99173
JY11_3_TRINITY_DN19111_c0_g1		0	15.3344	-6.3298	0.018505	0.99173
JY31_1_TRINITY_DN24625_c0_g2		0	15.3341	-6.3296	0.0072715	0.99173
JY73_3_TRINITY_DN14632_c0_g1	proline dehydrogenase	0	15.3261	-6.3283	0.018691	0.99173
JY33_1_TRINITY_DN15251_c0_g1		0	15.3179	-6.3271	0.020477	0.99173
JY43_3_TRINITY_DN44960_c0_g1	;response to ethylene;-	0	15.2873	-6.3254	0.018646	0.99173
JY71_3_TRINITY_DN27987_c0_g1	Modules of approx. 100 residues with glycogen-binding function, appended to GH13 modules. Also found in the beta subunit (glycogen-binding) of AMP-activated protein kinases (AMPK)ATP-binding cassette, subfamily G (WHITE), member 2, PDR	0	15.1917	-6.3254	0.016225	0.99173
JY53_1_TRINITY_DN29984_c0_g2	alpha-1,3-mannosyl-glycoprotein beta-1,2-N-acetylglucosaminyltransferase (EC 2.4.1.101)calcium-dependent protein kinase	0	15.2552	-6.3248	0.017224	0.99173
JY13_1_TRINITY_DN21065_c1_g1	;Belongs to the TUB family;tubby and related proteins	0	15.1507	-6.3243	0.016559	0.99173
JY63_3_TRINITY_DN43975_c4_g1	sialidase or neuraminidase (EC 3.2.1.18)cytochrome c oxidase subunit 1	68.0374	5449.62	-6.324	0.0055525	0.99173
JY53_3_TRINITY_DN18234_c0_g1	calcium-binding protein CML	0	15.2014	-6.3184	0.02092	0.99173
JY31_2_TRINITY_DN21442_c0_g1		0	15.1716	-6.3179	0.017062	0.99173
JY61_3_TRINITY_DN37593_c0_g1		0	15.1083	-6.317	0.016392	0.99173
JY41_3_TRINITY_DN61095_c4_g1		0	15.1302	-6.3163	0.0065956	0.99173
JY53_3_TRINITY_DN16080_c0_g1	retinol dehydrogenase 12	0	15.1387	-6.3162	0.017128	0.99173
JY13_2_TRINITY_DN14132_c0_g1		0	15.0674	-6.316	0.016627	0.99173
JY71_1_TRINITY_DN21354_c0_g1	invertase (EC 3.2.1.26); endo-inulinase (EC 3.2.1.7); beta-2,6-fructan 6-levanbiohydrolase (EC 3.2.1.64); endo-levanase (EC 3.2.1.65); exo-inulinase (EC 3.2.1.80); fructan beta-(2,1)-fructosidase/1-exohydrolase (EC 3.2.1.153); fructan beta-(2,6)-fructosidase/6-exohydrolase (EC 3.2.1.154); sucrose:sucrose 1-fructosyltransferase (EC 2.4.1.99); fructan:fructan 1-fructosyltransferase (EC 2.4.1.100); …	0	15.1938	-6.3159	0.0201	0.99173
JY11_1_TRINITY_DN18186_c1_g2	transcription factor MYB, plant	0	15.1766	-6.3138	0.019828	0.99173
JY63_3_TRINITY_DN45546_c0_g1		0.669758	53.5296	-6.3119	0.011	0.99173
JY53_1_TRINITY_DN28610_c1_g1		0	15.0615	-6.3116	0.0093268	0.99173
JY11_3_TRINITY_DN30827_c0_g1		0	14.9748	-6.3112	0.020642	0.99173
JY51_2_TRINITY_DN20237_c0_g1	;Male sterility protein;NAD+-dependent farnesol dehydrogenase	0	15.0052	-6.3112	0.017033	0.99173
JY31_3_TRINITY_DN23576_c1_g1	beta-glucosidase (EC 3.2.1.21); beta-galactosidase (EC 3.2.1.23); beta-mannosidase (EC 3.2.1.25); beta-glucuronidase (EC 3.2.1.31); beta-xylosidase (EC 3.2.1.37); beta-D-fucosidase (EC 3.2.1.38); phlorizin hydrolase (EC 3.2.1.62); exo-beta-1,4-glucanase (EC 3.2.1.74); 6-phospho-beta-galactosidase (EC 3.2.1.85); 6-phospho-beta-glucosidase (EC 3.2.1.86); strictosidine beta-glucosidase (EC 3.2.1.105…	0	15.1213	-6.3096	0.038174	0.99173
JY33_1_TRINITY_DN16484_c0_g1	;Transposase and inactivated derivatives;-	0	15.1213	-6.3096	0.038174	0.99173
JY33_3_TRINITY_DN20430_c0_g1	;ethylene-responsive transcription factor;-	0	15.1213	-6.3096	0.038174	0.99173
JY51_1_TRINITY_DN13236_c0_g1		0	15.1213	-6.3096	0.038174	0.99173
JY51_3_TRINITY_DN18997_c0_g1	;cytoplasmic translation;large subunit ribosomal protein L13e	0	15.1213	-6.3096	0.038174	0.99173
JY51_3_TRINITY_DN20539_c1_g2	large subunit ribosomal protein L10Ae	0	15.1213	-6.3096	0.038174	0.99173
JY51_3_TRINITY_DN22256_c0_g1		0	15.1213	-6.3096	0.038174	0.99173
JY53_2_TRINITY_DN18778_c0_g1	thiosulfate/3-mercaptopyruvate sulfurtransferase [EC:2.8.1.1 2.8.1.2]	0	15.1213	-6.3096	0.038174	0.99173
JY71_3_TRINITY_DN23940_c0_g1		0	15.1213	-6.3096	0.038174	0.99173
JY71_3_TRINITY_DN24906_c1_g1	PRA1 family protein 3	0	15.1213	-6.3096	0.038174	0.99173
JY81_1_TRINITY_DN69224_c0_g2	3-ketoacyl-CoA synthase	0	14.9934	-6.3051	0.016882	0.99173
JY73_3_TRINITY_DN22237_c0_g2	Rab proteins geranylgeranyltransferase component A	0	14.935	-6.3034	0.017423	0.99173
JY31_3_TRINITY_DN13495_c0_g1	adenylylsulfate kinase	0	14.9932	-6.303	0.017134	0.99173
JY13_1_TRINITY_DN18872_c0_g1	ER membrane protein complex subunit 3	0	15.013	-6.3015	0.038133	0.99173
JY21_2_TRINITY_DN34660_c1_g1		0	15.013	-6.3015	0.038133	0.99173
JY31_1_TRINITY_DN22341_c0_g1	beta-glucosidase (EC 3.2.1.21); beta-galactosidase (EC 3.2.1.23); beta-mannosidase (EC 3.2.1.25); beta-glucuronidase (EC 3.2.1.31); beta-xylosidase (EC 3.2.1.37); beta-D-fucosidase (EC 3.2.1.38); phlorizin hydrolase (EC 3.2.1.62); exo-beta-1,4-glucanase (EC 3.2.1.74); 6-phospho-beta-galactosidase (EC 3.2.1.85); 6-phospho-beta-glucosidase (EC 3.2.1.86); strictosidine beta-glucosidase (EC 3.2.1.105…	0	15.013	-6.3015	0.038133	0.99173
JY31_1_TRINITY_DN837_c0_g1	;HVA22-like protein;receptor expression-enhancing protein 5/6	0	15.013	-6.3015	0.038133	0.99173
JY31_2_TRINITY_DN25288_c1_g1	[histone H3]-lysine27 N-trimethyltransferase EZH2	0	15.013	-6.3015	0.038133	0.99173
JY31_3_TRINITY_DN20445_c0_g1	;proline dehydrogenase activity;proline dehydrogenase	0	15.013	-6.3015	0.038133	0.99173
JY41_2_TRINITY_DN57600_c0_g1		0	15.013	-6.3015	0.038133	0.99173
JY53_3_TRINITY_DN18870_c0_g1		0	15.013	-6.3015	0.038133	0.99173
JY53_3_TRINITY_DN19354_c0_g1	;BRO1-like domain;-	0	15.013	-6.3015	0.038133	0.99173
JY53_3_TRINITY_DN20745_c1_g6	NADH-ubiquinone oxidoreductase chain 5	0	15.013	-6.3015	0.038133	0.99173
JY71_3_TRINITY_DN27935_c1_g2	nitrate reductase (NAD(P)H) [EC:1.7.1.1 1.7.1.2 1.7.1.3]	0	15.013	-6.3015	0.038133	0.99173
JY81_3_TRINITY_DN85639_c0_g1	UDP-beta-L-rhamnose:rhamnogalacturonan I 4-alpha-rhamnosyltransferase (EC 2.4.1.351)4-coumarate--CoA ligase	0	15.013	-6.3015	0.038133	0.99173
JY83_1_TRINITY_DN71061_c0_g1	peptide-methionine (R)-S-oxide reductase	0	15.013	-6.3015	0.038133	0.99173
JY31_3_TRINITY_DN17540_c0_g1	;Heavy metal-associated isoprenylated plant protein;-	0	14.8988	-6.2993	0.017366	0.99173
JY51_2_TRINITY_DN14108_c0_g1		0	14.9007	-6.2991	0.01682	0.99173
JY53_1_TRINITY_DN24906_c0_g1		0	14.9007	-6.2991	0.01682	0.99173
JY83_3_TRINITY_DN49019_c0_g2	N-acetyllactosaminide beta-1,3-N-acetylglucosaminyltransferase (EC 2.4.1.149); Glycoprotein-N-acetylgalactosamine 3-beta-galactosyltransferase (EC 2.4.1.122); fucose-specific beta-1,3-N-acetylglucosaminyltransferase (EC 2.4.1.-); globotriosylceramide beta-1,3-GalNAc transferase (EC 2.4.1.79); chondroitin synthase (beta-1,3-GlcUA and beta-1,4-GalNAc transferase (EC 2.4.1.175); chondroitin beta-1,3…	0	14.9744	-6.2991	0.0067197	0.99173
JY31_1_TRINITY_DN7145_c0_g1	UDP-GalA: RGI alpha-1,2-galacturonosyltransferase (EC 2.4.1.-) Intramolecular transferases (mutases) (EC 5.4.-.-)mitochondrial protein import protein ZIM17	0	15.0048	-6.299	0.019948	0.99173
JY61_1_TRINITY_DN39017_c0_g3		0	14.9786	-6.299	0.0074962	0.99173
JY43_2_TRINITY_DN38270_c0_g1		0	14.9311	-6.2982	0.016939	0.99173
JY21_3_TRINITY_DN48769_c0_g1		0	14.9143	-6.2972	0.0068281	0.99173
JY31_3_TRINITY_DN21902_c0_g1	;cellular response to nitrogen starvation;	0	14.9963	-6.2972	0.0075659	0.99173
JY33_3_TRINITY_DN20244_c1_g1		0	14.9749	-6.2951	0.008112	0.99173
JY73_1_TRINITY_DN28445_c0_g1	sialidase or neuraminidase (EC 3.2.1.18)peroxiredoxin 2/4	0	14.9555	-6.295	0.0066898	0.99173
JY13_3_TRINITY_DN23161_c0_g1		0	14.9577	-6.2946	0.020282	0.99173
JY71_2_TRINITY_DN18887_c0_g1		0	14.9577	-6.2946	0.020282	0.99173
JY71_3_TRINITY_DN19919_c0_g1	;K homology RNA-binding domain;poly(rC)-binding protein 3/4	0	14.9256	-6.293	0.0069903	0.99173
JY13_3_TRINITY_DN16643_c0_g1	jasmonate ZIM domain-containing protein	0	14.9412	-6.2914	0.019539	0.99173
JY13_3_TRINITY_DN36692_c0_g1		0	14.8173	-6.2906	0.016944	0.99173
JY11_2_TRINITY_DN1268_c0_g1	;DNA metabolic process;structural maintenance of chromosomes flexible hinge domain-containing protein 1	0	14.9068	-6.2905	0.018303	0.99173
JY33_3_TRINITY_DN18795_c0_g2	V-type H+-transporting ATPase subunit D	0.332788	28.8846	-6.2886	0.011033	0.99173
JY33_3_TRINITY_DN19785_c0_g1	UDP-beta-L-rhamnose:rhamnogalacturonan I 4-alpha-rhamnosyltransferase (EC 2.4.1.351)adenylate kinase	0	14.7354	-6.2879	0.020132	0.99173
JY11_2_TRINITY_DN19438_c0_g2	;At2g24330-like;endoplasmic reticulum junction formation protein lunapark	0	14.7961	-6.2868	0.016991	0.99173
JY71_1_TRINITY_DN33401_c0_g1		0	14.7902	-6.2861	0.0097759	0.99173
JY53_2_TRINITY_DN19330_c0_g1	glycerol kinase	0	14.8453	-6.2819	0.025541	0.99173
JY51_3_TRINITY_DN18307_c0_g2	NADH dehydrogenase (ubiquinone) Fe-S protein 7	0	14.6626	-6.281	0.021291	0.99173
JY11_3_TRINITY_DN16421_c0_g1	FK506-binding protein 2	0	14.8082	-6.2795	0.019759	0.99173
JY51_1_TRINITY_DN22745_c1_g2	tyrosine-protein phosphatase SIW14	0	14.8082	-6.2795	0.019759	0.99173
JY33_2_TRINITY_DN22591_c0_g1		0	14.7262	-6.2774	0.0065516	0.99173
JY43_2_TRINITY_DN35632_c0_g1	glyoxylase I family protein	0.669758	52.5369	-6.2771	0.002534	0.99173
JY61_3_TRINITY_DN38288_c1_g2	L-cysteine desulfhydrase	0	14.6612	-6.2753	0.017245	0.99173
JY73_3_TRINITY_DN21457_c0_g2		0	14.6007	-6.2747	0.021445	0.99173
JY83_1_TRINITY_DN84640_c0_g1		0	14.6923	-6.2734	0.017634	0.99173
JY83_2_TRINITY_DN46778_c3_g4		0	14.7528	-6.2734	0.019686	0.99173
JY23_1_TRINITY_DN40009_c2_g2	UDP-glucuronosyltransferase (EC 2.4.1.17); zeatin O-beta-xylosyltransferase (EC 2.4.2.40); 2-hydroxyacylsphingosine 1-beta-galactosyltransferase (EC 2.4.1.45); N-acylsphingosine galactosyltransferase (EC 2.4.1.47); flavonol 3-O-glucosyltransferase (EC 2.4.1.91); anthocyanidin 3-O-glucosyltransferase (EC 2.4.1.115); sinapate 1-glucosyltransferase (EC 2.4.1.120); indole-3-acetate beta-glucosyltrans…	0	14.6318	-6.2707	0.0067932	0.99173
JY41_3_TRINITY_DN55833_c0_g2	tether containing UBX domain for GLUT4	0	14.6902	-6.2707	0.0067285	0.99173
JY63_3_TRINITY_DN45323_c0_g1		0	14.6449	-6.2704	0.01758	0.99173
JY71_2_TRINITY_DN15441_c0_g1	UDP-glucuronosyltransferase (EC 2.4.1.17); zeatin O-beta-xylosyltransferase (EC 2.4.2.40); 2-hydroxyacylsphingosine 1-beta-galactosyltransferase (EC 2.4.1.45); N-acylsphingosine galactosyltransferase (EC 2.4.1.47); flavonol 3-O-glucosyltransferase (EC 2.4.1.91); anthocyanidin 3-O-glucosyltransferase (EC 2.4.1.115); sinapate 1-glucosyltransferase (EC 2.4.1.120); indole-3-acetate beta-glucosyltrans…	0	14.6598	-6.2686	0.018824	0.99173
JY41_1_TRINITY_DN50462_c0_g1	serine/threonine-protein kinase SMG1	0	14.6104	-6.2684	0.007011	0.99173
JY11_2_TRINITY_DN10915_c0_g1		0	14.6892	-6.2676	0.039585	0.99173
JY13_2_TRINITY_DN18065_c0_g1	thioredoxin-dependent peroxiredoxin	0	14.6892	-6.2676	0.039585	0.99173
JY13_2_TRINITY_DN18468_c2_g1		0	14.6892	-6.2676	0.039585	0.99173
JY13_3_TRINITY_DN20757_c0_g1	;Belongs to the peptidase C1 family;cathepsin H	0	14.6892	-6.2676	0.039585	0.99173
JY31_1_TRINITY_DN21544_c0_g1	glycyl-tRNA synthetase	0	14.6892	-6.2676	0.039585	0.99173
JY41_3_TRINITY_DN56295_c0_g2	serine decarboxylase	0	14.6892	-6.2676	0.039585	0.99173
JY43_3_TRINITY_DN48076_c5_g1		0	14.6892	-6.2676	0.039585	0.99173
JY51_1_TRINITY_DN20179_c6_g2		0	14.6892	-6.2676	0.039585	0.99173
JY53_2_TRINITY_DN13281_c0_g1	pectin methylesterase (EC 3.1.1.11).	0	14.6892	-6.2676	0.039585	0.99173
JY53_2_TRINITY_DN19841_c0_g1	LMBR1 domain-containing protein 1	0	14.6892	-6.2676	0.039585	0.99173
JY61_3_TRINITY_DN34193_c0_g1	serine decarboxylase	0	14.6892	-6.2676	0.039585	0.99173
JY61_3_TRINITY_DN38970_c1_g4		0	14.6892	-6.2676	0.039585	0.99173
JY71_1_TRINITY_DN18200_c0_g1		0	14.6892	-6.2676	0.039585	0.99173
JY73_2_TRINITY_DN20355_c0_g1		0	14.6892	-6.2676	0.039585	0.99173
JY83_2_TRINITY_DN40707_c4_g1		0	14.6892	-6.2676	0.039585	0.99173
JY53_2_TRINITY_DN19124_c1_g1		0.332788	28.44	-6.2674	0.0116	0.99173
JY11_3_TRINITY_DN17476_c0_g1	carbonic anhydrase	0	14.5282	-6.2667	0.01993	0.99173
JY51_2_TRINITY_DN23625_c0_g1		0	14.6841	-6.2664	0.0083391	0.99173
JY71_2_TRINITY_DN12736_c0_g1		0	14.6083	-6.2656	0.017856	0.99173
JY83_1_TRINITY_DN83769_c0_g4	nitrate reductase (NAD(P)H) [EC:1.7.1.1 1.7.1.2 1.7.1.3]	0	14.6083	-6.2656	0.017856	0.99173
JY23_1_TRINITY_DN42517_c0_g2	Modules of approx. 100 residues with glycogen-binding function, appended to GH13 modules. Also found in the beta subunit (glycogen-binding) of AMP-activated protein kinases (AMPK)T-complex protein 1 subunit zeta	0	14.6586	-6.2643	0.019858	0.99173
JY11_2_TRINITY_DN15191_c0_g1	caffeic acid 3-O-methyltransferase / acetylserotonin O-methyltransferase [EC:2.1.1.68 2.1.1.4]	0	14.6281	-6.264	0.039395	0.99173
JY11_2_TRINITY_DN18050_c1_g1	UDP-GlcA: N-acetylglucosaminyl-proteoglycan beta-1,4-glucuronosyltransferase (EC 2.4.1.225); UDP-Xyl: xylan beta-1,4-xylosyltransferase (EC 2.4.2.-); alpha-1,3-L-arabinofuranosyltransferase (EC 2.4.2.-); arabinan alpha-1,5-L-arabinofuranosyltransferase (EC 2.4.2.-); glucomannan beta-1,2-galactosyltransferase (EC 2.4.1.-); pectin beta-1,4-glucuronyltransferase (EC 2.4.1.-); xylogalacturonan beta-1…	0	14.6281	-6.264	0.039395	0.99173
JY11_3_TRINITY_DN18134_c0_g1		0	14.6281	-6.264	0.039395	0.99173
JY23_2_TRINITY_DN39365_c0_g2		0	14.6281	-6.264	0.039395	0.99173
JY31_2_TRINITY_DN24791_c1_g2		0	14.6281	-6.264	0.039395	0.99173
JY31_3_TRINITY_DN22873_c0_g1	large subunit ribosomal protein L23Ae	0	14.6281	-6.264	0.039395	0.99173
JY51_3_TRINITY_DN17722_c0_g1	26S proteasome regulatory subunit N11	0	14.6281	-6.264	0.039395	0.99173
JY53_1_TRINITY_DN30597_c2_g1	beta-glucosidase (EC 3.2.1.21); xylan 1,4-beta-xylosidase (EC 3.2.1.37); beta-glucosylceramidase (EC 3.2.1.45); beta-N-acetylhexosaminidase (EC 3.2.1.52); alpha-L-arabinofuranosidase (EC 3.2.1.55); glucan 1,4-beta-glucosidase (EC 3.2.1.74); isoprimeverose-producing oligoxyloglucan hydrolase (EC 3.2.1.120); coniferin beta-glucosidase (EC 3.2.1.126); exo-1,3-1,4-glucanase (EC 3.2.1.-); beta-N-acety…	0	14.6281	-6.264	0.039395	0.99173
JY53_2_TRINITY_DN17543_c0_g1		0	14.6281	-6.264	0.039395	0.99173
JY53_2_TRINITY_DN17756_c0_g1		0	14.6281	-6.264	0.039395	0.99173
JY53_3_TRINITY_DN17282_c0_g1	multisite-specific tRNA:(cytosine-C5)-methyltransferase	0	14.6281	-6.264	0.039395	0.99173
JY53_3_TRINITY_DN18721_c0_g2	large subunit ribosomal protein L24e	0	14.6281	-6.264	0.039395	0.99173
JY61_1_TRINITY_DN26399_c0_g1	Modules of approx. 100 residues with glycogen-binding function, appended to GH13 modules. Also found in the beta subunit (glycogen-binding) of AMP-activated protein kinases (AMPK)1,4-alpha-glucan branching enzyme	0	14.6281	-6.264	0.039395	0.99173
JY61_1_TRINITY_DN41538_c4_g2		0	14.6281	-6.264	0.039395	0.99173
JY61_3_TRINITY_DN31384_c0_g1	protein SPIRAL1 and related proteins	0	14.6281	-6.264	0.039395	0.99173
JY71_2_TRINITY_DN20682_c0_g1	Created from reading Schallus et al (2008) Mol Biol Cell. 19:3404-3414 [PMID: 18524852] and finding related domains attached to various glycosidases.	0	14.6281	-6.264	0.039395	0.99173
JY73_2_TRINITY_DN17831_c0_g1	calcium-binding protein CML	0	14.6281	-6.264	0.039395	0.99173
JY81_1_TRINITY_DN67855_c0_g1	;HD domain containing 3;GTP pyrophosphokinase	0	14.6281	-6.264	0.039395	0.99173
JY83_3_TRINITY_DN50016_c0_g1		0	14.6281	-6.264	0.039395	0.99173
JY31_3_TRINITY_DN19548_c0_g1	;Ran GTPase binding;Ran-binding protein 1	0	14.5871	-6.2618	0.018717	0.99173
JY53_3_TRINITY_DN20443_c0_g1		0	14.5765	-6.2599	0.01946	0.99173
JY63_2_TRINITY_DN42128_c0_g3	;Reverse transcriptase (RNA-dependent DNA polymerase);	0	14.6116	-6.2597	0.019968	0.99173
JY71_3_TRINITY_DN24675_c0_g1	23S rRNA (adenine2503-C2)-methyltransferase	0	14.6116	-6.2597	0.019968	0.99173
JY13_3_TRINITY_DN17977_c0_g1		0	14.4945	-6.2578	0.017562	0.99173
JY81_3_TRINITY_DN92924_c3_g1		0	14.5404	-6.2576	0.0075322	0.99173
JY23_3_TRINITY_DN48087_c0_g2	;pyruvate dehydrogenase (acetyl-transferring) activity;pyruvate dehydrogenase E1 component alpha subunit	0	14.5583	-6.2554	0.019652	0.99173
JY13_1_TRINITY_DN21742_c5_g1	xylose isomerase	0	14.5534	-6.2549	0.0076957	0.99173
JY41_2_TRINITY_DN52271_c0_g1	pre-mRNA-splicing factor 38B	0	14.5318	-6.2548	0.0075743	0.99173
JY33_1_TRINITY_DN20114_c0_g1	mannose-1-phosphate guanylyltransferase	0	14.511	-6.2523	0.018791	0.99173
JY53_1_TRINITY_DN29612_c0_g1	protoporphyrinogen/coproporphyrinogen III oxidase [EC:1.3.3.4 1.3.3.15]	0	14.4526	-6.2506	0.018019	0.99173
JY61_3_TRINITY_DN41993_c3_g1	protein transport protein SEC24	0	14.4826	-6.2493	0.022251	0.99173
JY21_1_TRINITY_DN33313_c0_g1	tetraspanin-5	0	14.4288	-6.2483	0.006898	0.99173
JY53_1_TRINITY_DN31522_c6_g2	rhamnogalacturonan endolyase (EC 4.2.2.23).;sinapyl alcohol dehydrogenase activity;-	0	14.4006	-6.2471	0.01785	0.99173
JY53_2_TRINITY_DN29959_c0_g1		0	14.4858	-6.247	0.021209	0.99173
JY63_1_TRINITY_DN48383_c0_g1		0	14.4703	-6.2459	0.020406	0.99173
JY81_3_TRINITY_DN92138_c0_g1	ubiquitin-activating enzyme E1	0	14.4225	-6.2458	0.007474	0.99173
JY43_1_TRINITY_DN39134_c0_g1	3-hydroxyisobutyrate dehydrogenase	0	14.4274	-6.2451	0.018594	0.99173
JY53_1_TRINITY_DN26737_c0_g1	;DNA-dependent RNA polymerase catalyzes the transcription of DNA into RNA using the four ribonucleoside triphosphates as substrates;DNA-directed RNA polymerase III subunit RPC1	0	14.289	-6.2431	0.0099821	0.99173
JY43_2_TRINITY_DN34502_c1_g1	Dol-P-Man: Man6GlcNAc2-PP-Dol alpha-1,2-mannosyltransferase (EC 2.4.1.259); Dol-P-Man: Man8GlcNAc2-PP-Dol alpha-1,2-mannosyltransferase (EC 2.4.1.261); Dol-P-Man: Man2-GlcNAc-phosphatidylinositol alpha-1,2-mannosyltransferase (EC 2.4.1.-); Dol-P-Man: Man3-GlcNAc-phosphatidylinositol alpha-1,2-mannosyltransferase (EC 2.4.1.-)ubiquitin-conjugating enzyme (huntingtin interacting protein 2)	0	14.3384	-6.2422	0.017887	0.99173
JY61_3_TRINITY_DN36203_c0_g1	;Protein of unknown function (DUF295);-	0	14.415	-6.2397	0.020514	0.99173
JY63_1_TRINITY_DN44421_c2_g2	F-actin-capping protein subunit beta	0	14.3328	-6.2392	0.018238	0.99173
JY71_2_TRINITY_DN22296_c2_g1		0	14.2869	-6.2392	0.018127	0.99173
JY23_3_TRINITY_DN52364_c0_g1	charged multivesicular body protein 1	0	14.3714	-6.239	0.007214	0.99173
JY33_2_TRINITY_DN21344_c0_g1	mitochondrial import receptor subunit TOM22	0	14.3799	-6.239	0.0090274	0.99173
JY23_1_TRINITY_DN44080_c0_g2		0	14.3891	-6.2371	0.0080393	0.99173
JY53_3_TRINITY_DN18945_c0_g1	polygalacturonase (EC 3.2.1.15); exo-polygalacturonase (EC 3.2.1.67); exo-polygalacturonosidase (EC 3.2.1.82); rhamnogalacturonase (EC 3.2.1.171); rhamnogalacturonan alpha-1,2-galacturonohydrolase (EC 3.2.1.173); xylogalacturonan hydrolase (EC 3.2.1.-)	0	14.3133	-6.2368	0.007606	0.99173
JY21_1_TRINITY_DN27117_c0_g1		0	14.3761	-6.2367	0.020802	0.99173
JY11_3_TRINITY_DN14236_c0_g1		0	14.3067	-6.2362	0.018305	0.99173
JY73_2_TRINITY_DN23778_c1_g1	NAD+ kinase	0	14.2551	-6.2333	0.018084	0.99173
JY51_3_TRINITY_DN16939_c0_g1		0	14.2381	-6.2332	0.018577	0.99173
JY13_1_TRINITY_DN17663_c2_g1		0	14.2383	-6.2324	0.010534	0.99173
JY73_1_TRINITY_DN29847_c0_g1		0	14.277	-6.2322	0.0075012	0.99173
JY71_1_TRINITY_DN25462_c0_g1	;Histidine--tRNA;histidyl-tRNA synthetase	0	14.2921	-6.2321	0.0080037	0.99173
JY11_1_TRINITY_DN21036_c1_g1	endo-beta-1,4-glucanase / cellulase (EC 3.2.1.4); endo-beta-1,4-xylanase (EC 3.2.1.8); beta-glucosidase (EC 3.2.1.21); beta-mannosidase (EC 3.2.1.25); beta-glucosylceramidase (EC 3.2.1.45); glucan beta-1,3-glucosidase (EC 3.2.1.58); exo-beta-1,4-glucanase / cellodextrinase (EC 3.2.1.74); glucan endo-1,6-beta-glucosidase (EC 3.2.1.75); mannan endo-beta-1,4-mannosidase (EC 3.2.1.78); cellulose beta…	0	14.1884	-6.2315	0.010642	0.99173
JY13_1_TRINITY_DN44959_c0_g1		0	14.2445	-6.2313	0.018193	0.99173
JY41_1_TRINITY_DN47468_c4_g1	;TBC1 domain family member;TBC1 domain family member 13	0	14.2881	-6.2299	0.0074809	0.99173
JY31_1_TRINITY_DN24426_c0_g1	UDP-beta-L-rhamnose:rhamnogalacturonan I 4-alpha-rhamnosyltransferase (EC 2.4.1.351)4-coumarate--CoA ligase	0	14.3125	-6.2289	0.021671	0.99173
JY53_2_TRINITY_DN16995_c0_g1	glutaredoxin-dependent peroxiredoxin	0	14.3125	-6.2289	0.021671	0.99173
JY83_1_TRINITY_DN71627_c0_g1	;Belongs to the multi antimicrobial extrusion (MATE) (TC 2.A.66.1) family;multidrug resistance protein, MATE family	0	14.2172	-6.2281	0.0077741	0.99173
JY23_2_TRINITY_DN37758_c1_g2	;basic region leucin zipper;bZIP transcription factor 1/2/11/44/53	0	14.2365	-6.2278	0.0070921	0.99173
JY23_2_TRINITY_DN43193_c0_g1	;guanylate-binding protein;guanylate-binding protein 1/3/4/7	0	14.2129	-6.2276	0.018474	0.99173
JY21_2_TRINITY_DN33444_c4_g1		0	14.282	-6.2274	0.021308	0.99173
JY41_3_TRINITY_DN22884_c0_g1		0	14.282	-6.2274	0.021308	0.99173
JY23_1_TRINITY_DN43779_c0_g1		0	14.1823	-6.2263	0.018222	0.99173
JY51_3_TRINITY_DN17431_c0_g1		0	14.1545	-6.226	0.018973	0.99173
JY53_3_TRINITY_DN12649_c0_g1	auxin efflux carrier family protein	0	14.2777	-6.2257	0.0096045	0.99173
JY83_3_TRINITY_DN44454_c2_g1	ATP-dependent DNA helicase PIF1	0	14.2737	-6.2257	0.020739	0.99173
JY53_3_TRINITY_DN20373_c0_g1	phospholipase D1/2	0	14.2216	-6.2256	0.0071321	0.99173
JY11_1_TRINITY_DN17252_c0_g1	Modules of approx. 90-100 residues found at the C-terminus of GH17 or GH72 enzymatic modules and also sometimes isolated. CBM43 modules sometimes carry a C-terminal membrane anchor. The beta-1,3-glucan binding function has been demonstrated with the olive pollen protein Ole e 10.	0	14.2431	-6.2254	0.040733	0.99173
JY11_2_TRINITY_DN28813_c0_g1	N-acetyllactosaminide beta-1,3-N-acetylglucosaminyltransferase (EC 2.4.1.149); Glycoprotein-N-acetylgalactosamine 3-beta-galactosyltransferase (EC 2.4.1.122); fucose-specific beta-1,3-N-acetylglucosaminyltransferase (EC 2.4.1.-); globotriosylceramide beta-1,3-GalNAc transferase (EC 2.4.1.79); chondroitin synthase (beta-1,3-GlcUA and beta-1,4-GalNAc transferase (EC 2.4.1.175); chondroitin beta-1,3…	0	14.2431	-6.2254	0.040733	0.99173
JY11_3_TRINITY_DN20605_c0_g1		0	14.2431	-6.2254	0.040733	0.99173
JY23_1_TRINITY_DN39044_c2_g2	alpha-galactosidase (EC 3.2.1.22); alpha-N-acetylgalactosaminidase (EC 3.2.1.49); stachyose synthase (EC 2.4.1.67); raffinose synthase (EC 2.4.1.82) ; raffinose exo-alpha-1,6-galactosidase (EC 3.2.1.-)Ras-related protein Rab-8A	0	14.2431	-6.2254	0.040733	0.99173
JY33_2_TRINITY_DN25074_c0_g1		0	14.2431	-6.2254	0.040733	0.99173
JY33_3_TRINITY_DN20790_c3_g3	casein kinase II subunit beta	0	14.2431	-6.2254	0.040733	0.99173
JY41_2_TRINITY_DN49869_c0_g1	iron-sulfur cluster assembly enzyme ISCU, mitochondrial	0	14.2431	-6.2254	0.040733	0.99173
JY43_3_TRINITY_DN46517_c0_g1	alpha-galactosidase (EC 3.2.1.22); alpha-N-acetylgalactosaminidase (EC 3.2.1.49); stachyose synthase (EC 2.4.1.67); raffinose synthase (EC 2.4.1.82) ; raffinose exo-alpha-1,6-galactosidase (EC 3.2.1.-)raffinose synthase	0	14.2431	-6.2254	0.040733	0.99173
JY51_3_TRINITY_DN21147_c0_g9	;NA;	0	14.2431	-6.2254	0.040733	0.99173
JY53_1_TRINITY_DN28355_c0_g10		0	14.2431	-6.2254	0.040733	0.99173
JY53_3_TRINITY_DN21403_c1_g1	ubiquitin-activating enzyme E1	0	14.2431	-6.2254	0.040733	0.99173
JY53_3_TRINITY_DN8089_c0_g1	oligosaccharyltransferase complex subunit alpha (ribophorin I)	0	14.2431	-6.2254	0.040733	0.99173
JY63_3_TRINITY_DN47754_c2_g1	protein CLEC16A	0	14.2367	-6.2254	0.0072319	0.99173
JY71_2_TRINITY_DN21822_c0_g1		0	14.2431	-6.2254	0.040733	0.99173
JY73_3_TRINITY_DN21333_c0_g1	oligopeptidase A	0	14.2431	-6.2254	0.040733	0.99173
JY11_2_TRINITY_DN16325_c0_g1	exocyst complex component 7	0	14.2572	-6.2244	0.041091	0.99173
JY11_3_TRINITY_DN20347_c0_g3	beta-glucosidase (EC 3.2.1.21); xylan 1,4-beta-xylosidase (EC 3.2.1.37); beta-glucosylceramidase (EC 3.2.1.45); beta-N-acetylhexosaminidase (EC 3.2.1.52); alpha-L-arabinofuranosidase (EC 3.2.1.55); glucan 1,4-beta-glucosidase (EC 3.2.1.74); isoprimeverose-producing oligoxyloglucan hydrolase (EC 3.2.1.120); coniferin beta-glucosidase (EC 3.2.1.126); exo-1,3-1,4-glucanase (EC 3.2.1.-); beta-N-acety…	0	14.2572	-6.2244	0.041091	0.99173
JY13_3_TRINITY_DN17860_c0_g1		0	14.2572	-6.2244	0.041091	0.99173
JY21_2_TRINITY_DN36344_c0_g1		0	14.2572	-6.2244	0.041091	0.99173
JY23_2_TRINITY_DN36746_c0_g2	poly(U)-specific endoribonuclease	0	14.2572	-6.2244	0.041091	0.99173
JY31_2_TRINITY_DN16786_c0_g1		0	14.2572	-6.2244	0.041091	0.99173
JY31_3_TRINITY_DN43225_c0_g1	Laccase / p-diphenol:oxygen oxidoreductase / ferroxidase (EC 1.10.3.2); ; ferroxidase (EC 1.10.3.-); Laccase-like multicopper oxidase (EC 1.10.3.-)iron transport multicopper oxidase	0	14.2572	-6.2244	0.041091	0.99173
JY33_1_TRINITY_DN22708_c0_g1	beta-1,3-glucanase (EC 3.2.1.39)	0	14.2572	-6.2244	0.041091	0.99173
JY51_3_TRINITY_DN15768_c0_g1	sucrose synthase (EC 2.4.1.13); sucrose-phosphate synthase (EC 2.4.1.14); alpha-glucosyltransferase (EC 2.4.1.52); lipopolysaccharide N-acetylglucosaminyltransferase (EC 2.4.1.56); phosphatidylinositol alpha-mannosyltransferase (EC 2.4.1.57); GDP-Man: Man1GlcNAc2-PP-dolichol alpha-1,3-mannosyltransferase (EC 2.4.1.132); GDP-Man: Man3GlcNAc2-PP-dolichol/Man4GlcNAc2-PP-dolichol alpha-1,2-mannosyltr…	0	14.2572	-6.2244	0.041091	0.99173
JY51_3_TRINITY_DN17059_c0_g1	peptidyl-tRNA hydrolase ICT1	0	14.2572	-6.2244	0.041091	0.99173
JY53_2_TRINITY_DN16448_c0_g3		0	14.2572	-6.2244	0.041091	0.99173
JY61_1_TRINITY_DN40257_c5_g1		0	14.2572	-6.2244	0.041091	0.99173
JY63_3_TRINITY_DN44421_c2_g1		0	14.2572	-6.2244	0.041091	0.99173
JY71_2_TRINITY_DN23274_c4_g5		0	14.2572	-6.2244	0.041091	0.99173
JY81_2_TRINITY_DN47593_c0_g1	histone H2A	0	14.2572	-6.2244	0.041091	0.99173
JY51_1_TRINITY_DN21384_c0_g1		0	14.2654	-6.2241	0.021563	0.99173
JY11_2_TRINITY_DN20028_c0_g1	beta-glucosidase (EC 3.2.1.21); xylan 1,4-beta-xylosidase (EC 3.2.1.37); beta-glucosylceramidase (EC 3.2.1.45); beta-N-acetylhexosaminidase (EC 3.2.1.52); alpha-L-arabinofuranosidase (EC 3.2.1.55); glucan 1,4-beta-glucosidase (EC 3.2.1.74); isoprimeverose-producing oligoxyloglucan hydrolase (EC 3.2.1.120); coniferin beta-glucosidase (EC 3.2.1.126); exo-1,3-1,4-glucanase (EC 3.2.1.-); beta-N-acety…	0	14.1072	-6.2229	0.01966	0.99173
JY51_3_TRINITY_DN20253_c0_g2		0.669758	50.5407	-6.2221	0.0026108	0.99173
JY41_2_TRINITY_DN53225_c3_g3	ATP-dependent DNA helicase PIF1	0	14.1916	-6.2212	0.020271	0.99173
JY63_2_TRINITY_DN40884_c0_g1		0	14.1988	-6.2205	0.019629	0.99173
JY31_1_TRINITY_DN18854_c0_g1	mitochondrial fission 1 protein	0	14.2184	-6.2194	0.021491	0.99173
JY83_2_TRINITY_DN48166_c1_g2		0	14.2184	-6.2194	0.021491	0.99173
JY83_1_TRINITY_DN81182_c6_g2		0	14.1096	-6.2193	0.018373	0.99173
JY51_1_TRINITY_DN22687_c1_g1	small subunit ribosomal protein S8e	0	14.2101	-6.2185	0.027203	0.99173
JY73_3_TRINITY_DN22336_c0_g1	acyl-CoA oxidase	0	14.0686	-6.2184	0.018871	0.99173
JY71_3_TRINITY_DN27849_c0_g1		0	14.1098	-6.2183	0.0091686	0.99173
JY43_3_TRINITY_DN40447_c0_g1	xyloglucan:xyloglucosyltransferase (EC 2.4.1.207); keratan-sulfate endo-1,4-beta-galactosidase (EC 3.2.1.103); endo-1,3-beta-glucanase / laminarinase (EC 3.2.1.39); endo-1,3(4)-beta-glucanase (EC 3.2.1.6); licheninase (EC 3.2.1.73); beta-agarase (EC 3.2.1.81); kappa-carrageenase (EC 3.2.1.83); xyloglucanase (EC 3.2.1.151); endo-beta-1,3-galactanase (EC 3.2.1.181); [retaining] beta-porphyranase (E…	0	14.1294	-6.2162	0.019444	0.99173
JY31_2_TRINITY_DN24571_c0_g1	cellulose synthase (EC 2.4.1.12); chitin synthase (EC 2.4.1.16); dolichyl-phosphate beta-D-mannosyltransferase (EC 2.4.1.83); dolichyl-phosphate beta-glucosyltransferase (EC 2.4.1.117); N-acetylglucosaminyltransferase (EC 2.4.1.-); N-acetylgalactosaminyltransferase (EC 2.4.1.-); hyaluronan synthase (EC 2.4.1.212); chitin oligosaccharide synthase (EC 2.4.1.-); beta-1,3-glucan synthase (EC 2.4.1.34…	0	14.1146	-6.2137	0.0092143	0.99173
JY11_3_TRINITY_DN18955_c0_g1	manganese peroxidase (EC 1.11.1.13); versatile peroxidase (EC 1.11.1.16); lignin peroxidase (EC 1.11.1.14); peroxidase (EC 1.11.1.-); cytochrome-c peroxidase (EC 1.11.1.5); ascorbate peroxidase (EC 1.11.1.11)L-ascorbate peroxidase	0	14.163	-6.2135	0.025309	0.99173
JY53_3_TRINITY_DN21753_c0_g1	;transketolase activity;transketolase	0	14.163	-6.2135	0.025309	0.99173
JY11_1_TRINITY_DN19117_c0_g1	glyoxylase I family protein	0	14.0778	-6.2132	0.01874	0.99173
JY53_1_TRINITY_DN21821_c0_g3		0	14.0568	-6.2116	0.018822	0.99173
JY53_2_TRINITY_DN13685_c0_g2		0	14.1171	-6.2116	0.0076917	0.99173
JY41_3_TRINITY_DN62317_c1_g1		0	14.1046	-6.2101	0.010116	0.99173
JY33_3_TRINITY_DN21747_c0_g1		0	14.0157	-6.2082	0.018659	0.99173
JY43_1_TRINITY_DN43846_c1_g1	(+)-neomenthol dehydrogenase	0	13.9641	-6.2053	0.018721	0.99173
JY53_2_TRINITY_DN19777_c0_g1		0	14.0771	-6.2052	0.021443	0.99173
JY71_2_TRINITY_DN43741_c0_g1	;protein ubiquitination;-	0	13.9038	-6.2036	0.021296	0.99173
JY11_1_TRINITY_DN19619_c0_g1		0	13.9954	-6.2013	0.019508	0.99173
JY31_1_TRINITY_DN18513_c0_g2		0	13.9429	-6.2012	0.018783	0.99173
JY61_3_TRINITY_DN39687_c1_g3	;Clathrin is the major protein of the polyhedral coat of coated pits and vesicles;clathrin heavy chain	0	13.9429	-6.2012	0.018783	0.99173
JY81_2_TRINITY_DN59010_c3_g1		0	13.9259	-6.2012	0.019253	0.99173
JY11_1_TRINITY_DN20966_c1_g1	beta-glucosidase (EC 3.2.1.21); beta-galactosidase (EC 3.2.1.23); beta-mannosidase (EC 3.2.1.25); beta-glucuronidase (EC 3.2.1.31); beta-xylosidase (EC 3.2.1.37); beta-D-fucosidase (EC 3.2.1.38); phlorizin hydrolase (EC 3.2.1.62); exo-beta-1,4-glucanase (EC 3.2.1.74); 6-phospho-beta-galactosidase (EC 3.2.1.85); 6-phospho-beta-glucosidase (EC 3.2.1.86); strictosidine beta-glucosidase (EC 3.2.1.105…	0	13.9733	-6.2	0.01989	0.99173
JY23_1_TRINITY_DN41506_c0_g1		0	13.9994	-6.1993	0.024331	0.99173
JY23_1_TRINITY_DN44331_c0_g2	importin subunit beta-1	0	14.0218	-6.199	0.023353	0.99173
JY53_2_TRINITY_DN41289_c0_g1	epidermal growth factor receptor substrate 15	0	14.0175	-6.199	0.023697	0.99173
JY51_1_TRINITY_DN22978_c0_g1	heat shock 70kDa protein 4	0	13.9631	-6.1981	0.0086237	0.99173
JY33_2_TRINITY_DN22732_c0_g1	histidinol-phosphate aminotransferase	0	13.9417	-6.1956	0.0079291	0.99173
JY61_1_TRINITY_DN39063_c0_g1	acetolactate synthase I/III small subunit	0	13.8398	-6.1952	0.019513	0.99173
JY51_2_TRINITY_DN21631_c2_g1		0	13.8423	-6.1938	0.019657	0.99173
JY23_3_TRINITY_DN48830_c2_g2	cell division protease FtsH	0	13.9419	-6.1932	0.0082006	0.99173
JY81_1_TRINITY_DN77756_c2_g1	;ATPase activity, coupled to transmembrane movement of substances;-	0	13.832	-6.1911	0.0090612	0.99173
JY13_2_TRINITY_DN17410_c0_g1	;Mediates both low-affinity uptake and efflux of sugar across the membrane;solute carrier family 50 (sugar transporter)	0	13.8645	-6.1909	0.019305	0.99173
JY81_1_TRINITY_DN73837_c3_g1	;mannose-1-phosphate guanylyltransferase activity;glucose-1-phosphate adenylyltransferase	0	13.9358	-6.1909	0.021596	0.99173
JY63_1_TRINITY_DN49432_c0_g2		0	13.808	-6.189	0.019072	0.99173
JY33_2_TRINITY_DN23406_c0_g1		0	13.8794	-6.1888	0.021392	0.99173
JY83_1_TRINITY_DN83818_c1_g1	beta-galactosidase (EC 3.2.1.23); exo-beta-glucosaminidase (EC 3.2.1.165); exo-beta-1,4-galactanase (EC 3.2.1.-); beta-1,3-galactosidase (EC 3.2.1.-)	0	13.9142	-6.1884	0.0092762	0.99173
JY61_1_TRINITY_DN38640_c2_g1		0	13.9033	-6.1882	0.0086826	0.99173
JY53_3_TRINITY_DN19727_c0_g1	ATP-dependent RNA helicase DOB1	0	13.897	-6.1878	0.022221	0.99173
JY41_3_TRINITY_DN100059_c0_g1	aldehyde decarbonylase	0.334879	26.9716	-6.1875	0.0045123	0.99173
JY13_3_TRINITY_DN20094_c0_g1		0	13.8887	-6.1861	0.021686	0.99173
JY11_1_TRINITY_DN19841_c1_g1	NAD+ kinase	0	13.8582	-6.1858	0.042153	0.99173
JY13_3_TRINITY_DN17761_c0_g1	;serine threonine protein kinase;protein brassinosteroid insensitive 2	0	13.8582	-6.1858	0.042153	0.99173
JY31_1_TRINITY_DN24876_c9_g1	EREBP-like factor	0	13.8582	-6.1858	0.042153	0.99173
JY33_1_TRINITY_DN21605_c2_g1	alpha-mannosidase (EC 3.2.1.113)2-oxoglutarate dehydrogenase E2 component (dihydrolipoamide succinyltransferase)	0	13.8582	-6.1858	0.042153	0.99173
JY33_2_TRINITY_DN22384_c0_g1		0	13.8582	-6.1858	0.042153	0.99173
JY43_1_TRINITY_DN38597_c0_g1	beta-1,3-galactosyl-O-glycosyl-glycoprotein beta-1,6-N-acetylglucosaminyltransferase (EC 2.4.1.102); N-acetyllactosaminide beta-1,6-N-acetylglucosaminyltransferase (EC 2.4.1.150); protein O-beta-xylosyltransferase (EC 2.4.2.26); UDP-GlcA:arabinogalactan beta-glucuronosyltransferase (EC 2.4.1.-)ELL-associated factor	0	13.8582	-6.1858	0.042153	0.99173
JY53_2_TRINITY_DN19241_c0_g1	Dol-P-beta-D-Man: protein alpha-D-mannosyltransferase (EC 2.4.1.109)Belongs to the DEAD box helicase family;ATP-dependent RNA helicase DBP3	0	13.8582	-6.1858	0.042153	0.99173
JY53_3_TRINITY_DN17763_c0_g1	GTP-binding protein SAR1	0	13.8582	-6.1858	0.042153	0.99173
JY53_3_TRINITY_DN19068_c0_g1	;Histone acetyltransferase type B catalytic;histone acetyltransferase 1	0	13.8582	-6.1858	0.042153	0.99173
JY61_2_TRINITY_DN40674_c0_g1		0	13.8582	-6.1858	0.042153	0.99173
JY71_3_TRINITY_DN25795_c2_g7		0	13.8582	-6.1858	0.042153	0.99173
JY73_2_TRINITY_DN20727_c0_g1		0	13.8582	-6.1858	0.042153	0.99173
JY61_3_TRINITY_DN23547_c0_g1		0	13.8805	-6.1845	0.022702	0.99173
JY21_2_TRINITY_DN61185_c0_g1		0.332788	26.8427	-6.1837	0.012716	0.99173
JY33_2_TRINITY_DN15265_c0_g2		0	13.7809	-6.1834	0.019446	0.99173
JY33_2_TRINITY_DN19407_c0_g1	imidazole glycerol-phosphate synthase	0	13.7919	-6.1819	0.019627	0.99173
JY23_3_TRINITY_DN42540_c0_g1		0	13.8372	-6.1813	0.0084053	0.99173
JY11_2_TRINITY_DN20032_c0_g1		0	13.7939	-6.1812	0.0077652	0.99173
JY11_3_TRINITY_DN14912_c0_g1	;ADP-D-ribose binding;-	0	13.8417	-6.1812	0.021796	0.99173
JY11_1_TRINITY_DN15476_c0_g1	;APO protein 2, chloroplastic;-	0	13.8251	-6.1798	0.0427	0.99173
JY13_2_TRINITY_DN18165_c0_g1		0	13.8251	-6.1798	0.0427	0.99173
JY13_3_TRINITY_DN16349_c0_g1		0	13.8251	-6.1798	0.0427	0.99173
JY23_2_TRINITY_DN42291_c0_g1		0	13.8251	-6.1798	0.0427	0.99173
JY33_3_TRINITY_DN17313_c0_g1	pectate lyase (EC 4.2.2.2); exo-pectate lyase (EC 4.2.2.9); pectin lyase (EC 4.2.2.10).acylglycerol lipase	0	13.8251	-6.1798	0.0427	0.99173
JY33_3_TRINITY_DN20539_c0_g1		0	13.8251	-6.1798	0.0427	0.99173
JY41_1_TRINITY_DN36888_c0_g1		0	13.8251	-6.1798	0.0427	0.99173
JY51_1_TRINITY_DN20356_c0_g1	;Domain of unknown function (DUF3527);-	0	13.8251	-6.1798	0.0427	0.99173
JY53_2_TRINITY_DN16104_c0_g1		0	13.8251	-6.1798	0.0427	0.99173
JY73_2_TRINITY_DN15993_c0_g1	E3 ubiquitin-protein ligase UHRF1	0	13.8251	-6.1798	0.0427	0.99173
JY81_1_TRINITY_DN76969_c2_g1	U3 small nucleolar RNA-associated protein 5	0	13.8251	-6.1798	0.0427	0.99173
JY31_2_TRINITY_DN22025_c0_g1		0	13.8334	-6.1796	0.022598	0.99173
JY31_3_TRINITY_DN19426_c0_g1		0	13.8334	-6.1796	0.022598	0.99173
JY61_1_TRINITY_DN37081_c0_g2		0	13.8334	-6.1796	0.022598	0.99173
JY31_3_TRINITY_DN18443_c0_g1		0	13.8141	-6.1791	0.021674	0.99173
JY53_1_TRINITY_DN26090_c0_g1	small subunit ribosomal protein S6	0	13.7446	-6.1789	0.019552	0.99173
JY21_2_TRINITY_DN31689_c0_g3	cytochrome c oxidase subunit 5b	0	13.8092	-6.1787	0.0089349	0.99173
JY33_2_TRINITY_DN23823_c0_g1	;transcription regulator activity;-	0	13.714	-6.1777	0.019291	0.99173
JY71_1_TRINITY_DN39253_c0_g1	Laccase / p-diphenol:oxygen oxidoreductase / ferroxidase (EC 1.10.3.2); ; ferroxidase (EC 1.10.3.-); Laccase-like multicopper oxidase (EC 1.10.3.-)	0	13.7946	-6.1764	0.021925	0.99173
JY21_3_TRINITY_DN47860_c0_g1	Modules of approx. 40 residues found almost exclusively in fungi. The cellulose-binding function has been demonstrated in many cases, and appears to be mediated by three aromatic residues separated by about 10.4 angstrom and which form a flat surface. The only non-fungal occurence of CBM1 is in an algal non-hydrolytic polysaccharide-binding protein which is composed of four repeated CBM1 modules.…	0	13.7753	-6.1743	0.0087774	0.99173
JY83_3_TRINITY_DN45059_c0_g2		0	13.7404	-6.1739	0.0090965	0.99173
JY81_2_TRINITY_DN59710_c2_g1	protein FAM32A	0	13.6929	-6.1734	0.019593	0.99173
JY21_2_TRINITY_DN31605_c0_g1	serine O-acetyltransferase	0	13.7416	-6.1704	0.023808	0.99173
JY53_3_TRINITY_DN21032_c0_g1	nardilysin	0	13.7127	-6.1703	0.024111	0.99173
JY31_1_TRINITY_DN25657_c0_g2	beta-1,3-glucanase (EC 3.2.1.39)molecular chaperone HtpG	0	13.6589	-6.1696	0.0078133	0.99173
JY53_3_TRINITY_DN20911_c0_g1	protein transport protein SEC24	0	13.7087	-6.1686	0.023855	0.99173
JY81_3_TRINITY_DN80856_c0_g1	EREBP-like factor	0	13.6137	-6.1684	0.019972	0.99173
JY61_2_TRINITY_DN42448_c0_g1		0	13.6116	-6.1674	0.008215	0.99173
JY53_1_TRINITY_DN27769_c0_g1	homeobox-leucine zipper protein	0	13.6611	-6.1671	0.020845	0.99173
JY43_1_TRINITY_DN33297_c0_g1		0	13.6201	-6.1662	0.019685	0.99173
JY23_2_TRINITY_DN42284_c3_g8		0	13.6358	-6.1654	0.020026	0.99173
JY63_3_TRINITY_DN45141_c0_g1	;NA;	0	13.6616	-6.1638	0.024498	0.99173
JY53_1_TRINITY_DN23938_c0_g1	L-asparaginase / beta-aspartyl-peptidase [EC:3.5.1.1 3.4.19.5]	0	13.6399	-6.163	0.023233	0.99173
JY71_1_TRINITY_DN40204_c0_g1	uncharacterized protein	0.334879	26.4505	-6.163	0.012756	0.99173
JY63_2_TRINITY_DN42682_c0_g1		0	13.6662	-6.1624	0.0091878	0.99173
JY53_2_TRINITY_DN19644_c1_g1	cullin 1	0	13.6705	-6.1623	0.0096539	0.99173
JY51_1_TRINITY_DN21273_c1_g1		0	13.6293	-6.1612	0.02842	0.99173
JY61_2_TRINITY_DN45989_c3_g1		0	13.517	-6.1602	0.019996	0.99173
JY13_3_TRINITY_DN20312_c0_g1	methionyl aminopeptidase	0	13.6451	-6.1601	0.022513	0.99173
JY11_2_TRINITY_DN14933_c0_g1		0	13.6368	-6.1586	0.024876	0.99173
JY11_2_TRINITY_DN28893_c0_g1		0	13.6368	-6.1586	0.024876	0.99173
JY23_2_TRINITY_DN42591_c5_g4		0	13.5523	-6.1578	0.020075	0.99173
JY53_2_TRINITY_DN18001_c0_g1	polygalacturonase (EC 3.2.1.15); exo-polygalacturonase (EC 3.2.1.67); exo-polygalacturonosidase (EC 3.2.1.82); rhamnogalacturonase (EC 3.2.1.171); rhamnogalacturonan alpha-1,2-galacturonohydrolase (EC 3.2.1.173); xylogalacturonan hydrolase (EC 3.2.1.-)	0.998364	71.9721	-6.1562	0.0024771	0.99173
JY81_1_TRINITY_DN78174_c4_g2	Modules of approx. 100 residues with glycogen-binding function, appended to GH13 modules. Also found in the beta subunit (glycogen-binding) of AMP-activated protein kinases (AMPK)ATP-binding cassette, subfamily G (WHITE), member 2, PDR	0	13.5672	-6.1556	0.022688	0.99173
JY53_2_TRINITY_DN15615_c0_g1	aspartate-semialdehyde dehydrogenase	0	13.598	-6.1552	0.022557	0.99173
JY43_3_TRINITY_DN46372_c1_g1		0	13.5744	-6.1548	0.021546	0.99173
JY63_3_TRINITY_DN40324_c1_g2		0	13.5744	-6.1548	0.021546	0.99173
JY83_2_TRINITY_DN44256_c1_g1		0	13.5744	-6.1548	0.021546	0.99173
JY43_3_TRINITY_DN60514_c0_g1		0	13.5262	-6.1546	0.020302	0.99173
JY43_2_TRINITY_DN43738_c4_g4		0	13.4291	-6.1545	0.012357	0.99173
JY53_2_TRINITY_DN18412_c0_g2	ATP-dependent RNA helicase DHX36	0	13.505	-6.1503	0.021358	0.99173
JY71_1_TRINITY_DN20517_c0_g1		0	13.5509	-6.1502	0.022622	0.99173
JY11_2_TRINITY_DN16851_c0_g1	proline dehydrogenase	0	13.4797	-6.1486	0.020439	0.99173
JY33_3_TRINITY_DN18579_c0_g1		0	13.4797	-6.1486	0.020439	0.99173
JY41_2_TRINITY_DN59403_c1_g1	;generation of catalytic spliceosome for first transesterification step;pre-mRNA-processing factor 19	0	13.4732	-6.1482	0.0085524	0.99173
JY33_3_TRINITY_DN20140_c0_g1	;Belongs to the GroES chaperonin family;chaperonin GroES	0	13.4534	-6.1473	0.020352	0.99173
JY13_3_TRINITY_DN17363_c0_g1	;NA;	0	13.4732	-6.1451	0.043662	0.99173
JY21_1_TRINITY_DN37989_c2_g1	histone H1/5	0	13.4732	-6.1451	0.043662	0.99173
JY31_1_TRINITY_DN21430_c0_g1	pectate lyase (EC 4.2.2.2); exo-pectate lyase (EC 4.2.2.9); pectin lyase (EC 4.2.2.10).acylglycerol lipase	0	13.4732	-6.1451	0.043662	0.99173
JY33_2_TRINITY_DN25986_c0_g1	serine/threonine-protein phosphatase 6 catalytic subunit	0	13.4732	-6.1451	0.043662	0.99173
JY33_3_TRINITY_DN26958_c0_g1	;BRCA1-A complex subunit;BRCA1-A complex subunit BRE	0	13.4428	-6.1451	0.020728	0.99173
JY43_3_TRINITY_DN51840_c3_g2	3-methylcrotonyl-CoA carboxylase beta subunit	0	13.4732	-6.1451	0.043662	0.99173
JY53_3_TRINITY_DN14314_c0_g1		0	13.4732	-6.1451	0.043662	0.99173
JY53_3_TRINITY_DN20398_c0_g1	cysteine-dependent adenosine diphosphate thiazole synthase	0	13.4732	-6.1451	0.043662	0.99173
JY61_1_TRINITY_DN40294_c0_g2		0	13.4732	-6.1451	0.043662	0.99173
JY73_2_TRINITY_DN23721_c0_g1	H+-translocating diphosphatase	0	13.4732	-6.1451	0.043662	0.99173
JY21_2_TRINITY_DN21505_c0_g1		0	13.374	-6.1441	0.020762	0.99173
JY33_3_TRINITY_DN19023_c0_g1		0	13.3609	-6.1435	0.020372	0.99173
JY61_2_TRINITY_DN41166_c0_g2	peptide-methionine (S)-S-oxide reductase	0	13.3609	-6.1435	0.020372	0.99173
JY11_2_TRINITY_DN16292_c0_g2	mitogen-activated protein kinase kinase 3	0	13.3503	-6.1413	0.020241	0.99173
JY53_1_TRINITY_DN31682_c3_g1		0	13.3503	-6.1413	0.020241	0.99173
JY53_1_TRINITY_DN22194_c0_g1	beta-1,3-glucanase (EC 3.2.1.39)	0	13.4656	-6.1412	0.02405	0.99173
JY21_2_TRINITY_DN31712_c0_g1		0	13.4567	-6.1403	0.022816	0.99173
JY11_2_TRINITY_DN10669_c0_g1		0	13.3931	-6.1338	0.044424	0.99173
JY13_1_TRINITY_DN20096_c0_g6	beta-glucosidase (EC 3.2.1.21); beta-galactosidase (EC 3.2.1.23); beta-mannosidase (EC 3.2.1.25); beta-glucuronidase (EC 3.2.1.31); beta-xylosidase (EC 3.2.1.37); beta-D-fucosidase (EC 3.2.1.38); phlorizin hydrolase (EC 3.2.1.62); exo-beta-1,4-glucanase (EC 3.2.1.74); 6-phospho-beta-galactosidase (EC 3.2.1.85); 6-phospho-beta-glucosidase (EC 3.2.1.86); strictosidine beta-glucosidase (EC 3.2.1.105…	0	13.3931	-6.1338	0.044424	0.99173
JY13_2_TRINITY_DN16773_c0_g1	cysteine-rich PDZ-binding protein	0	13.3931	-6.1338	0.044424	0.99173
JY13_3_TRINITY_DN18804_c0_g1	;metalloendopeptidase activity;cell division protease FtsH	0	13.3931	-6.1338	0.044424	0.99173
JY21_2_TRINITY_DN33703_c1_g2		0	13.3931	-6.1338	0.044424	0.99173
JY31_1_TRINITY_DN24435_c0_g2	14-3-3 protein epsilon	0	13.3931	-6.1338	0.044424	0.99173
JY31_2_TRINITY_DN18808_c0_g2	protein adenylyltransferase	0	13.3931	-6.1338	0.044424	0.99173
JY31_2_TRINITY_DN22929_c0_g1		0	13.3931	-6.1338	0.044424	0.99173
JY31_2_TRINITY_DN24749_c1_g1	sucrose synthase (EC 2.4.1.13); sucrose-phosphate synthase (EC 2.4.1.14); alpha-glucosyltransferase (EC 2.4.1.52); lipopolysaccharide N-acetylglucosaminyltransferase (EC 2.4.1.56); phosphatidylinositol alpha-mannosyltransferase (EC 2.4.1.57); GDP-Man: Man1GlcNAc2-PP-dolichol alpha-1,3-mannosyltransferase (EC 2.4.1.132); GDP-Man: Man3GlcNAc2-PP-dolichol/Man4GlcNAc2-PP-dolichol alpha-1,2-mannosyltr…	0	13.3931	-6.1338	0.044424	0.99173
JY31_3_TRINITY_DN10481_c0_g1	glycerophosphoryl diester phosphodiesterase	0	13.3931	-6.1338	0.044424	0.99173
JY33_2_TRINITY_DN24102_c0_g2	;Cysteine-rich secretory protein family;-	0	13.3931	-6.1338	0.044424	0.99173
JY43_2_TRINITY_DN38074_c0_g1	ATP-dependent Clp protease, protease subunit	0	13.3931	-6.1338	0.044424	0.99173
JY53_2_TRINITY_DN16199_c0_g1		0	13.3931	-6.1338	0.044424	0.99173
JY53_2_TRINITY_DN16862_c0_g1	protein SPIRAL1 and related proteins	0	13.3931	-6.1338	0.044424	0.99173
JY61_2_TRINITY_DN17327_c0_g1		0	13.3931	-6.1338	0.044424	0.99173
JY63_2_TRINITY_DN36491_c4_g4	peroxidase	0	13.3931	-6.1338	0.044424	0.99173
JY63_2_TRINITY_DN38796_c0_g1	;Zinc finger protein;zinc finger protein IDD3/4/5/6/7/8/9/10/11/12/13	0	13.3931	-6.1338	0.044424	0.99173
JY63_3_TRINITY_DN45639_c0_g2	ATP-dependent RNA helicase DDX5/DBP2	0	13.3931	-6.1338	0.044424	0.99173
JY71_1_TRINITY_DN24792_c0_g1		0	13.3931	-6.1338	0.044424	0.99173
JY71_2_TRINITY_DN21129_c0_g1	3-isopropylmalate/(R)-2-methylmalate dehydratase large subunit [EC:4.2.1.33 4.2.1.35]	0	13.3931	-6.1338	0.044424	0.99173
JY71_3_TRINITY_DN20488_c0_g1	Modules of approx. 90-100 residues found at the C-terminus of GH17 or GH72 enzymatic modules and also sometimes isolated. CBM43 modules sometimes carry a C-terminal membrane anchor. The beta-1,3-glucan binding function has been demonstrated with the olive pollen protein Ole e 10.long-chain acyl-CoA synthetase	0	13.3931	-6.1338	0.044424	0.99173
JY73_3_TRINITY_DN21386_c0_g1	N-acetyl-gamma-glutamyl-phosphate reductase	0	13.3931	-6.1338	0.044424	0.99173
JY73_3_TRINITY_DN21547_c0_g1	isovaleryl-CoA dehydrogenase	0	13.3931	-6.1338	0.044424	0.99173
JY81_1_TRINITY_DN71272_c0_g1		0	13.3931	-6.1338	0.044424	0.99173
JY81_2_TRINITY_DN46394_c0_g1	protein LTV1	0	13.3931	-6.1338	0.044424	0.99173
JY71_3_TRINITY_DN26828_c1_g1		0	13.3277	-6.1337	0.0092699	0.99173
JY21_2_TRINITY_DN32255_c0_g1	;DNA photolyase;-	0	13.3489	-6.1333	0.021898	0.99173
JY83_2_TRINITY_DN45191_c1_g2	;aspartic-type endopeptidase activity;phytepsin	0	13.3489	-6.1333	0.021898	0.99173
JY51_1_TRINITY_DN20757_c0_g1	cellulose synthase (EC 2.4.1.12); chitin synthase (EC 2.4.1.16); dolichyl-phosphate beta-D-mannosyltransferase (EC 2.4.1.83); dolichyl-phosphate beta-glucosyltransferase (EC 2.4.1.117); N-acetylglucosaminyltransferase (EC 2.4.1.-); N-acetylgalactosaminyltransferase (EC 2.4.1.-); hyaluronan synthase (EC 2.4.1.212); chitin oligosaccharide synthase (EC 2.4.1.-); beta-1,3-glucan synthase (EC 2.4.1.34…	0	13.3126	-6.1332	0.020608	0.99173
JY73_3_TRINITY_DN17983_c0_g1		0	13.2669	-6.1318	0.020402	0.99173
JY53_1_TRINITY_DN30612_c0_g1		0	13.3237	-6.1316	0.020867	0.99173
JY13_3_TRINITY_DN20614_c0_g1	;acyl-[acyl-carrier-protein] desaturase activity;acyl-[acyl-carrier-protein] desaturase [EC:1.14.19.2 1.14.19.11 1.14.19.26]	0	13.2846	-6.1313	0.0084512	0.99173
JY43_1_TRINITY_DN45604_c0_g1		0	13.278	-6.131	0.009126	0.99173
JY53_3_TRINITY_DN20870_c0_g1		0	13.3625	-6.1304	0.023096	0.99173
JY83_2_TRINITY_DN43239_c6_g2		0	13.2563	-6.1295	0.020397	0.99173
JY11_3_TRINITY_DN15042_c0_g1	large subunit ribosomal protein L11	0	13.2763	-6.1286	0.020739	0.99173
JY53_2_TRINITY_DN14710_c0_g1	xyloglucan:xyloglucosyltransferase (EC 2.4.1.207); keratan-sulfate endo-1,4-beta-galactosidase (EC 3.2.1.103); endo-1,3-beta-glucanase / laminarinase (EC 3.2.1.39); endo-1,3(4)-beta-glucanase (EC 3.2.1.6); licheninase (EC 3.2.1.73); beta-agarase (EC 3.2.1.81); kappa-carrageenase (EC 3.2.1.83); xyloglucanase (EC 3.2.1.151); endo-beta-1,3-galactanase (EC 3.2.1.181); [retaining] beta-porphyranase (E…	0	13.2458	-6.1273	0.020467	0.99173
JY11_2_TRINITY_DN17662_c0_g1	;Belongs to the peptidase C19 family;ubiquitin carboxyl-terminal hydrolase 10	0	13.2048	-6.1265	0.02076	0.99173
JY21_1_TRINITY_DN30679_c0_g1	;metal cluster binding;-	0	13.2568	-6.1258	0.0093355	0.99173
JY51_3_TRINITY_DN43735_c0_g1		0	13.2893	-6.1257	0.0086138	0.99173
JY71_3_TRINITY_DN27612_c0_g3		0	13.229	-6.1255	0.020824	0.99173
JY61_2_TRINITY_DN39198_c0_g1	bud site selection protein 31	0	13.2401	-6.1239	0.020898	0.99173
JY33_3_TRINITY_DN17160_c0_g1	N-acetyllactosaminide beta-1,3-N-acetylglucosaminyltransferase (EC 2.4.1.149); Glycoprotein-N-acetylgalactosamine 3-beta-galactosyltransferase (EC 2.4.1.122); fucose-specific beta-1,3-N-acetylglucosaminyltransferase (EC 2.4.1.-); globotriosylceramide beta-1,3-GalNAc transferase (EC 2.4.1.79); chondroitin synthase (beta-1,3-GlcUA and beta-1,4-GalNAc transferase (EC 2.4.1.175); chondroitin beta-1,3…	0	13.3072	-6.1236	0.023635	0.99173
JY83_2_TRINITY_DN44909_c0_g1	natural resistance-associated macrophage protein 2	0	13.3004	-6.1232	0.0098742	0.99173
JY13_2_TRINITY_DN8052_c0_g1	heat shock transcription factor, other eukaryote	0	13.2938	-6.1231	0.010463	0.99173
JY53_3_TRINITY_DN16175_c0_g1	Created from reading Schallus et al (2008) Mol Biol Cell. 19:3404-3414 [PMID: 18524852] and finding related domains attached to various glycosidases.	0	13.2766	-6.1224	0.025554	0.99173
JY11_3_TRINITY_DN19377_c0_g4	small subunit ribosomal protein S7e	0	13.2511	-6.1222	0.021402	0.99173
JY13_3_TRINITY_DN3579_c0_g1		0	13.1233	-6.1207	0.023234	0.99173
JY13_1_TRINITY_DN16277_c0_g1		0	13.2684	-6.1204	0.02347	0.99173
JY13_2_TRINITY_DN19384_c0_g1	anaphase-promoting complex subunit 3	0	13.2034	-6.1184	0.021718	0.99173
JY13_1_TRINITY_DN14103_c0_g1	intron-binding protein aquarius	0	13.1843	-6.1158	0.00909	0.99173
JY53_2_TRINITY_DN18213_c0_g1	small subunit ribosomal protein S8e	0	13.2102	-6.1156	0.0098029	0.99173
JY61_3_TRINITY_DN39374_c0_g1	alpha-amylase (EC 3.2.1.1); pullulanase (EC 3.2.1.41); cyclomaltodextrin glucanotransferase (EC 2.4.1.19); cyclomaltodextrinase (EC 3.2.1.54); trehalose-6-phosphate hydrolase (EC 3.2.1.93); oligo-alpha-glucosidase (EC 3.2.1.10); maltogenic amylase (EC 3.2.1.133); neopullulanase (EC 3.2.1.135); alpha-glucosidase (EC 3.2.1.20); maltotetraose-forming alpha-amylase (EC 3.2.1.60); isoamylase (EC 3.2.1…	0	13.2213	-6.1153	0.023697	0.99173
JY83_2_TRINITY_DN40934_c0_g1	;phosphoribosylglycinamide formyltransferase activity;formyltetrahydrofolate deformylase	0	13.1092	-6.1131	0.021171	0.99173
JY11_3_TRINITY_DN18296_c0_g1	translation initiation factor 3 subunit B	0	13.1002	-6.1124	0.020805	0.99173
JY33_3_TRINITY_DN14491_c0_g1	;Thioredoxin-like 3-1, chloroplastic;-	0	13.1763	-6.1109	0.0092163	0.99173
JY63_3_TRINITY_DN43759_c3_g1		0	13.1939	-6.1095	0.013159	0.99173
JY11_3_TRINITY_DN15856_c0_g1	splicing factor 3B subunit 5	0	13.0791	-6.1079	0.021051	0.99173
JY53_3_TRINITY_DN20165_c0_g2	beta-1,3-galactosyl-O-glycosyl-glycoprotein beta-1,6-N-acetylglucosaminyltransferase (EC 2.4.1.102); N-acetyllactosaminide beta-1,6-N-acetylglucosaminyltransferase (EC 2.4.1.150); protein O-beta-xylosyltransferase (EC 2.4.2.26); UDP-GlcA:arabinogalactan beta-glucuronosyltransferase (EC 2.4.1.-);modification-dependent protein catabolic process;E3 ubiquitin-protein ligase SIAH1	0	13.1577	-6.1068	0.025663	0.99173
JY31_2_TRINITY_DN22751_c0_g1		0	13.0816	-6.1063	0.0085978	0.99173
JY53_3_TRINITY_DN21584_c2_g1		0.365793	25.5307	-6.1063	0.0053521	0.99173
JY33_1_TRINITY_DN22217_c0_g1	polygalacturonase (EC 3.2.1.15); exo-polygalacturonase (EC 3.2.1.67); exo-polygalacturonosidase (EC 3.2.1.82); rhamnogalacturonase (EC 3.2.1.171); rhamnogalacturonan alpha-1,2-galacturonohydrolase (EC 3.2.1.173); xylogalacturonan hydrolase (EC 3.2.1.-)enolase	0	13.1271	-6.1052	0.024252	0.99173
JY11_2_TRINITY_DN4562_c0_g1	Laccase / p-diphenol:oxygen oxidoreductase / ferroxidase (EC 1.10.3.2); ; ferroxidase (EC 1.10.3.-); Laccase-like multicopper oxidase (EC 1.10.3.-)[acyl-carrier-protein] S-malonyltransferase	0	13.0883	-6.1032	0.045261	0.99173
JY21_3_TRINITY_DN48825_c0_g1	glutathionyl-hydroquinone reductase	0	13.0883	-6.1032	0.045261	0.99173
JY31_1_TRINITY_DN23966_c1_g1		0	13.0883	-6.1032	0.045261	0.99173
JY31_2_TRINITY_DN21261_c0_g1	NADH dehydrogenase (ubiquinone) 1 alpha subcomplex subunit 5	0	13.0883	-6.1032	0.045261	0.99173
JY31_3_TRINITY_DN22307_c0_g3	transcription initiation factor TFIID subunit 5	0	13.0883	-6.1032	0.045261	0.99173
JY33_1_TRINITY_DN21078_c0_g1	lysyl-tRNA synthetase, class II	0	13.0883	-6.1032	0.045261	0.99173
JY33_3_TRINITY_DN15753_c0_g1	;YrdC domain-containing protein;L-threonylcarbamoyladenylate synthase	0	13.0883	-6.1032	0.045261	0.99173
JY33_3_TRINITY_DN21410_c0_g1	cellulose synthase (EC 2.4.1.12); chitin synthase (EC 2.4.1.16); dolichyl-phosphate beta-D-mannosyltransferase (EC 2.4.1.83); dolichyl-phosphate beta-glucosyltransferase (EC 2.4.1.117); N-acetylglucosaminyltransferase (EC 2.4.1.-); N-acetylgalactosaminyltransferase (EC 2.4.1.-); hyaluronan synthase (EC 2.4.1.212); chitin oligosaccharide synthase (EC 2.4.1.-); beta-1,3-glucan synthase (EC 2.4.1.34…	0	13.0883	-6.1032	0.045261	0.99173
JY41_3_TRINITY_DN60568_c2_g1		0	13.0883	-6.1032	0.045261	0.99173
JY51_1_TRINITY_DN16255_c0_g1	cryptochrome	0	13.0883	-6.1032	0.045261	0.99173
JY51_2_TRINITY_DN16304_c0_g1	phosphomethylpyrimidine synthase	0	13.0883	-6.1032	0.045261	0.99173
JY51_3_TRINITY_DN18524_c0_g1		0	13.0883	-6.1032	0.045261	0.99173
JY53_3_TRINITY_DN18966_c3_g3		0	13.0883	-6.1032	0.045261	0.99173
JY63_1_TRINITY_DN36058_c0_g1		0	13.0883	-6.1032	0.045261	0.99173
JY73_1_TRINITY_DN25740_c0_g1	cytochrome P450 family 93 subfamily A	0	13.0883	-6.1032	0.045261	0.99173
JY73_2_TRINITY_DN20225_c0_g1	large subunit ribosomal protein L34	0	13.0883	-6.1032	0.045261	0.99173
JY81_2_TRINITY_DN60077_c4_g6		0	13.0883	-6.1032	0.045261	0.99173
JY83_2_TRINITY_DN44148_c1_g1		0	13.0883	-6.1032	0.045261	0.99173
JY83_3_TRINITY_DN30244_c0_g1	;protein modification by small protein conjugation;peroxin-4	0	13.0883	-6.1032	0.045261	0.99173
JY63_3_TRINITY_DN35162_c0_g1	fructose-1,6-bisphosphatase I	0.334879	25.3385	-6.1028	0.006026	0.99173
JY81_2_TRINITY_DN50184_c9_g1		0	12.9783	-6.1021	0.022126	0.99173
JY33_2_TRINITY_DN38244_c0_g1	glutathione S-transferase	0	12.9759	-6.1018	0.021463	0.99173
JY43_1_TRINITY_DN5626_c0_g1		0	13.1146	-6.1013	0.011573	0.99173
JY33_2_TRINITY_DN4095_c0_g1	homeobox-leucine zipper protein	0	13.0605	-6.1009	0.0088724	0.99173
JY63_2_TRINITY_DN42447_c1_g2	Modules of approx. 90-100 residues found at the C-terminus of GH17 or GH72 enzymatic modules and also sometimes isolated. CBM43 modules sometimes carry a C-terminal membrane anchor. The beta-1,3-glucan binding function has been demonstrated with the olive pollen protein Ole e 10.	0.332788	25.3875	-6.1007	0.014032	0.99173
JY11_2_TRINITY_DN16194_c0_g1		0	12.9893	-6.1005	0.021547	0.99173
JY53_1_TRINITY_DN28255_c10_g5		0.334879	25.4067	-6.0997	0.033091	0.99173
JY41_2_TRINITY_DN58408_c4_g1		0	13.0718	-6.0982	0.023918	0.99173
JY71_3_TRINITY_DN23090_c0_g1		0	13.0718	-6.0982	0.023918	0.99173
JY11_1_TRINITY_DN18790_c0_g1		0	13.0115	-6.097	0.02177	0.99173
JY31_1_TRINITY_DN24248_c1_g1	RNA polymerase II-associated protein 2	0	13.0635	-6.0965	0.025164	0.99173
JY73_3_TRINITY_DN20194_c0_g1		0	13.0049	-6.0964	0.0092685	0.99173
JY41_1_TRINITY_DN49630_c0_g1		0	13.0225	-6.0954	0.022683	0.99173
JY53_3_TRINITY_DN16526_c0_g1	heme o synthase	0	13.0329	-6.0951	0.024983	0.99173
JY61_1_TRINITY_DN43769_c2_g2	xyloglucan:xyloglucosyltransferase (EC 2.4.1.207); keratan-sulfate endo-1,4-beta-galactosidase (EC 3.2.1.103); endo-1,3-beta-glucanase / laminarinase (EC 3.2.1.39); endo-1,3(4)-beta-glucanase (EC 3.2.1.6); licheninase (EC 3.2.1.73); beta-agarase (EC 3.2.1.81); kappa-carrageenase (EC 3.2.1.83); xyloglucanase (EC 3.2.1.151); endo-beta-1,3-galactanase (EC 3.2.1.181); [retaining] beta-porphyranase (E…	0	12.9442	-6.095	0.021227	0.99173
JY83_2_TRINITY_DN43611_c1_g2	DNA-directed RNA polymerases I, II, and III subunit RPABC3	0	13.0155	-6.0946	0.02807	0.99173
JY13_2_TRINITY_DN18273_c0_g1		0	12.9684	-6.0941	0.0094636	0.99173
JY33_1_TRINITY_DN22792_c0_g1		0	12.9641	-6.094	0.021599	0.99173
JY43_1_TRINITY_DN39381_c0_g1		0	12.966	-6.0937	0.0091635	0.99173
JY43_3_TRINITY_DN42698_c0_g1		0	12.9752	-6.0922	0.02205	0.99173
JY23_1_TRINITY_DN44057_c1_g1		0	12.9145	-6.0917	0.0092132	0.99173
JY41_3_TRINITY_DN62496_c0_g1		0	12.9858	-6.09	0.025444	0.99173
JY53_3_TRINITY_DN20830_c0_g1		0	12.9858	-6.09	0.025444	0.99173
JY53_1_TRINITY_DN28141_c0_g1		0	12.882	-6.0897	0.021454	0.99173
JY61_1_TRINITY_DN43667_c0_g1	proteasome component ECM29	0	12.919	-6.0886	0.0094675	0.99173
JY53_3_TRINITY_DN35240_c0_g1		0	12.8523	-6.0869	0.0095876	0.99173
JY11_3_TRINITY_DN16400_c0_g1	cysteine-rich PDZ-binding protein	0	12.9281	-6.0867	0.013029	0.99173
JY53_2_TRINITY_DN33897_c0_g1		0	12.8848	-6.0867	0.0095668	0.99173
JY11_2_TRINITY_DN16943_c0_g1		0	12.9611	-6.0863	0.046274	0.99173
JY11_2_TRINITY_DN20154_c0_g1	U3 small nucleolar RNA-associated protein 4	0	12.9611	-6.0863	0.046274	0.99173
JY33_1_TRINITY_DN23278_c6_g2		0	12.9611	-6.0863	0.046274	0.99173
JY53_2_TRINITY_DN16978_c0_g1		0	12.9611	-6.0863	0.046274	0.99173
JY53_2_TRINITY_DN20166_c0_g1	transketolase	0	12.9611	-6.0863	0.046274	0.99173
JY53_3_TRINITY_DN19305_c0_g1		0	12.9611	-6.0863	0.046274	0.99173
JY53_3_TRINITY_DN21672_c0_g2	zinc finger protein-like protein	0	12.9611	-6.0863	0.046274	0.99173
JY61_3_TRINITY_DN39310_c10_g1	essential nuclear protein 1	0	12.9611	-6.0863	0.046274	0.99173
JY63_3_TRINITY_DN44563_c1_g4	translation initiation factor 5	0	12.9611	-6.0863	0.046274	0.99173
JY71_1_TRINITY_DN20663_c0_g1	large subunit ribosomal protein L31	0	12.9611	-6.0863	0.046274	0.99173
JY71_1_TRINITY_DN23295_c0_g2	alpha-mannosidase (EC 3.2.1.24); mannosyl-oligosaccharide alpha-1,2-mannosidase (EC 3.2.1.113); mannosyl-oligosaccharide alpha-1,3-1,6-mannosidase (EC 3.2.1.114); mannosyl-oligosaccharide alpha-1,3-mannosidase (EC 3.2.1.207); mannosyl-oligosaccharide alpha-1,6-mannosidase / exo-alpha-1,6-mannosidase (EC 3.2.1.163)20S proteasome subunit alpha 5	0	12.9611	-6.0863	0.046274	0.99173
JY73_2_TRINITY_DN16311_c0_g2	proline dehydrogenase	0	12.9611	-6.0863	0.046274	0.99173
JY83_2_TRINITY_DN48209_c4_g1		0	12.9611	-6.0863	0.046274	0.99173
JY61_2_TRINITY_DN47251_c0_g1	KUP system potassium uptake protein	0	12.9693	-6.0862	0.024931	0.99173
JY21_3_TRINITY_DN49327_c0_g2	alpha-galactosidase (EC 3.2.1.22); alpha-N-acetylgalactosaminidase (EC 3.2.1.49); stachyose synthase (EC 2.4.1.67); raffinose synthase (EC 2.4.1.82) ; raffinose exo-alpha-1,6-galactosidase (EC 3.2.1.-)	0	12.95	-6.0858	0.023901	0.99173
JY33_2_TRINITY_DN15185_c0_g1	L-asparaginase / beta-aspartyl-peptidase [EC:3.5.1.1 3.4.19.5]	0	12.9018	-6.0858	0.022196	0.99173
JY51_2_TRINITY_DN3871_c0_g1		0	12.9192	-6.0858	0.0093993	0.99173
JY71_2_TRINITY_DN23101_c0_g1		0	12.9192	-6.0858	0.0093993	0.99173
JY83_1_TRINITY_DN66729_c0_g1	;Protein of unknown function (DUF1279);-	0	12.9284	-6.084	0.012017	0.99173
JY11_3_TRINITY_DN17785_c0_g1	general transcription factor 3C polypeptide 3 (transcription factor C subunit 4)	0	12.8502	-6.0828	0.021625	0.99173
JY81_3_TRINITY_DN88736_c1_g2	large subunit ribosomal protein L8e	0	12.8613	-6.0808	0.010131	0.99173
JY61_2_TRINITY_DN37415_c0_g1	;protein import into mitochondrial matrix;mitochondrial import inner membrane translocase subunit TIM22	0	12.7904	-6.0794	0.0097123	0.99173
JY31_2_TRINITY_DN21352_c0_g1	The granular starch-binding function has been demonstrated in several cases. Interact strongly with cyclodextrins. Often designated as starch-binding domains (SBD).	0	12.812	-6.0792	0.010032	0.99173
JY73_3_TRINITY_DN6902_c0_g1		0	12.8229	-6.0791	0.010511	0.99173
JY21_1_TRINITY_DN40604_c2_g1	LRR receptor-like serine/threonine-protein kinase FLS2	0	12.829	-6.0781	0.02222	0.99173
JY13_1_TRINITY_DN17606_c0_g1	histidinol-phosphate aminotransferase	0	12.808	-6.0763	0.022051	0.99173
JY13_1_TRINITY_DN18426_c0_g1	nucleolar GTP-binding protein	0	12.8641	-6.0756	0.0099369	0.99173
JY61_2_TRINITY_DN45102_c4_g4		0	12.7775	-6.0751	0.021768	0.99173
JY31_1_TRINITY_DN18842_c0_g1		0	12.8446	-6.0747	0.027588	0.99173
JY31_1_TRINITY_DN15570_c0_g1	signal peptide peptidase-like 2B	0	12.7365	-6.0744	0.021998	0.99173
JY33_1_TRINITY_DN5661_c0_g1	apyrase	0	12.8669	-6.0744	0.029043	0.99173
JY71_3_TRINITY_DN21691_c0_g1	;Lys63-specific deubiquitinase activity;deubiquitinase DESI2	0	12.7365	-6.0744	0.021998	0.99173
JY31_1_TRINITY_DN45208_c0_g1	nucleolar GTP-binding protein	0	12.7909	-6.0737	0.0092048	0.99173
JY51_1_TRINITY_DN22310_c0_g2	proline dehydrogenase	0	12.8168	-6.0732	0.0092459	0.99173
JY33_2_TRINITY_DN27164_c4_g1		0	12.7669	-6.0728	0.021966	0.99173
JY41_3_TRINITY_DN58370_c0_g1	UDP-Xyl: (mannosyl) glucuronoxylomannan/galactoxylomannan beta-1,2-xylosyltransferase (EC 2.4.2.-); UDP-Glc: protein O-beta-glucosyltransferase (EC 2.4.1.-); UDP-Xyl: protein O-beta-xylosyltransferase (EC 2.4.2.-)isocitrate dehydrogenase	0	12.8363	-6.0725	0.024813	0.99173
JY51_2_TRINITY_DN15959_c0_g1		0	12.8363	-6.0725	0.024813	0.99173
JY41_1_TRINITY_DN49651_c0_g1	1,3-beta-glucan synthase (EC 2.4.1.34)callose synthase	0	12.8412	-6.0718	0.029015	0.99173
JY81_1_TRINITY_DN74432_c7_g1		0	12.8019	-6.0708	0.0096298	0.99173
JY11_1_TRINITY_DN32254_c0_g1	;endonuclease activity;-	0	12.7589	-6.0682	0.0091915	0.99173
JY71_1_TRINITY_DN23934_c0_g1	pectin acetylesterase (EC 3.1.1.-);Hydrolyzes acetyl esters in homogalacturonan regions of pectin. In type I primary cell wall, galacturonic acid residues of pectin can be acetylated at the O-2 and O-3 positions. Decreasing the degree of acetylation of pectin gels in vitro alters their physical properties;O-palmitoleoyl-L-serine hydrolase	0	12.7892	-6.0673	0.02508	0.99173
JY81_1_TRINITY_DN74805_c0_g2	;GDP-fucose protein O-fucosyltransferase;-	0	12.6661	-6.067	0.022985	0.99173
JY51_3_TRINITY_DN19700_c0_g1	alpha-mannosidase (EC 3.2.1.113)26S proteasome regulatory subunit T6	0	12.7355	-6.0665	0.022472	0.99173
JY11_3_TRINITY_DN19851_c0_g1	UDP-glucuronate 4-epimerase	0	12.781	-6.0654	0.024936	0.99173
JY53_2_TRINITY_DN11173_c0_g1	;This protein is one of the early assembly proteins of the 50S ribosomal subunit, although it is not seen to bind rRNA by itself. It is important during the early stages of 50S assembly;large subunit ribosomal protein L13	0	12.781	-6.0654	0.024936	0.99173
JY53_3_TRINITY_DN33689_c0_g1		0	12.7466	-6.0647	0.02332	0.99173
JY41_1_TRINITY_DN37705_c0_g1		0	12.6077	-6.0645	0.02881	0.99173
JY61_2_TRINITY_DN43356_c4_g1	26S proteasome regulatory subunit N12	0	12.7504	-6.0645	0.031271	0.99173
JY83_2_TRINITY_DN41416_c1_g1	ATP-dependent RNA helicase DDX5/DBP2	0	12.6531	-6.0644	0.022148	0.99173
JY11_1_TRINITY_DN18528_c0_g1	amidase	0	12.7727	-6.0637	0.027387	0.99173
JY51_2_TRINITY_DN9983_c0_g1		0	12.6882	-6.0634	0.022348	0.99173
JY21_2_TRINITY_DN37447_c3_g2		0	12.7551	-6.0629	0.010361	0.99173
JY83_3_TRINITY_DN46201_c0_g1		0	12.7422	-6.0621	0.025384	0.99173
JY13_1_TRINITY_DN8585_c0_g1	isoamyl acetate esterase	2.67903	179.366	-6.0619	0.012517	0.99173
JY51_1_TRINITY_DN19159_c0_g1		0	12.7139	-6.0612	0.026299	0.99173
JY73_2_TRINITY_DN22335_c2_g1		1.33952	90.0368	-6.0607	0.0030509	0.99173
JY13_3_TRINITY_DN20127_c1_g1	alpha-mannosidase (EC 3.2.1.113)26S proteasome regulatory subunit T1	0	12.7271	-6.0601	0.010943	0.99173
JY11_2_TRINITY_DN16820_c0_g1	nucleolar protein 12	0	12.7033	-6.06	0.046976	0.99173
JY13_1_TRINITY_DN18771_c1_g1	oligosaccharyltransferase complex subunit beta	0	12.7033	-6.06	0.046976	0.99173
JY13_1_TRINITY_DN20691_c1_g2		0	12.7033	-6.06	0.046976	0.99173
JY13_2_TRINITY_DN19809_c0_g1	syntaxin of plants SYP5	0	12.7033	-6.06	0.046976	0.99173
JY13_3_TRINITY_DN21564_c3_g1		0	12.7033	-6.06	0.046976	0.99173
JY13_3_TRINITY_DN37010_c0_g1	glutamyl-tRNA reductase	0	12.7033	-6.06	0.046976	0.99173
JY23_3_TRINITY_DN54170_c4_g1		0	12.7033	-6.06	0.046976	0.99173
JY31_1_TRINITY_DN24255_c0_g2	;Aux IAA proteins are short-lived transcriptional factors that function as repressors of early auxin response genes at low auxin concentrations;	0	12.7033	-6.06	0.046976	0.99173
JY31_1_TRINITY_DN25295_c0_g1	phosphoenolpyruvate carboxykinase (ATP)	0	12.7033	-6.06	0.046976	0.99173
JY33_3_TRINITY_DN21710_c0_g1	;regulation of response to stimulus;-	0	12.7033	-6.06	0.046976	0.99173
JY41_3_TRINITY_DN55973_c5_g1	;Thioredoxin H-type;thioredoxin 1	0	12.7033	-6.06	0.046976	0.99173
JY51_2_TRINITY_DN15773_c0_g1	nucleolar protein 15	0	12.7033	-6.06	0.046976	0.99173
JY53_3_TRINITY_DN15314_c0_g1		0	12.7033	-6.06	0.046976	0.99173
JY53_3_TRINITY_DN18420_c0_g3		0	12.7033	-6.06	0.046976	0.99173
JY53_3_TRINITY_DN19103_c0_g1	transcription elongation factor SPT5	0	12.7033	-6.06	0.046976	0.99173
JY61_3_TRINITY_DN40409_c0_g1	beta-galactosidase (EC 3.2.1.23); exo-beta-glucosaminidase (EC 3.2.1.165); exo-beta-1,4-galactanase (EC 3.2.1.-); beta-1,3-galactosidase (EC 3.2.1.-)	0	12.7033	-6.06	0.046976	0.99173
JY71_2_TRINITY_DN21857_c2_g1	alpha-galactosidase (EC 3.2.1.22); alpha-N-acetylgalactosaminidase (EC 3.2.1.49); stachyose synthase (EC 2.4.1.67); raffinose synthase (EC 2.4.1.82) ; raffinose exo-alpha-1,6-galactosidase (EC 3.2.1.-)Ras-related protein Rab-1A	0	12.7033	-6.06	0.046976	0.99173
JY73_3_TRINITY_DN17392_c0_g1	N-acetyllactosaminide beta-1,3-N-acetylglucosaminyltransferase (EC 2.4.1.149); Glycoprotein-N-acetylgalactosamine 3-beta-galactosyltransferase (EC 2.4.1.122); fucose-specific beta-1,3-N-acetylglucosaminyltransferase (EC 2.4.1.-); globotriosylceramide beta-1,3-GalNAc transferase (EC 2.4.1.79); chondroitin synthase (beta-1,3-GlcUA and beta-1,4-GalNAc transferase (EC 2.4.1.175); chondroitin beta-1,3…	0	12.7033	-6.06	0.046976	0.99173
JY53_1_TRINITY_DN23210_c0_g1		0	12.632	-6.0597	0.022115	0.99173
JY11_2_TRINITY_DN15226_c0_g1	alpha-amylase (EC 3.2.1.1); pullulanase (EC 3.2.1.41); cyclomaltodextrin glucanotransferase (EC 2.4.1.19); cyclomaltodextrinase (EC 3.2.1.54); trehalose-6-phosphate hydrolase (EC 3.2.1.93); oligo-alpha-glucosidase (EC 3.2.1.10); maltogenic amylase (EC 3.2.1.133); neopullulanase (EC 3.2.1.135); alpha-glucosidase (EC 3.2.1.20); maltotetraose-forming alpha-amylase (EC 3.2.1.60); isoamylase (EC 3.2.1…	0	12.6778	-6.0584	0.011077	0.99173
JY23_1_TRINITY_DN42439_c2_g1	;S-adenosylmethionine decarboxylase;S-adenosylmethionine decarboxylase	0	12.7256	-6.0584	0.026964	0.99173
JY23_3_TRINITY_DN54226_c6_g1		0	12.7256	-6.0584	0.026964	0.99173
JY11_2_TRINITY_DN20187_c0_g2	heterogeneous nuclear ribonucleoprotein A1/A3	0	12.6951	-6.0569	0.025734	0.99173
JY63_1_TRINITY_DN66189_c0_g1		0	12.5804	-6.0566	0.022438	0.99173
JY71_2_TRINITY_DN43621_c0_g1		0	12.6131	-6.056	0.0094459	0.99173
JY21_3_TRINITY_DN43364_c0_g1	tRNA (cytidine/uridine-2'-O-)-methyltransferase	0	12.6046	-6.0554	0.022554	0.99173
JY21_1_TRINITY_DN40930_c3_g3		0	12.6974	-6.0552	0.011556	0.99173
JY43_3_TRINITY_DN51212_c0_g1		0	12.6433	-6.0552	0.0099518	0.99173
JY71_1_TRINITY_DN23949_c0_g1	EIX receptor 1/2	0	12.6868	-6.0549	0.025112	0.99173
JY61_3_TRINITY_DN41077_c4_g1		0	12.5507	-6.054	0.010455	0.99173
JY73_3_TRINITY_DN16627_c0_g1		0	12.6176	-6.0528	0.0096841	0.99173
JY83_2_TRINITY_DN44194_c5_g1	;ATP synthase subunit alpha;F-type H+/Na+-transporting ATPase subunit alpha [EC:7.1.2.2 7.2.2.1]	61.8986	4105.24	-6.0512	0.0076638	0.99173
JY73_1_TRINITY_DN29622_c0_g1		0	12.4991	-6.0507	0.014342	0.99173
JY31_1_TRINITY_DN25358_c0_g1	;N6-methyladenosine-containing RNA binding;YTH domain-containing family protein	0	12.5896	-6.0501	0.023266	0.99173
JY41_3_TRINITY_DN62371_c1_g2	CCR4-NOT transcription complex subunit 4	0	12.6329	-6.0497	0.011348	0.99173
JY53_1_TRINITY_DN31159_c1_g9		0	12.4772	-6.0497	0.026975	0.99173
JY13_1_TRINITY_DN1636_c0_g1	;oxidoreductase activity, acting on CH-OH group of donors;-	0	12.6397	-6.0496	0.025238	0.99173
JY31_2_TRINITY_DN18169_c0_g1		0	12.6397	-6.0496	0.025238	0.99173
JY41_3_TRINITY_DN64748_c0_g1	P-type Ca2+ transporter type 2C	0	12.5253	-6.0487	0.010297	0.99173
JY43_2_TRINITY_DN37096_c0_g2	activating signal cointegrator complex subunit 1	0	12.579	-6.0477	0.023985	0.99173
JY21_1_TRINITY_DN41691_c2_g1	;regulation of transcription by RNA polymerase III;general transcription factor 3C polypeptide 3 (transcription factor C subunit 4)	0	12.538	-6.0471	0.022571	0.99173
JY53_2_TRINITY_DN13227_c0_g1		0	12.5147	-6.0459	0.0098441	0.99173
JY43_3_TRINITY_DN41829_c0_g1		0.332788	24.5096	-6.0458	0.016851	0.99173
JY81_3_TRINITY_DN92129_c2_g1	;Ribosomal protein S12/S23;small subunit ribosomal protein S12	0	12.4561	-6.0456	0.024062	0.99173
JY31_1_TRINITY_DN20422_c0_g1		0	12.5684	-6.0454	0.025131	0.99173
JY13_1_TRINITY_DN6614_c0_g1		0	12.5274	-6.0447	0.022852	0.99173
JY33_3_TRINITY_DN19323_c0_g1	pectin acetylesterase (EC 3.1.1.-);Hydrolyzes acetyl esters in homogalacturonan regions of pectin. In type I primary cell wall, galacturonic acid residues of pectin can be acetylated at the O-2 and O-3 positions. Decreasing the degree of acetylation of pectin gels in vitro alters their physical properties;O-palmitoleoyl-L-serine hydrolase	0	12.5882	-6.0447	0.010228	0.99173
JY51_2_TRINITY_DN23263_c1_g1	beta-1,3-glucanase (EC 3.2.1.39)	0	12.5926	-6.0443	0.025391	0.99173
JY11_2_TRINITY_DN13460_c0_g1		0	12.4864	-6.0441	0.022543	0.99173
JY23_1_TRINITY_DN36054_c0_g1		0	12.5432	-6.0435	0.023257	0.99173
JY31_1_TRINITY_DN18524_c0_g1	homeobox-leucine zipper protein	0	12.4759	-6.0417	0.022581	0.99173
JY41_3_TRINITY_DN58496_c0_g2		0	12.4264	-6.041	0.024255	0.99173
JY51_1_TRINITY_DN19271_c0_g1	;NAC domain-containing protein 21;-	0	12.4893	-6.0405	0.009981	0.99173
JY83_2_TRINITY_DN41445_c0_g1	xyloglucan:xyloglucosyltransferase (EC 2.4.1.207); keratan-sulfate endo-1,4-beta-galactosidase (EC 3.2.1.103); endo-1,3-beta-glucanase / laminarinase (EC 3.2.1.39); endo-1,3(4)-beta-glucanase (EC 3.2.1.6); licheninase (EC 3.2.1.73); beta-agarase (EC 3.2.1.81); kappa-carrageenase (EC 3.2.1.83); xyloglucanase (EC 3.2.1.151); endo-beta-1,3-galactanase (EC 3.2.1.181); [retaining] beta-porphyranase (E…	0	12.5063	-6.0398	0.023886	0.99173
JY53_2_TRINITY_DN42928_c0_g1	;ubiquitinyl hydrolase activity;	0	12.457	-6.0379	0.0097016	0.99173
JY11_3_TRINITY_DN16929_c0_g1	epsin	0	12.529	-6.0372	0.048255	0.99173
JY11_3_TRINITY_DN20604_c0_g1	melanoma-associated antigen	0	12.529	-6.0372	0.048255	0.99173
JY13_1_TRINITY_DN21290_c0_g1		0	12.529	-6.0372	0.048255	0.99173
JY13_3_TRINITY_DN21291_c0_g1	asparagine synthase (glutamine-hydrolysing)	0	12.529	-6.0372	0.048255	0.99173
JY23_2_TRINITY_DN35948_c0_g2	beta-L-arabinofuranosidase (EC 3.2.1.185)tubulin beta	0	12.529	-6.0372	0.048255	0.99173
JY31_1_TRINITY_DN23169_c0_g1	;Clathrin is the major protein of the polyhedral coat of coated pits and vesicles;-	0	12.529	-6.0372	0.048255	0.99173
JY43_2_TRINITY_DN38030_c1_g1		0	12.529	-6.0372	0.048255	0.99173
JY43_2_TRINITY_DN43571_c0_g1	THO complex subunit 2	0	12.529	-6.0372	0.048255	0.99173
JY51_3_TRINITY_DN21080_c0_g1	cohesin complex subunit SA-1/2	0	12.529	-6.0372	0.048255	0.99173
JY53_1_TRINITY_DN49794_c0_g1		0	12.529	-6.0372	0.048255	0.99173
JY53_2_TRINITY_DN13498_c0_g1		0	12.529	-6.0372	0.048255	0.99173
JY53_2_TRINITY_DN15319_c0_g1	;Hypoxia induced protein conserved region;-	0	12.529	-6.0372	0.048255	0.99173
JY53_2_TRINITY_DN17785_c0_g1	;Cinnamoyl-CoA reductase;cinnamoyl-CoA reductase	0	12.529	-6.0372	0.048255	0.99173
JY53_2_TRINITY_DN17958_c0_g1	;translational elongation;large subunit ribosomal protein LP2	0	12.529	-6.0372	0.048255	0.99173
JY53_2_TRINITY_DN18989_c0_g1	ATP-dependent RNA helicase DDX18/HAS1	0	12.529	-6.0372	0.048255	0.99173
JY53_2_TRINITY_DN19201_c0_g1	glycerate dehydrogenase	0	12.529	-6.0372	0.048255	0.99173
JY53_3_TRINITY_DN19141_c1_g1		0	12.529	-6.0372	0.048255	0.99173
JY53_3_TRINITY_DN20768_c0_g1	Modules of approx. 130 residues. A module that is conserved in three Cellvibrio xylan-degrading enzymes binds to xylan and the interaction is calcium dependent, while a module from a Cellvibrio mannanase binds to decorated soluble mannans and mannooligosaccharides. A module in aimportin subunit alpha-6/7	0	12.529	-6.0372	0.048255	0.99173
JY61_2_TRINITY_DN48627_c1_g1		0	12.529	-6.0372	0.048255	0.99173
JY63_1_TRINITY_DN41694_c0_g1	fatty acyl-ACP thioesterase A	0	12.529	-6.0372	0.048255	0.99173
JY63_1_TRINITY_DN47394_c0_g1	glutamine synthetase	0	12.529	-6.0372	0.048255	0.99173
JY71_2_TRINITY_DN18535_c0_g1		0	12.529	-6.0372	0.048255	0.99173
JY71_2_TRINITY_DN9415_c0_g1	xyloglucan:xyloglucosyltransferase (EC 2.4.1.207); keratan-sulfate endo-1,4-beta-galactosidase (EC 3.2.1.103); endo-1,3-beta-glucanase / laminarinase (EC 3.2.1.39); endo-1,3(4)-beta-glucanase (EC 3.2.1.6); licheninase (EC 3.2.1.73); beta-agarase (EC 3.2.1.81); kappa-carrageenase (EC 3.2.1.83); xyloglucanase (EC 3.2.1.151); endo-beta-1,3-galactanase (EC 3.2.1.181); [retaining] beta-porphyranase (E…	0	12.529	-6.0372	0.048255	0.99173
JY83_3_TRINITY_DN45918_c2_g3	protein N-terminal methyltransferase	0	12.4547	-6.0368	0.022949	0.99173
JY11_1_TRINITY_DN15101_c0_g1	RNA-binding protein NOB1	0	12.4137	-6.0362	0.02279	0.99173
JY11_3_TRINITY_DN17869_c1_g1	;metalloendopeptidase activity;cell division protease FtsH	0	12.4137	-6.0362	0.02279	0.99173
JY61_2_TRINITY_DN46852_c0_g1	alpha,alpha-trehalose-phosphate synthase [UDP-forming] (EC 2.4.1.15); Glucosylglycerol-phosphate synthase (EC 2.4.1.213); trehalose-6-P phosphatase (EC 3.1.3.12); [retaining] GDP-valeniol: validamine 7-phosphate valeniolyltransferase (EC 2.-.-.-);Alpha,alpha-trehalose-phosphate synthase (UDP-forming);trehalose 6-phosphate synthase/phosphatase [EC:2.4.1.15 3.1.3.12]	0	12.5067	-6.0359	0.027904	0.99173
JY53_3_TRINITY_DN16975_c0_g1	cytochrome b5	0	12.4851	-6.0352	0.026494	0.99173
JY71_2_TRINITY_DN19764_c3_g1		0	12.4441	-6.0343	0.023309	0.99173
JY61_3_TRINITY_DN42430_c1_g2		0	12.4985	-6.0337	0.025778	0.99173
JY31_3_TRINITY_DN23618_c4_g1		0	12.3621	-6.0331	0.023502	0.99173
JY51_3_TRINITY_DN19415_c0_g1		0	12.3621	-6.0331	0.023502	0.99173
JY81_1_TRINITY_DN68664_c0_g1		0.365793	24.1417	-6.031	0.01517	0.99173
JY13_3_TRINITY_DN16399_c0_g1		0	12.2955	-6.0286	0.029859	0.99173
JY83_2_TRINITY_DN37765_c0_g1	histone H2A	0	12.4514	-6.0284	0.026018	0.99173
JY73_1_TRINITY_DN30546_c1_g1	UDP-glucuronosyltransferase (EC 2.4.1.17); zeatin O-beta-xylosyltransferase (EC 2.4.2.40); 2-hydroxyacylsphingosine 1-beta-galactosyltransferase (EC 2.4.1.45); N-acylsphingosine galactosyltransferase (EC 2.4.1.47); flavonol 3-O-glucosyltransferase (EC 2.4.1.91); anthocyanidin 3-O-glucosyltransferase (EC 2.4.1.115); sinapate 1-glucosyltransferase (EC 2.4.1.120); indole-3-acetate beta-glucosyltrans…	0	12.4429	-6.0264	0.011293	0.99173
JY51_2_TRINITY_DN35798_c0_g1	serine/threonine-protein phosphatase 2B regulatory subunit	0	12.3176	-6.026	0.023814	0.99173
JY31_3_TRINITY_DN38240_c0_g1		0	12.4349	-6.0249	0.030497	0.99173
JY71_3_TRINITY_DN26805_c1_g1		0	12.4043	-6.023	0.026292	0.99173
JY21_2_TRINITY_DN30588_c0_g1	xyloglucan:xyloglucosyltransferase (EC 2.4.1.207); keratan-sulfate endo-1,4-beta-galactosidase (EC 3.2.1.103); endo-1,3-beta-glucanase / laminarinase (EC 3.2.1.39); endo-1,3(4)-beta-glucanase (EC 3.2.1.6); licheninase (EC 3.2.1.73); beta-agarase (EC 3.2.1.81); kappa-carrageenase (EC 3.2.1.83); xyloglucanase (EC 3.2.1.151); endo-beta-1,3-galactanase (EC 3.2.1.181); [retaining] beta-porphyranase (E…	0	12.361	-6.0211	0.013383	0.99173
JY13_1_TRINITY_DN21538_c0_g1	UDP-Xyl: (mannosyl) glucuronoxylomannan/galactoxylomannan beta-1,2-xylosyltransferase (EC 2.4.2.-); UDP-Glc: protein O-beta-glucosyltransferase (EC 2.4.1.-); UDP-Xyl: protein O-beta-xylosyltransferase (EC 2.4.2.-)	0	12.3655	-6.0201	0.032642	0.99173
JY21_2_TRINITY_DN37342_c0_g1	Vam6/Vps39-like protein vacuolar protein sorting-associated protein 39	0	12.3226	-6.0192	0.010018	0.99173
JY33_2_TRINITY_DN26163_c0_g1	acyl-CoA oxidase	0	12.3396	-6.0191	0.025554	0.99173
JY71_3_TRINITY_DN26878_c2_g3		0	12.2924	-6.019	0.023509	0.99173
JY73_1_TRINITY_DN27774_c1_g3		0	12.2986	-6.0184	0.02347	0.99173
JY23_3_TRINITY_DN43205_c0_g1	bifunctional aspartate aminotransferase and glutamate/aspartate-prephenate aminotransferase [EC:2.6.1.1 2.6.1.78 2.6.1.79]	0	11.2586	-6.0181	0.0084705	0.99992
JY11_3_TRINITY_DN20502_c0_g1		0	12.3572	-6.0176	0.026607	0.99173
JY21_3_TRINITY_DN53049_c0_g1	lysophosphatidic acid acyltransferase / lysophosphatidylinositol acyltransferase [EC:2.3.1.51 2.3.1.-]	0	12.3572	-6.0176	0.026607	0.99173
JY11_1_TRINITY_DN18789_c0_g1		0	12.2969	-6.0167	0.010361	0.99173
JY53_2_TRINITY_DN37531_c0_g1		0	12.3336	-6.016	0.010625	0.99173
JY71_3_TRINITY_DN25803_c0_g1	endoglucanase (EC 3.2.1.4); endo-beta-1,3(4)-glucanase / lichenase-laminarinase (EC 3.2.1.6); lichenase / endo-beta-1,3-1,4-glucanase (EC 3.2.1.73); exo-beta-1,4-glucanase / cellodextrinase (EC 3.2.1.74); cellobiohydrolase (EC 3.2.1.91); xyloglucan-specific endo-beta-1,4-glucanase / endo-xyloglucanase (EC 3.2.1.151); exo-beta-glucosaminidase (EC 3.2.1.165); endo-beta-1,4-glucanase (xanthanase) (E…	0	12.349	-6.0156	0.026313	0.99173
JY11_2_TRINITY_DN18268_c1_g1		0	12.3184	-6.0155	0.048809	0.99173
JY13_2_TRINITY_DN19722_c4_g2		0	12.3184	-6.0155	0.048809	0.99173
JY13_3_TRINITY_DN11370_c0_g1		0	12.3184	-6.0155	0.048809	0.99173
JY21_1_TRINITY_DN38370_c0_g1		0	12.3184	-6.0155	0.048809	0.99173
JY23_1_TRINITY_DN43449_c0_g1	Modules of approx. 90-100 residues found at the C-terminus of GH17 or GH72 enzymatic modules and also sometimes isolated. CBM43 modules sometimes carry a C-terminal membrane anchor. The beta-1,3-glucan binding function has been demonstrated with the olive pollen protein Ole e 10.;ionotropic glutamate receptor activity;glutamate receptor, ionotropic, plant	0	12.3184	-6.0155	0.048809	0.99173
JY31_2_TRINITY_DN23433_c0_g1	;rescue of stalled ribosome;E3 ubiquitin-protein ligase ZNF598	0	12.3184	-6.0155	0.048809	0.99173
JY33_1_TRINITY_DN20873_c0_g1		0	12.3184	-6.0155	0.048809	0.99173
JY33_3_TRINITY_DN14993_c0_g1	;belongs to the protein kinase superfamily;mitogen-activated protein kinase kinase 2	0	12.3184	-6.0155	0.048809	0.99173
JY33_3_TRINITY_DN18934_c0_g1	arogenate/prephenate dehydratase [EC:4.2.1.91 4.2.1.51]	0	12.3184	-6.0155	0.048809	0.99173
JY43_2_TRINITY_DN37405_c0_g1	brassinosteroid resistant 1/2	0	12.3184	-6.0155	0.048809	0.99173
JY43_3_TRINITY_DN45540_c1_g1	;cytochrome P450;-	0	12.3184	-6.0155	0.048809	0.99173
JY51_2_TRINITY_DN19018_c0_g1		0	12.3184	-6.0155	0.048809	0.99173
JY61_2_TRINITY_DN48245_c1_g1	F-type H+/Na+-transporting ATPase subunit alpha [EC:7.1.2.2 7.2.2.1]	0	12.3184	-6.0155	0.048809	0.99173
JY71_3_TRINITY_DN25689_c0_g1	histidinol-phosphate aminotransferase	0	12.3184	-6.0155	0.048809	0.99173
JY73_2_TRINITY_DN22980_c0_g1	glutamine synthetase	0	12.3184	-6.0155	0.048809	0.99173
JY81_3_TRINITY_DN87142_c0_g2		0	12.3184	-6.0155	0.048809	0.99173
JY13_1_TRINITY_DN17107_c0_g1	Ras-related protein Rab-7A	0	12.3145	-6.0151	0.024595	0.99173
JY41_3_TRINITY_DN56580_c0_g1	UDP-GlcA: N-acetylglucosaminyl-proteoglycan beta-1,4-glucuronosyltransferase (EC 2.4.1.225); UDP-Xyl: xylan beta-1,4-xylosyltransferase (EC 2.4.2.-); alpha-1,3-L-arabinofuranosyltransferase (EC 2.4.2.-); arabinan alpha-1,5-L-arabinofuranosyltransferase (EC 2.4.2.-); glucomannan beta-1,2-galactosyltransferase (EC 2.4.1.-); pectin beta-1,4-glucuronyltransferase (EC 2.4.1.-); xylogalacturonan beta-1…	0	12.3256	-6.0134	0.026979	0.99173
JY11_2_TRINITY_DN18295_c1_g1	GTP-binding protein SAR1	0	12.3101	-6.0123	0.026969	0.99173
JY31_3_TRINITY_DN20359_c0_g1	S-formylglutathione hydrolase	0	12.3019	-6.0102	0.026408	0.99173
JY11_2_TRINITY_DN43440_c0_g1		0.332788	23.8167	-6.0093	0.015516	0.99173
JY31_2_TRINITY_DN24930_c1_g2	chitinase (EC 3.2.1.14); lysozyme (EC 3.2.1.17); endo-beta-N-acetylglucosaminidase (EC 3.2.1.96); peptidoglycan hydrolase with endo-beta-N-acetylglucosaminidase specificity (EC 3.2.1.-); Nod factor hydrolase (EC 3.2.1.-); xylanase inhibitor; concanavalin B; narbonin; dIota-N-acetylchitobiase / reducing-end exo-hexosaminidase (EC 3.2.1.-); chitobiosidase (EC 3.2.1.200)cell division cycle 2-like	0	12.1917	-6.0093	0.010466	0.99173
JY33_2_TRINITY_DN25297_c0_g1		0	12.2936	-6.0083	0.028377	0.99173
JY53_2_TRINITY_DN883_c0_g1	thimet oligopeptidase	0	12.2936	-6.0083	0.028377	0.99173
JY53_1_TRINITY_DN25543_c0_g1	abscisic acid receptor PYR/PYL family	0	12.2543	-6.0079	0.010327	0.99173
JY83_1_TRINITY_DN82213_c1_g1	;Mitochondrial fission protein;-	0	12.1743	-6.0074	0.023504	0.99173
JY71_3_TRINITY_DN23446_c0_g2		0	12.263	-6.0069	0.027389	0.99173
JY81_3_TRINITY_DN89130_c3_g1	beta-glucosidase (EC 3.2.1.21); beta-galactosidase (EC 3.2.1.23); beta-mannosidase (EC 3.2.1.25); beta-glucuronidase (EC 3.2.1.31); beta-xylosidase (EC 3.2.1.37); beta-D-fucosidase (EC 3.2.1.38); phlorizin hydrolase (EC 3.2.1.62); exo-beta-1,4-glucanase (EC 3.2.1.74); 6-phospho-beta-galactosidase (EC 3.2.1.85); 6-phospho-beta-glucosidase (EC 3.2.1.86); strictosidine beta-glucosidase (EC 3.2.1.105…	0	12.263	-6.0069	0.027389	0.99173
JY33_2_TRINITY_DN23290_c0_g1	molybdopterin synthase sulfur carrier subunit	0	12.231	-6.0067	0.024349	0.99173
JY43_1_TRINITY_DN39377_c3_g1	;ubiquitinyl hydrolase activity;OTU domain-containing protein 6	0	12.2531	-6.0038	0.033409	0.99173
JY81_3_TRINITY_DN73544_c0_g1	;glycerophosphoryl diester phosphodiesterase;glycerophosphoryl diester phosphodiesterase	0	12.1836	-6.0036	0.024028	0.99173
JY83_2_TRINITY_DN27920_c0_g1	aldehyde decarbonylase	0	12.216	-6.0015	0.027884	0.99173
JY61_1_TRINITY_DN14120_c0_g1		0	12.0669	-6.0008	0.027151	0.99173
JY53_2_TRINITY_DN16721_c0_g1	ER membrane protein complex subunit 10	0	12.2058	-5.9997	0.026675	0.99173
JY53_2_TRINITY_DN29580_c0_g1		0.365793	23.689	-5.9996	0.0059268	0.99173
JY23_3_TRINITY_DN47971_c0_g1		0	12.1319	-5.9973	0.024435	0.99173
JY41_1_TRINITY_DN47742_c2_g2		0	12.1994	-5.9973	0.027887	0.99173
JY61_1_TRINITY_DN42393_c1_g5		0	12.1994	-5.9973	0.027887	0.99173
JY53_2_TRINITY_DN30492_c0_g1		0	12.1644	-5.997	0.011542	0.99173
JY61_3_TRINITY_DN40607_c0_g2	BRCA1/BRCA2-containing complex subunit 3	0	12.171	-5.997	0.010761	0.99173
JY33_3_TRINITY_DN22216_c2_g2	KUP system potassium uptake protein	0	12.1695	-5.9947	0.027937	0.99173
JY51_2_TRINITY_DN24330_c1_g1	ATP-binding cassette, subfamily G (WHITE), member 2	0	12.1606	-5.9938	0.026864	0.99173
JY53_3_TRINITY_DN18888_c0_g1		0	12.0786	-5.993	0.011856	0.99173
JY53_1_TRINITY_DN22912_c0_g1		0	12.1523	-5.9918	0.02776	0.99173
JY63_3_TRINITY_DN43528_c6_g1		0	11.988	-5.9907	0.013336	0.99173
JY31_3_TRINITY_DN23764_c1_g2	beta-L-arabinofuranosidase (EC 3.2.1.185)tubulin beta	0	12.1218	-5.9906	0.029217	0.99173
JY61_1_TRINITY_DN25614_c0_g1		0	12.0638	-5.99	0.024345	0.99173
JY53_3_TRINITY_DN6663_c0_g1		0	12.1135	-5.9883	0.027076	0.99173
JY53_1_TRINITY_DN30649_c2_g1	DNA mismatch repair protein MSH6	0	12.0165	-5.9869	0.024411	0.99173
JY13_2_TRINITY_DN20408_c0_g1	pectin methylesterase (EC 3.1.1.11).pectinesterase	0	12.0747	-5.9852	0.030184	0.99173
JY51_2_TRINITY_DN21899_c1_g1		0	12.101	-5.9843	0.015053	0.99173
JY51_3_TRINITY_DN15607_c0_g1		0	12.038	-5.9841	0.02584	0.99173
JY41_2_TRINITY_DN57450_c3_g1		0	12.0944	-5.9838	0.014109	0.99173
JY43_3_TRINITY_DN45644_c2_g2	;NA;	0	11.9108	-5.9821	0.027681	0.99173
JY41_2_TRINITY_DN59999_c2_g2	UDP-beta-L-rhamnose:rhamnogalacturonan I 4-alpha-rhamnosyltransferase (EC 2.4.1.351)	0	12.0212	-5.9814	0.010896	0.99173
JY43_2_TRINITY_DN32145_c0_g1		0	12.0582	-5.9807	0.027665	0.99173
JY71_3_TRINITY_DN33164_c0_g1	UDP-glucuronosyltransferase (EC 2.4.1.17); zeatin O-beta-xylosyltransferase (EC 2.4.2.40); 2-hydroxyacylsphingosine 1-beta-galactosyltransferase (EC 2.4.1.45); N-acylsphingosine galactosyltransferase (EC 2.4.1.47); flavonol 3-O-glucosyltransferase (EC 2.4.1.91); anthocyanidin 3-O-glucosyltransferase (EC 2.4.1.115); sinapate 1-glucosyltransferase (EC 2.4.1.120); indole-3-acetate beta-glucosyltrans…	0	12.0582	-5.9807	0.027665	0.99173
JY53_1_TRINITY_DN18723_c0_g1	glutaredoxin 3	0	11.9913	-5.9795	0.024836	0.99173
JY43_1_TRINITY_DN38644_c1_g1		0	11.9781	-5.9789	0.010565	0.99173
JY23_3_TRINITY_DN32342_c0_g1		0	12.0064	-5.9788	0.011933	0.99173
JY51_3_TRINITY_DN44613_c0_g1		0	11.9758	-5.9785	0.025035	0.99173
JY53_2_TRINITY_DN20046_c2_g3		0	11.9758	-5.9785	0.025035	0.99173
JY83_3_TRINITY_DN46784_c0_g1		0	12.0365	-5.978	0.012463	0.99173
JY53_1_TRINITY_DN46477_c0_g1		0	12.0024	-5.9775	0.025862	0.99173
JY61_3_TRINITY_DN38185_c0_g2	;RNA splicing;pre-mRNA-splicing factor 38A	0	12.0024	-5.9775	0.025862	0.99173
JY13_1_TRINITY_DN17438_c0_g1		0	12.0193	-5.9773	0.027604	0.99173
JY53_3_TRINITY_DN39716_c0_g1	;Transcription factor;	0	12.0193	-5.9773	0.027604	0.99173
JY41_3_TRINITY_DN64046_c0_g6	;Sphingolipid delta(4)-desaturase DES1-like;sphingolipid 4-desaturase/C4-monooxygenase [EC:1.14.19.17 1.14.18.5]	0.365793	23.3733	-5.9772	0.0068138	0.99173
JY63_2_TRINITY_DN38885_c1_g3		0	11.9675	-5.9758	0.010758	0.99173
JY63_1_TRINITY_DN49599_c0_g1	DNA-directed RNA polymerase II subunit RPB2	0	11.976	-5.9755	0.014152	0.99173
JY31_3_TRINITY_DN20949_c0_g1		0	11.9242	-5.9754	0.024433	0.99173
JY23_1_TRINITY_DN44716_c1_g1		0	12.0111	-5.9752	0.027681	0.99173
JY51_1_TRINITY_DN19624_c0_g1	;Belongs to the class-I pyridine nucleotide-disulfide oxidoreductase family;glutathione reductase (NADPH)	0	12.0111	-5.9752	0.027681	0.99173
JY33_2_TRINITY_DN21806_c0_g1		0	11.9805	-5.9743	0.034116	0.99173
JY51_3_TRINITY_DN16296_c0_g1		0	11.8966	-5.9732	0.024845	0.99173
JY61_2_TRINITY_DN44360_c0_g1		0	11.9527	-5.973	0.010722	0.99173
JY83_3_TRINITY_DN49378_c1_g1	STE24 endopeptidase	0	11.8726	-5.9724	0.024555	0.99173
JY73_1_TRINITY_DN22933_c0_g1	multidrug resistance protein, MATE family	0	11.9661	-5.9722	0.026496	0.99173
JY81_2_TRINITY_DN56126_c1_g2	SAUR family protein	0	11.9661	-5.9722	0.026496	0.99173
JY61_2_TRINITY_DN41415_c1_g1		0	11.9077	-5.9711	0.02489	0.99173
JY13_1_TRINITY_DN20169_c1_g1		0	11.912	-5.971	0.011326	0.99173
JY81_3_TRINITY_DN90792_c0_g2	chloride channel 7	0	11.9772	-5.9708	0.032038	0.99173
JY31_3_TRINITY_DN22381_c0_g1	serine incorporator 1	0	11.9289	-5.9701	0.016032	0.99173
JY81_1_TRINITY_DN75330_c3_g2		0	11.8493	-5.97	0.025315	0.99173
JY43_3_TRINITY_DN47598_c0_g2	beta-glucosidase (EC 3.2.1.21); beta-galactosidase (EC 3.2.1.23); beta-mannosidase (EC 3.2.1.25); beta-glucuronidase (EC 3.2.1.31); beta-xylosidase (EC 3.2.1.37); beta-D-fucosidase (EC 3.2.1.38); phlorizin hydrolase (EC 3.2.1.62); exo-beta-1,4-glucanase (EC 3.2.1.74); 6-phospho-beta-galactosidase (EC 3.2.1.85); 6-phospho-beta-glucosidase (EC 3.2.1.86); strictosidine beta-glucosidase (EC 3.2.1.105…	0	11.8621	-5.9698	0.024534	0.99173
JY21_2_TRINITY_DN34199_c0_g2		0	11.964	-5.9696	0.027733	0.99173
JY33_3_TRINITY_DN19992_c0_g1		0	11.964	-5.9696	0.027733	0.99173
[truncated: 9,914 more rows]

## Sheet: JY10_R vs CK_R
Table S8. The DEGs in JY10_vs_CK comparision group
Gene_id	Annotation	JY10_R_readcount	CK_R_readcount	log2FoldChange	pvalue	padj
JY11_1_TRINITY_DN1009_c1_g1		0	1343.92	-12.917	1.8377e-06	0.01955
JY11_1_TRINITY_DN101_c0_g1	F-type H+-transporting ATPase subunit alpha	0	596.652	-11.746	8.6784e-06	0.051521
JY11_1_TRINITY_DN10336_c0_g1	beta-L-arabinofuranosidase (EC 3.2.1.185)tubulin alpha	0	567.944	-11.674	1.3585e-11	2.1533e-05
JY11_1_TRINITY_DN10493_c0_g1	,polyadenylate-binding protein,-	0	351.436	-10.982	1.0685e-08	0.00089138
JY11_1_TRINITY_DN10711_c0_g1		0	326.988	-10.878	1.0382e-09	0.0002057
JY11_1_TRINITY_DN10725_c0_g1	pectin acetylesterase (EC 3.1.1.-)	0	315.565	-10.827	2.5753e-05	0.10129
JY11_1_TRINITY_DN10770_c0_g2		0	299.635	-10.752	2.5667e-05	0.1012
JY11_1_TRINITY_DN10916_c0_g1	alpha-aminoadipic semialdehyde synthase [EC:1.5.1.8 1.5.1.9]	0	299.095	-10.749	3.3874e-05	0.11759
JY11_1_TRINITY_DN11000_c1_g1		0	296.965	-10.739	2.5416e-05	0.1011
JY11_1_TRINITY_DN11194_c0_g1	small subunit ribosomal protein S28e	0	290.455	-10.707	3.5577e-10	0.00014098
JY11_1_TRINITY_DN11201_c0_g1	,belongs to the thioredoxin family,thioredoxin 1	0	279.712	-10.653	9.0482e-10	0.0002057
JY11_1_TRINITY_DN11206_c0_g1	EIN3-binding F-box protein	0	273.948	-10.623	3.153e-05	0.1141
JY11_1_TRINITY_DN11214_c0_g1		0	264.443	-10.572	3.2684e-05	0.11595
JY11_1_TRINITY_DN11250_c0_g1		0	253.045	-10.508	3.6042e-05	0.12207
JY11_1_TRINITY_DN11273_c0_g1		0	248.016	-10.479	1.6129e-06	0.018009
JY11_1_TRINITY_DN11285_c0_g1	cellulose synthase (EC 2.4.1.12); chitin synthase (EC 2.4.1.16); dolichyl-phosphate beta-D-mannosyltransferase (EC 2.4.1.83); dolichyl-phosphate beta-glucosyltransferase (EC 2.4.1.117); N-acetylglucosaminyltransferase (EC 2.4.1.-); N-acetylgalactosaminyltransferase (EC 2.4.1.-); hyaluronan synthase (EC 2.4.1.212); chitin oligosaccharide synthase (EC 2.4.1.-); beta-1,3-glucan synthase (EC 2.4.1.34…	0	240.725	-10.436	4.701e-05	0.14358
JY11_1_TRINITY_DN11298_c0_g1		0	239.203	-10.427	2.6206e-09	0.00035891
JY11_1_TRINITY_DN11305_c0_g1	lipopolysaccharide N-acetylglucosaminyltransferase (EC 2.4.1.56); heptosyltransferase (EC 2.4.-.-).DNA-directed RNA polymerase subunit alpha	0	239.021	-10.426	4.6055e-09	0.0005054
JY11_1_TRINITY_DN11409_c0_g2		0.334354	449.267	-10.374	1.0157e-06	0.013872
JY11_1_TRINITY_DN11416_c0_g1	small subunit ribosomal protein S28e	0	229.314	-10.366	8.5808e-05	0.20588
JY11_1_TRINITY_DN11584_c0_g1		0	226.488	-10.348	4.429e-05	0.13902
JY11_1_TRINITY_DN11650_c0_g1	alkylated DNA repair protein alkB homolog 8 [EC:1.14.11.- 2.1.1.229]	0	225.225	-10.34	1.9719e-09	0.00034729
JY11_1_TRINITY_DN11658_c0_g1	nuclear GTP-binding protein	0	224.068	-10.333	5.6564e-09	0.00056038
JY11_1_TRINITY_DN11818_c0_g1		0	222.056	-10.32	1.0789e-06	0.014494
JY11_1_TRINITY_DN11864_c0_g1		0	214.573	-10.27	2.3181e-09	0.00035891
JY11_1_TRINITY_DN11875_c0_g1		0	193.978	-10.125	6.3819e-05	0.17441
JY11_1_TRINITY_DN12024_c0_g1	sialidase or neuraminidase (EC 3.2.1.18)cytochrome c oxidase subunit 1	0	192.618	-10.114	9.6045e-05	0.2229
JY11_1_TRINITY_DN12295_c0_g1	beta-L-arabinofuranosidase (EC 3.2.1.185),Tubulin is the major constituent of microtubules. It binds two moles of GTP, one at an exchangeable site on the beta chain and one at a non-exchangeable site on the alpha chain,tubulin beta	0	188.357	-10.082	1.7125e-08	0.0012339
JY11_1_TRINITY_DN12525_c0_g1	jasmonate ZIM domain-containing protein	0	187.873	-10.078	0.00015551	0.29987
JY11_1_TRINITY_DN12545_c0_g1		0	184.482	-10.052	6.8899e-05	0.18157
JY11_1_TRINITY_DN12552_c0_g1		0	182.306	-10.035	8.8386e-09	0.00077834
JY11_1_TRINITY_DN12698_c0_g1	,RING-like zinc finger,-	0	180.684	-10.022	1.2225e-08	0.00096891
JY11_1_TRINITY_DN12733_c0_g1		0	177.4	-9.9957	7.3283e-05	0.18827
JY11_1_TRINITY_DN12775_c0_g1	glutathionyl-hydroquinone reductase	0	174.061	-9.9683	2.0707e-08	0.0013129
JY11_1_TRINITY_DN12793_c0_g1	,Lateral organ boundaries (LOB) domain,-	0	153.15	-9.7836	0.00014059	0.28681
JY11_1_TRINITY_DN12906_c0_g1	alpha-galactosidase (EC 3.2.1.22); alpha-N-acetylgalactosaminidase (EC 3.2.1.49); isomalto-dextranase (EC 3.2.1.94); beta-L-arabinopyranosidase (EC 3.2.1.88); galactan:galactan galactosyltransferase (EC 2.4.1.-)aquaporin TIP	0	151.914	-9.7719	2.178e-07	0.0056595
JY11_1_TRINITY_DN13003_c0_g1		0	147.231	-9.7267	0.00011292	0.25035
JY11_1_TRINITY_DN13106_c0_g1		0	146.418	-9.7188	4.341e-08	0.0020851
JY11_1_TRINITY_DN13157_c0_g1	pumilio homology domain family member 6	0	145.271	-9.7074	2.3301e-08	0.0014205
JY11_1_TRINITY_DN13205_c0_g2	ubiquinol oxidase	0	145.03	-9.705	1.8327e-08	0.001263
JY11_1_TRINITY_DN13209_c0_g1	26S proteasome regulatory subunit N8	0	141.758	-9.6721	0.00012718	0.27024
JY11_1_TRINITY_DN13293_c0_g1		0	141.478	-9.6693	4.2367e-08	0.0020851
JY11_1_TRINITY_DN13401_c0_g1	acyl-CoA oxidase	0	141.026	-9.6646	7.7257e-08	0.0030615
JY11_1_TRINITY_DN13558_c0_g1		0	138.677	-9.6404	4.7109e-07	0.0089485
JY11_1_TRINITY_DN13625_c0_g1		0	138.175	-9.6352	3.3071e-08	0.0017474
JY11_1_TRINITY_DN13669_c0_g1	KUP system potassium uptake protein	0	137.987	-9.6332	0.00011862	0.25862
JY11_1_TRINITY_DN13673_c0_g1		0	137.309	-9.6261	1.9975e-07	0.0055291
JY11_1_TRINITY_DN13685_c0_g1	lipopolysaccharide alpha-1,3-galactosyltransferase (EC 2.4.1.44); UDP-Glc: (glucosyl)lipopolysaccharide alpha-1,2-glucosyltransferase (EC 2.4.1.-); lipopolysaccharide glucosyltransferase 1 (EC 2.4.1.58); glycogenin glucosyltransferase (EC 2.4.1.186); inositol 1-alpha-galactosyltransferase (galactinol synthase) (EC 2.4.1.123); homogalacturonan alpha-1,4-galacturonosyltransferase (EC 2.4.1.43); UDP…	0	137.215	-9.6252	5.2905e-07	0.009639
JY11_1_TRINITY_DN13708_c0_g1		0	136.953	-9.6223	0.00011972	0.25962
JY11_1_TRINITY_DN13713_c1_g1		0	136.953	-9.6223	0.00011972	0.25962
JY11_1_TRINITY_DN13750_c0_g1	agmatine deiminase	0	136.201	-9.6144	0.00014978	0.29603
JY11_1_TRINITY_DN13786_c0_g1		0	134.404	-9.5953	0.00014288	0.28847
JY11_1_TRINITY_DN13824_c0_g1	A xylan binding function has been demonstrated in several cases and affinity with mixed beta-1,3/beta-1,4-glucans in one. In several cases a thermostabilizing effect has also been seen.,Belongs to the class-IV pyridoxal-phosphate-dependent aminotransferase family,branched-chain amino acid aminotransferase	0	133.102	-9.5812	0.00012929	0.27181
JY11_1_TRINITY_DN13929_c0_g1		0	132.577	-9.5755	0.00013785	0.28295
JY11_1_TRINITY_DN13942_c0_g1		0	129.307	-9.5395	0.00024385	0.38377
JY11_1_TRINITY_DN14026_c1_g1	phosphoenolpyruvate carboxykinase (ATP)	0	129.051	-9.5366	3.9962e-05	0.12904
JY11_1_TRINITY_DN14068_c0_g1	,DNA binding, bending,high mobility group B protein, plant	0	128.383	-9.5291	0.00014622	0.29154
JY11_1_TRINITY_DN14130_c0_g1		0	128.297	-9.5282	0.00013684	0.28133
JY11_1_TRINITY_DN14214_c0_g1		0	128.01	-9.5249	1.6134e-07	0.0047359
JY11_1_TRINITY_DN14283_c0_g1		0	126.613	-9.5091	1.0089e-07	0.0034766
JY11_1_TRINITY_DN14294_c0_g2	xyloglucan:xyloglucosyltransferase (EC 2.4.1.207); keratan-sulfate endo-1,4-beta-galactosidase (EC 3.2.1.103); endo-1,3-beta-glucanase / laminarinase (EC 3.2.1.39); endo-1,3(4)-beta-glucanase (EC 3.2.1.6); licheninase (EC 3.2.1.73); beta-agarase (EC 3.2.1.81); kappa-carrageenase (EC 3.2.1.83); xyloglucanase (EC 3.2.1.151); endo-beta-1,3-galactanase (EC 3.2.1.181); [retaining] beta-porphyranase (E…	0	125.964	-9.5017	0.00014358	0.28899
JY11_1_TRINITY_DN14299_c0_g1	GDP-L-Fuc: galactoside alpha-1,2-L-fucosyltransferase (EC 2.4.1.69); GDP-L-Fuc: beta-LacNac alpha-1,3-L-fucosyltransferase (EC 2.4.1.-)photosystem II P680 reaction center D1 protein	0	125.818	-9.5	0.00019365	0.33844
JY11_1_TRINITY_DN14316_c1_g1		0	125.494	-9.4963	0.00021764	0.36049
JY11_1_TRINITY_DN14328_c0_g1		0	125.444	-9.4957	0.00020219	0.34722
JY11_1_TRINITY_DN14425_c0_g1	3-deoxy-7-phosphoheptulonate synthase	0	124.473	-9.4845	0.00014482	0.28949
JY11_1_TRINITY_DN14429_c0_g1	DNA-directed RNA polymerase subunit beta'	0	124.203	-9.4814	0.00024715	0.38408
JY11_1_TRINITY_DN14572_c0_g1	,GTPase involved in pre-60S ribosomal subunit maturation,nuclear GTP-binding protein	0	124.007	-9.4791	6.6313e-08	0.0028409
JY11_1_TRINITY_DN14951_c0_g1	DnaJ homolog subfamily C member 17	0	123.545	-9.4737	5.2667e-08	0.0023852
JY11_1_TRINITY_DN15003_c0_g1	casein kinase II subunit beta	0	122.693	-9.4637	0.00015031	0.29671
JY11_1_TRINITY_DN15034_c0_g1	saposin	0	122.413	-9.4604	0.00015628	0.30099
JY11_1_TRINITY_DN15111_c2_g1		0	121.954	-9.455	0.00015162	0.29795
JY11_1_TRINITY_DN15224_c0_g1	nucleolar protein 15	0	121.889	-9.4542	0.00015698	0.30133
JY11_1_TRINITY_DN15311_c0_g1	large subunit ribosomal protein L24e	0	120.467	-9.4373	0.00015871	0.30347
JY11_1_TRINITY_DN15312_c0_g1	,Belongs to the universal ribosomal protein uS19 family,small subunit ribosomal protein S15e	0	119.866	-9.4301	0.00016739	0.31178
JY11_1_TRINITY_DN15339_c0_g2		0	119.823	-9.4296	1.3503e-07	0.0041968
JY11_1_TRINITY_DN15426_c0_g1	glutathionyl-hydroquinone reductase	0	119.578	-9.4266	0.00016274	0.30659
JY11_1_TRINITY_DN15564_c0_g1	F-type H+-transporting ATPase subunit alpha	0	119.216	-9.4222	0.00018716	0.33372
JY11_1_TRINITY_DN15596_c0_g1		0	118.656	-9.4154	0.00021517	0.35826
JY11_1_TRINITY_DN15701_c0_g1	,Belongs to the tetraspanin (TM4SF) family,-	0	118.594	-9.4147	8.969e-07	0.013425
JY11_1_TRINITY_DN15732_c0_g1		0	118.387	-9.4122	0.0001761	0.32127
JY11_1_TRINITY_DN15793_c0_g2	transcription factor MYB, plant	0	117.981	-9.4072	6.5005e-08	0.0028409
JY11_1_TRINITY_DN15793_c0_g3		0	117.921	-9.4065	8.0701e-06	0.04962
JY11_1_TRINITY_DN15821_c0_g1	NADH dehydrogenase (ubiquinone) 1 alpha subcomplex subunit 13	0	116.825	-9.393	0.00018698	0.33372
JY11_1_TRINITY_DN15895_c0_g1		0	114.157	-9.3597	0.0003889	0.47637
JY11_1_TRINITY_DN15921_c0_g1	CO(2)-response secreted protease	0	113.832	-9.3556	8.3995e-08	0.00317
JY11_1_TRINITY_DN16031_c0_g1		0	111.636	-9.3275	2.4341e-06	0.023414
JY11_1_TRINITY_DN16084_c0_g1	glutamate decarboxylase	0	110.694	-9.3152	0.00018599	0.33288
JY11_1_TRINITY_DN16124_c0_g1		0	110.558	-9.3135	9.2629e-08	0.0034146
JY11_1_TRINITY_DN16191_c0_g1		0	110.46	-9.3122	0.00035652	0.45685
JY11_1_TRINITY_DN16223_c0_g1	F-type H+/Na+-transporting ATPase subunit alpha [EC:7.1.2.2 7.2.2.1]	0	109.765	-9.3031	0.000212	0.35698
JY11_1_TRINITY_DN16390_c0_g1	,cytochrome P450,-	0	108.896	-9.2916	0.00019291	0.33844
JY11_1_TRINITY_DN16477_c0_g1		0	108.896	-9.2916	0.00019291	0.33844
JY11_1_TRINITY_DN16518_c0_g1	lipopolysaccharide alpha-1,3-galactosyltransferase (EC 2.4.1.44); UDP-Glc: (glucosyl)lipopolysaccharide alpha-1,2-glucosyltransferase (EC 2.4.1.-); lipopolysaccharide glucosyltransferase 1 (EC 2.4.1.58); glycogenin glucosyltransferase (EC 2.4.1.186); inositol 1-alpha-galactosyltransferase (galactinol synthase) (EC 2.4.1.123); homogalacturonan alpha-1,4-galacturonosyltransferase (EC 2.4.1.43); UDP…	0	108.384	-9.2848	0.00036068	0.45895
JY11_1_TRINITY_DN16625_c0_g2	,maturation of LSU-rRNA from tricistronic rRNA transcript (SSU-rRNA, 5.8S rRNA, LSU-rRNA),ribosome production factor 2	0	108.284	-9.2835	3.7394e-07	0.0076979
JY11_1_TRINITY_DN16737_c0_g1	acid phosphatase type 7	0	107.482	-9.2727	0.0002238	0.36837
JY11_1_TRINITY_DN16768_c0_g1	heterogeneous nuclear ribonucleoprotein A1/A3	0	106.124	-9.2544	0.00020115	0.34581
JY11_1_TRINITY_DN16780_c0_g1	alkaline and neutral invertase (EC 3.2.1.26)	0	105.617	-9.2475	1.1569e-07	0.0039018
JY11_1_TRINITY_DN16879_c0_g1	transcription factor MYB, plant	0	105.469	-9.2455	9.4318e-07	0.013591
JY11_1_TRINITY_DN16937_c0_g1		0	105.415	-9.2447	0.00020455	0.34976
JY11_1_TRINITY_DN17033_c0_g1	large subunit ribosomal protein L18e	0	105.228	-9.2422	0.00024574	0.38377
JY11_1_TRINITY_DN17146_c0_g2		0	104.554	-9.2329	0.00024357	0.38377
JY11_1_TRINITY_DN17162_c0_g1		0	104.515	-9.2324	0.00023668	0.37857
JY11_1_TRINITY_DN17218_c0_g1	,Belongs to the TUB family,tubby and related proteins	0	104.302	-9.2294	0.00021402	0.357
JY11_1_TRINITY_DN17232_c0_g1	alpha-galactosidase (EC 3.2.1.22); alpha-N-acetylgalactosaminidase (EC 3.2.1.49); isomalto-dextranase (EC 3.2.1.94); beta-L-arabinopyranosidase (EC 3.2.1.88); galactan:galactan galactosyltransferase (EC 2.4.1.-)aquaporin TIP	0	103.192	-9.214	0.00021893	0.36105
JY11_1_TRINITY_DN17272_c1_g1		0	102.595	-9.2056	2.5525e-07	0.0060823
JY11_1_TRINITY_DN17278_c0_g1		0	102.518	-9.2045	3.2845e-07	0.0071319
JY11_1_TRINITY_DN17311_c0_g3		0	102.031	-9.1977	0.00038737	0.47525
JY11_1_TRINITY_DN17325_c0_g1	peroxisomal enoyl-CoA hydratase 2	0	101.523	-9.1905	9.7803e-07	0.013842
JY11_1_TRINITY_DN17329_c0_g1		0	100.303	-9.173	2.5168e-07	0.0060823
JY11_1_TRINITY_DN17336_c1_g2	,O-acyltransferase activity,phospholipase A1	0	100.042	-9.1693	0.0002246	0.36931
JY11_1_TRINITY_DN17368_c0_g1	polygalacturonase (EC 3.2.1.15); exo-polygalacturonase (EC 3.2.1.67); exo-polygalacturonosidase (EC 3.2.1.82); rhamnogalacturonase (EC 3.2.1.171); rhamnogalacturonan alpha-1,2-galacturonohydrolase (EC 3.2.1.173); xylogalacturonan hydrolase (EC 3.2.1.-),signal peptide processing,signal peptidase I	0	99.7773	-9.1654	0.00028538	0.4116
JY11_1_TRINITY_DN17385_c0_g1	protein transport protein SEC61 subunit gamma and related proteins	0	99.7655	-9.1653	1.4026e-07	0.0042756
JY11_1_TRINITY_DN17415_c0_g1	U4/U6.U5 tri-snRNP-associated protein 3	0	99.7243	-9.1647	7.4056e-07	0.011962
JY11_1_TRINITY_DN17423_c0_g1		0	98.8984	-9.1527	0.00031508	0.43059
JY11_1_TRINITY_DN17444_c0_g1	,ADP binding,-	0	98.5827	-9.1481	2.058e-07	0.0055291
JY11_1_TRINITY_DN17475_c0_g1		0	98.54	-9.1474	0.00024637	0.38395
JY11_1_TRINITY_DN17639_c0_g1	,adenylate kinase activity,adenylate kinase	0	98.0258	-9.1399	0.00045271	0.51515
JY11_1_TRINITY_DN17672_c0_g1		0	97.3347	-9.1297	0.00025128	0.38746
JY11_1_TRINITY_DN17684_c0_g1	Laccase / p-diphenol:oxygen oxidoreductase / ferroxidase (EC 1.10.3.2); ; ferroxidase (EC 1.10.3.-); Laccase-like multicopper oxidase (EC 1.10.3.-)	0	96.2562	-9.1136	1.5899e-06	0.018009
JY11_1_TRINITY_DN17795_c0_g1		0	96.1217	-9.1117	8.9682e-07	0.013425
JY11_1_TRINITY_DN17910_c0_g1	cinnamoyl-CoA reductase	0	95.8977	-9.1083	2.3058e-07	0.005895
JY11_1_TRINITY_DN18007_c0_g1		0	95.3991	-9.1007	0.00024788	0.38446
JY11_1_TRINITY_DN18047_c1_g1	,Cupin superfamily (DUF985),uncharacterized protein	0	95.3195	-9.0996	3.1514e-06	0.026856
JY11_1_TRINITY_DN18091_c0_g4	voltage-dependent anion channel protein 2	0	94.8747	-9.0928	0.00029791	0.42197
JY11_1_TRINITY_DN18106_c0_g4		0	94.8435	-9.0923	2.8718e-07	0.0065029
JY11_1_TRINITY_DN18142_c0_g2	translation initiation factor 4G	0	94.7723	-9.0912	4.2491e-07	0.0083195
JY11_1_TRINITY_DN18245_c0_g1	beta-L-arabinofuranosidase (EC 3.2.1.185)uncharacterized protein	0	94.3663	-9.0851	4.0144e-07	0.0080547
JY11_1_TRINITY_DN18286_c0_g1		0	94.2881	-9.0839	3.2787e-06	0.027644
JY11_1_TRINITY_DN18435_c0_g1		0	94.1318	-9.0815	1.3662e-06	0.016787
JY11_1_TRINITY_DN18458_c0_g1	,ABC transporter C family member,-	0	93.9188	-9.0782	6.2486e-07	0.010766
JY11_1_TRINITY_DN18575_c2_g3		0	93.7443	-9.0755	1.2625e-06	0.01601
JY11_1_TRINITY_DN18606_c1_g1	glycogen or starch phosphorylase (EC 2.4.1.1).,Anion transporter,MFS transporter, ACS family, solute carrier family 17 (sodium-dependent inorganic phosphate cotransporter), other	0	93.1076	-9.0657	0.00026459	0.39803
JY11_1_TRINITY_DN18639_c1_g2	threonine dehydratase	0	92.7593	-9.0602	0.00028609	0.41225
JY11_1_TRINITY_DN18665_c0_g1	UDP-glucuronosyltransferase (EC 2.4.1.17); zeatin O-beta-xylosyltransferase (EC 2.4.2.40); 2-hydroxyacylsphingosine 1-beta-galactosyltransferase (EC 2.4.1.45); N-acylsphingosine galactosyltransferase (EC 2.4.1.47); flavonol 3-O-glucosyltransferase (EC 2.4.1.91); anthocyanidin 3-O-glucosyltransferase (EC 2.4.1.115); sinapate 1-glucosyltransferase (EC 2.4.1.120); indole-3-acetate beta-glucosyltrans…	0	92.6341	-9.0583	0.00029165	0.41723
JY11_1_TRINITY_DN18689_c0_g1		0	92.6181	-9.0581	1.9008e-07	0.0053804
JY11_1_TRINITY_DN18694_c0_g2		0	92.3514	-9.0538	0.00028743	0.41323
JY11_1_TRINITY_DN18715_c0_g2		0	92.3356	-9.0536	0.00030128	0.42299
JY11_1_TRINITY_DN18735_c0_g1		0	92.3252	-9.0535	0.00026684	0.39985
JY11_1_TRINITY_DN18764_c0_g1	calmodulin	0	92.1274	-9.0504	2.7796e-07	0.0064793
JY11_1_TRINITY_DN18790_c0_g1		0	91.9171	-9.0471	0.00032286	0.43576
JY11_1_TRINITY_DN18855_c0_g1		0	91.7686	-9.0447	0.00026935	0.40123
JY11_1_TRINITY_DN18862_c0_g1	alpha-mannosidase (EC 3.2.1.24); mannosyl-oligosaccharide alpha-1,2-mannosidase (EC 3.2.1.113); mannosyl-oligosaccharide alpha-1,3-1,6-mannosidase (EC 3.2.1.114); mannosyl-oligosaccharide alpha-1,3-mannosidase (EC 3.2.1.207); mannosyl-oligosaccharide alpha-1,6-mannosidase / exo-alpha-1,6-mannosidase (EC 3.2.1.163)spartin	0	91.2668	-9.0368	0.00030633	0.42615
JY11_1_TRINITY_DN18995_c0_g1	UDP-glucuronosyltransferase (EC 2.4.1.17); zeatin O-beta-xylosyltransferase (EC 2.4.2.40); 2-hydroxyacylsphingosine 1-beta-galactosyltransferase (EC 2.4.1.45); N-acylsphingosine galactosyltransferase (EC 2.4.1.47); flavonol 3-O-glucosyltransferase (EC 2.4.1.91); anthocyanidin 3-O-glucosyltransferase (EC 2.4.1.115); sinapate 1-glucosyltransferase (EC 2.4.1.120); indole-3-acetate beta-glucosyltrans…	0	90.9372	-9.0316	2.4448e-07	0.0060823
JY11_1_TRINITY_DN19100_c1_g1		0	90.4597	-9.024	0.00027734	0.40467
JY11_1_TRINITY_DN19235_c0_g1	polyphenol oxidase	0	90.4524	-9.0239	0.00027798	0.40498
JY11_1_TRINITY_DN19239_c0_g2		0	90.433	-9.0236	4.7869e-06	0.034647
JY11_1_TRINITY_DN19270_c0_g1		0	90.2699	-9.021	9.2362e-07	0.013591
JY11_1_TRINITY_DN19273_c1_g1	next to BRCA1 gene 1 protein	0	89.6462	-9.011	0.00034023	0.44792
JY11_1_TRINITY_DN19293_c0_g1		0	89.2735	-9.0049	0.00037713	0.46995
JY11_1_TRINITY_DN19298_c0_g3	cellulose synthase (EC 2.4.1.12); chitin synthase (EC 2.4.1.16); dolichyl-phosphate beta-D-mannosyltransferase (EC 2.4.1.83); dolichyl-phosphate beta-glucosyltransferase (EC 2.4.1.117); N-acetylglucosaminyltransferase (EC 2.4.1.-); N-acetylgalactosaminyltransferase (EC 2.4.1.-); hyaluronan synthase (EC 2.4.1.212); chitin oligosaccharide synthase (EC 2.4.1.-); beta-1,3-glucan synthase (EC 2.4.1.34…	0	88.128	-8.9864	0.00034989	0.45303
JY11_1_TRINITY_DN19355_c0_g1		0	87.8746	-8.9822	0.00033098	0.44173
JY11_1_TRINITY_DN19391_c0_g2		0	87.6939	-8.9792	0.00030604	0.42615
JY11_1_TRINITY_DN19565_c0_g1		0	87.6667	-8.9788	9.6815e-07	0.013825
JY11_1_TRINITY_DN19581_c0_g1	sucrose synthase (EC 2.4.1.13); sucrose-phosphate synthase (EC 2.4.1.14); alpha-glucosyltransferase (EC 2.4.1.52); lipopolysaccharide N-acetylglucosaminyltransferase (EC 2.4.1.56); phosphatidylinositol alpha-mannosyltransferase (EC 2.4.1.57); GDP-Man: Man1GlcNAc2-PP-dolichol alpha-1,3-mannosyltransferase (EC 2.4.1.132); GDP-Man: Man3GlcNAc2-PP-dolichol/Man4GlcNAc2-PP-dolichol alpha-1,2-mannosyltr…	0	87.3285	-8.9732	2.4373e-06	0.023414
JY11_1_TRINITY_DN19599_c0_g1	mRNA-decapping enzyme 1B	0	87.1934	-8.9709	0.00030019	0.42252
JY11_1_TRINITY_DN19669_c0_g1	ornithine decarboxylase	0	87.0038	-8.9678	0.00068396	0.63999
JY11_1_TRINITY_DN19684_c0_g1		0	86.8873	-8.9659	5.0081e-05	0.1495
JY11_1_TRINITY_DN19732_c0_g3		0	86.6946	-8.9627	0.00030271	0.42387
JY11_1_TRINITY_DN19735_c0_g1		0	86.6671	-8.9622	0.00032075	0.43383
JY11_1_TRINITY_DN19753_c0_g1		0	86.6263	-8.9615	0.0005707	0.5801
JY11_1_TRINITY_DN19753_c0_g2	annexin D	0	86.4773	-8.9591	0.00031101	0.4283
JY11_1_TRINITY_DN19807_c0_g3		0	86.2054	-8.9546	1.3912e-06	0.016834
JY11_1_TRINITY_DN19840_c0_g1		0	86.2054	-8.9546	1.3912e-06	0.016834
JY11_1_TRINITY_DN19876_c0_g1		0	86.1643	-8.9539	0.00034987	0.45303
JY11_1_TRINITY_DN19912_c1_g1		0	85.9426	-8.9501	0.00033239	0.44224
JY11_1_TRINITY_DN19912_c1_g2		0	85.7365	-8.9467	8.7414e-07	0.013425
JY11_1_TRINITY_DN19918_c1_g1	urate oxidase	0	85.5232	-8.943	0.00033475	0.44366
JY11_1_TRINITY_DN19943_c0_g1	alpha-L-iduronidase (EC 3.2.1.76); beta-xylosidase (EC 3.2.1.37); alpha-L-arabinofuranosidase (EC 3.2.1.55); beta-glucosidase (EC 3.2.1.21); beta-galactosidase (EC 3.2.1.23); exo-beta-1,4-glucanase / cellodextrinase (EC 3.2.1.74); 3-O-alpha-D-galactosyl-alpha-L-arabinofuranosidase (EC 3.2.1.215)histone H2B	0	85.3947	-8.941	2.0234e-05	0.086916
JY11_1_TRINITY_DN20094_c0_g1	,pre-mRNA-splicing factor SPF27 homolog,pre-mRNA-splicing factor SPF27	0	85.2813	-8.939	0.00031068	0.42823
JY11_1_TRINITY_DN20104_c0_g3		0	85.2729	-8.9389	0.00033395	0.44334
JY11_1_TRINITY_DN20128_c3_g1	tropinone synthase	0	84.4075	-8.9241	0.000368	0.46384
JY11_1_TRINITY_DN20132_c0_g3	,Dienelactone hydrolase family,-	0	84.2126	-8.9208	6.7665e-06	0.043305
JY11_1_TRINITY_DN20158_c0_g1		0	83.8096	-8.9139	0.00033758	0.44649
JY11_1_TRINITY_DN20179_c0_g2		0	83.6971	-8.9119	0.0003579	0.45696
JY11_1_TRINITY_DN20179_c4_g3	beta-1,3-galactosyl-O-glycosyl-glycoprotein beta-1,6-N-acetylglucosaminyltransferase (EC 2.4.1.102); N-acetyllactosaminide beta-1,6-N-acetylglucosaminyltransferase (EC 2.4.1.150); protein O-beta-xylosyltransferase (EC 2.4.2.26); UDP-GlcA:arabinogalactan beta-glucuronosyltransferase (EC 2.4.1.-)E3 ubiquitin-protein ligase SIAH1	0	83.673	-8.9115	5.1632e-07	0.0095165
JY11_1_TRINITY_DN20202_c0_g3		0	83.5077	-8.9086	0.00040709	0.48572
JY11_1_TRINITY_DN20230_c0_g2		0	83.2487	-8.9041	0.00045174	0.51498
JY11_1_TRINITY_DN20360_c1_g1	,iron ion binding,-	0	83.1378	-8.9022	1.8858e-06	0.019796
JY11_1_TRINITY_DN20420_c1_g1	alpha-glucosidase (EC 3.2.1.20); alpha-galactosidase (EC 3.2.1.22); alpha-mannosidase (EC 3.2.1.24); alpha-1,3-glucosidase (EC 3.2.1.84); sucrase-isomaltase (EC 3.2.1.48) (EC 3.2.1.10); alpha-xylosidase (EC 3.2.1.177); alpha-glucan lyase (EC 4.2.2.13); isomaltosyltransferase (EC 2.4.1.387); oligosaccharide alpha-1,4-glucosyltransferase (EC 2.4.1.161); sulfoquinovosidase (EC 3.2.1.199); alpha-6-gl…	0	82.8424	-8.8971	3.6932e-07	0.0076979
JY11_1_TRINITY_DN20462_c0_g2		0	82.4792	-8.8908	3.663e-07	0.0076979
JY11_1_TRINITY_DN20477_c2_g4		0	82.2279	-8.8864	0.00034001	0.44792
JY11_1_TRINITY_DN20528_c0_g2	cis-abienol synthase	0	82.0602	-8.8834	5.0241e-07	0.009369
JY11_1_TRINITY_DN20583_c2_g1		0	81.9771	-8.8819	0.00034336	0.44963
JY11_1_TRINITY_DN20590_c2_g4	1,4-benzoquinone reductase (EC. 1.6.5.6)NAD(P)H dehydrogenase (quinone)	0	81.7993	-8.8789	3.9718e-07	0.0080547
JY11_1_TRINITY_DN20608_c1_g1	,Belongs to the cytochrome P450 family,-	0	81.7251	-8.8775	0.00034379	0.44963
JY11_1_TRINITY_DN20626_c2_g2	regulator of Ty1 transposition protein 103	0	81.5721	-8.8748	0.00035343	0.4551
JY11_1_TRINITY_DN20638_c0_g1	very-long-chain (3R)-3-hydroxyacyl-CoA dehydratase	0	81.3783	-8.8714	0.00036549	0.462
JY11_1_TRINITY_DN20649_c1_g2		0	81.2597	-8.8693	6.0163e-07	0.01048
JY11_1_TRINITY_DN20649_c1_g3		0	81.2089	-8.8684	0.00054453	0.56872
JY11_1_TRINITY_DN20698_c0_g1		0	80.9378	-8.8636	1.9348e-05	0.084486
JY11_1_TRINITY_DN20724_c0_g1		0	80.7301	-8.8598	0.0003551	0.45628
JY11_1_TRINITY_DN20729_c0_g2		0	80.5866	-8.8573	0.00035209	0.45374
JY11_1_TRINITY_DN20772_c0_g1		0	80.5	-8.8558	4.4973e-07	0.0086934
JY11_1_TRINITY_DN20774_c0_g1		0	80.5014	-8.8557	0.00059249	0.58993
JY11_1_TRINITY_DN20797_c2_g1	Dol-P-Glc: alpha-1,3-glucosyltransferase (EC 2.4.1.-)chaperonin GroES	0	80.4467	-8.8547	0.00039611	0.48002
JY11_1_TRINITY_DN20831_c0_g6		0	80.2882	-8.8519	2.0335e-06	0.021067
JY11_1_TRINITY_DN20872_c0_g2		0	79.7039	-8.8415	1.1296e-06	0.014798
JY11_1_TRINITY_DN20878_c0_g1		0	79.6276	-8.84	0.0003571	0.45696
JY11_1_TRINITY_DN20898_c2_g1		0	79.2119	-8.8324	0.00082013	0.70156
JY11_1_TRINITY_DN20907_c3_g1	,protein tyrosine phosphatase activity,tyrosine-protein phosphatase SIW14	0	78.99	-8.8284	0.00036829	0.46384
JY11_1_TRINITY_DN20922_c0_g1	xyloglucan:xyloglucosyltransferase (EC 2.4.1.207); keratan-sulfate endo-1,4-beta-galactosidase (EC 3.2.1.103); endo-1,3-beta-glucanase / laminarinase (EC 3.2.1.39); endo-1,3(4)-beta-glucanase (EC 3.2.1.6); licheninase (EC 3.2.1.73); beta-agarase (EC 3.2.1.81); kappa-carrageenase (EC 3.2.1.83); xyloglucanase (EC 3.2.1.151); endo-beta-1,3-galactanase (EC 3.2.1.181); [retaining] beta-porphyranase (E…	0	78.9549	-8.8278	0.00040361	0.48357
JY11_1_TRINITY_DN20925_c2_g1	ubiquinol-cytochrome c reductase cytochrome c1 subunit	0	78.5643	-8.8206	2.5346e-06	0.024018
JY11_1_TRINITY_DN20982_c1_g5		0	78.2646	-8.8151	2.763e-06	0.024744
JY11_1_TRINITY_DN21084_c0_g1	polygalacturonase (EC 3.2.1.15); exo-polygalacturonase (EC 3.2.1.67); exo-polygalacturonosidase (EC 3.2.1.82); rhamnogalacturonase (EC 3.2.1.171); rhamnogalacturonan alpha-1,2-galacturonohydrolase (EC 3.2.1.173); xylogalacturonan hydrolase (EC 3.2.1.-)	0	77.8614	-8.8076	6.1102e-05	0.16932
JY11_1_TRINITY_DN21115_c0_g1		0	77.6998	-8.8046	4.2491e-06	0.03177
JY11_1_TRINITY_DN21217_c0_g1		0	77.4895	-8.8008	0.00037823	0.47013
JY11_1_TRINITY_DN21538_c0_g1	,Hypersensitive-induced response protein,-	0	76.8398	-8.7886	7.2014e-07	0.011891
JY11_1_TRINITY_DN21555_c0_g1	,DNA-binding transcription factor activity,-	0	76.7582	-8.7871	0.00039474	0.47947
JY11_1_TRINITY_DN21610_c0_g1	UDP-beta-L-rhamnose:rhamnogalacturonan I 4-alpha-rhamnosyltransferase (EC 2.4.1.351),serine threonine protein kinase,pto-interacting protein 1	0	76.5514	-8.7832	0.00038644	0.47503
JY11_1_TRINITY_DN21656_c0_g1		0	76.2957	-8.7783	6.6541e-06	0.043088
JY11_1_TRINITY_DN21872_c0_g1		0	75.9938	-8.7727	6.6882e-07	0.011399
JY11_1_TRINITY_DN2206_c0_g1	bZIP transcription factor 1/2/11/44/53	0	75.8267	-8.7695	0.00040027	0.48231
JY11_1_TRINITY_DN22537_c0_g1	sialidase or neuraminidase (EC 3.2.1.18); trans-sialidase (EC 2.4.1.-); anhydrosialidase (EC 4.2.2.15); Kdo hydrolase (EC 3.2.1.124); 2-keto-3-deoxynononic acid hydrolase / KDNase (EC 3.2.1.-)protein phosphatase 1L	0	75.7105	-8.7673	3.5901e-06	0.028999
JY11_1_TRINITY_DN22557_c0_g1	receptor expression-enhancing protein 1/2/3/4	0	75.6906	-8.7669	0.00040493	0.48442
JY11_1_TRINITY_DN22768_c0_g1	endo-beta-1,4-glucanase / cellulase (EC 3.2.1.4); endo-beta-1,4-xylanase (EC 3.2.1.8); beta-glucosidase (EC 3.2.1.21); beta-mannosidase (EC 3.2.1.25); beta-glucosylceramidase (EC 3.2.1.45); glucan beta-1,3-glucosidase (EC 3.2.1.58); exo-beta-1,4-glucanase / cellodextrinase (EC 3.2.1.74); glucan endo-1,6-beta-glucosidase (EC 3.2.1.75); mannan endo-beta-1,4-mannosidase (EC 3.2.1.78); cellulose beta…	0	75.1579	-8.7567	0.00041069	0.4891
JY11_1_TRINITY_DN23712_c0_g1	cellulose synthase (EC 2.4.1.12); chitin synthase (EC 2.4.1.16); dolichyl-phosphate beta-D-mannosyltransferase (EC 2.4.1.83); dolichyl-phosphate beta-glucosyltransferase (EC 2.4.1.117); N-acetylglucosaminyltransferase (EC 2.4.1.-); N-acetylgalactosaminyltransferase (EC 2.4.1.-); hyaluronan synthase (EC 2.4.1.212); chitin oligosaccharide synthase (EC 2.4.1.-); beta-1,3-glucan synthase (EC 2.4.1.34…	0	74.9548	-8.7528	0.00040265	0.48278
JY11_1_TRINITY_DN2468_c0_g1	Modules of approx. 90-100 residues found at the C-terminus of GH17 or GH72 enzymatic modules and also sometimes isolated. CBM43 modules sometimes carry a C-terminal membrane anchor. The beta-1,3-glucan binding function has been demonstrated with the olive pollen protein Ole e 10.,acyl-activating enzyme 16,long-chain acyl-CoA synthetase	0	74.8628	-8.751	3.6589e-06	0.028999
JY11_1_TRINITY_DN2486_c0_g1	peptidylprolyl isomerase	0	74.8479	-8.7508	1.3464e-06	0.016687
JY11_1_TRINITY_DN24917_c0_g1		0	74.6132	-8.7462	7.7985e-07	0.012239
JY11_1_TRINITY_DN25025_c0_g1	phosphatidylinositol transfer protein SFH5	0	74.2971	-8.74	0.00069525	0.64485
JY11_1_TRINITY_DN25088_c0_g1	,Transposase and inactivated derivatives,	0	73.8382	-8.7311	1.024e-06	0.013872
JY11_1_TRINITY_DN2566_c0_g1	beta-glucosidase (EC 3.2.1.21); beta-galactosidase (EC 3.2.1.23); beta-mannosidase (EC 3.2.1.25); beta-glucuronidase (EC 3.2.1.31); beta-xylosidase (EC 3.2.1.37); beta-D-fucosidase (EC 3.2.1.38); phlorizin hydrolase (EC 3.2.1.62); exo-beta-1,4-glucanase (EC 3.2.1.74); 6-phospho-beta-galactosidase (EC 3.2.1.85); 6-phospho-beta-glucosidase (EC 3.2.1.86); strictosidine beta-glucosidase (EC 3.2.1.105…	0	73.555	-8.7256	1.0056e-06	0.013872
JY11_1_TRINITY_DN25962_c0_g1	UDP-beta-L-rhamnose:rhamnogalacturonan I 4-alpha-rhamnosyltransferase (EC 2.4.1.351)	0	73.3862	-8.7223	0.0004201	0.4962
JY11_1_TRINITY_DN26243_c0_g1		0.638689	267.935	-8.7208	3.7633e-05	0.12558
JY11_1_TRINITY_DN26266_c0_g1	elongation factor 1-beta	0	72.7043	-8.7088	0.00048811	0.53935
JY11_1_TRINITY_DN26427_c0_g1	UDP-glucuronosyltransferase (EC 2.4.1.17); zeatin O-beta-xylosyltransferase (EC 2.4.2.40); 2-hydroxyacylsphingosine 1-beta-galactosyltransferase (EC 2.4.1.45); N-acylsphingosine galactosyltransferase (EC 2.4.1.47); flavonol 3-O-glucosyltransferase (EC 2.4.1.91); anthocyanidin 3-O-glucosyltransferase (EC 2.4.1.115); sinapate 1-glucosyltransferase (EC 2.4.1.120); indole-3-acetate beta-glucosyltrans…	0	72.6481	-8.7077	0.00043122	0.50445
JY11_1_TRINITY_DN26547_c0_g1	pyrimidine and pyridine-specific 5'-nucleotidase	0	72.1819	-8.6984	2.978e-06	0.02608
JY11_1_TRINITY_DN26621_c0_g1		0	72.1795	-8.6983	0.00048973	0.53935
JY11_1_TRINITY_DN26639_c0_g1		0	72.0095	-8.6949	0.00043866	0.51037
JY11_1_TRINITY_DN26657_c0_g1	,von Willebrand factor (vWF) type A domain,-	0	72.0095	-8.6949	0.00043866	0.51037
JY11_1_TRINITY_DN26728_c0_g1		0	71.9227	-8.6932	0.0004409	0.51037
JY11_1_TRINITY_DN26882_c0_g1		0	71.8401	-8.6915	0.00052924	0.56151
JY11_1_TRINITY_DN27065_c0_g1	mitochondrial chaperone BCS1	0	71.6104	-8.6869	1.2569e-05	0.065539
JY11_1_TRINITY_DN27767_c0_g1		0	71.4748	-8.6842	0.00044427	0.51178
JY11_1_TRINITY_DN2783_c0_g1		0	71.3619	-8.6819	2.9448e-05	0.10906
JY11_1_TRINITY_DN2796_c0_g2		0	71.3619	-8.6819	2.9448e-05	0.10906
JY11_1_TRINITY_DN28443_c0_g1		0	71.3619	-8.6819	2.9448e-05	0.10906
JY11_1_TRINITY_DN285_c0_g1		0	71.2622	-8.6798	0.00044874	0.51432
JY11_1_TRINITY_DN28559_c0_g1	phytochrome A	0	71.1356	-8.6774	7.4711e-07	0.011962
JY11_1_TRINITY_DN28630_c0_g1	small nuclear ribonucleoprotein D3	0	71.0742	-8.676	0.0005073	0.55104
JY11_1_TRINITY_DN28715_c0_g1	large subunit ribosomal protein L38e	0	71.0546	-8.6757	0.00045397	0.51578
JY11_1_TRINITY_DN28794_c0_g1		0	71.0213	-8.675	0.00056462	0.57729
JY11_1_TRINITY_DN28897_c0_g1		0	71.0055	-8.6746	0.00051752	0.55539
JY11_1_TRINITY_DN29022_c0_g1		0	70.8619	-8.6717	0.00045467	0.51578
JY11_1_TRINITY_DN29065_c0_g1	,pathogen-related,-	0	70.6187	-8.6668	0.00045723	0.51658
JY11_1_TRINITY_DN29179_c0_g1	,lipid catabolic process,isoamyl acetate esterase	0	69.688	-8.6476	0.00050681	0.55104
JY11_1_TRINITY_DN29252_c0_g1		0	69.6017	-8.6458	0.00048932	0.53935
JY11_1_TRINITY_DN29274_c0_g1	UDP-GlcA: N-acetylglucosaminyl-proteoglycan beta-1,4-glucuronosyltransferase (EC 2.4.1.225); UDP-Xyl: xylan beta-1,4-xylosyltransferase (EC 2.4.2.-); alpha-1,3-L-arabinofuranosyltransferase (EC 2.4.2.-); arabinan alpha-1,5-L-arabinofuranosyltransferase (EC 2.4.2.-); glucomannan beta-1,2-galactosyltransferase (EC 2.4.1.-); pectin beta-1,4-glucuronyltransferase (EC 2.4.1.-); xylogalacturonan beta-1…	0	69.1858	-8.6373	8.9774e-07	0.013425
JY11_1_TRINITY_DN29407_c0_g1	endo-beta-1,4-xylanase (EC 3.2.1.8); beta-glucosidase (3.2.1.21); beta-glucuronidase (EC 3.2.1.31); beta-xylosidase (EC 3.2.1.37); beta-fucosidase (EC 3.2.1.38); glucosylceramidase (EC 3.2.1.45); beta-1,6-glucanase (EC 3.2.1.75); glucuronoarabinoxylan endo-beta-1,4-xylanase (EC 3.2.1.136); endo-beta-1,6-galactanase (EC:3.2.1.164); [reducing end] beta-xylosidase (EC 3.2.1.-)	0	69.036	-8.6341	0.00051524	0.55483
JY11_1_TRINITY_DN29650_c0_g1		0	68.7723	-8.6286	0.00048178	0.53656
JY11_1_TRINITY_DN29740_c0_g1		0	68.7497	-8.6281	3.5233e-05	0.12114
JY11_1_TRINITY_DN29817_c0_g1	pyruvate dehydrogenase E2 component (dihydrolipoamide acetyltransferase)	0	68.7367	-8.6278	0.00058682	0.58816
JY11_1_TRINITY_DN29864_c0_g1		0	68.2842	-8.6183	0.00053344	0.56408
JY11_1_TRINITY_DN29875_c0_g1		0	68.1755	-8.616	0.00048786	0.53935
JY11_1_TRINITY_DN30148_c0_g1		0	68.1319	-8.6152	1.639e-05	0.076806
JY11_1_TRINITY_DN30338_c0_g1		0	68.1157	-8.6147	1.7683e-06	0.019067
JY11_1_TRINITY_DN30672_c0_g1		0	68.0003	-8.6123	0.00050179	0.54778
JY11_1_TRINITY_DN3105_c0_g1	aluminum-activated malate transporter family protein	0	67.94	-8.611	0.00058901	0.5891
JY11_1_TRINITY_DN31228_c0_g1	caffeic acid 3-O-methyltransferase / acetylserotonin O-methyltransferase [EC:2.1.1.68 2.1.1.4]	0	67.7316	-8.6066	2.3924e-06	0.023408
JY11_1_TRINITY_DN3140_c0_g1	Modules of approx. 90-100 residues found at the C-terminus of GH17 or GH72 enzymatic modules and also sometimes isolated. CBM43 modules sometimes carry a C-terminal membrane anchor. The beta-1,3-glucan binding function has been demonstrated with the olive pollen protein Ole e 10.,ionotropic glutamate receptor activity,glutamate receptor, ionotropic, plant	0	67.6273	-8.6043	0.00055873	0.57472
JY11_1_TRINITY_DN3245_c0_g1	AA10 (formerly CBM33) proteins are copper-dependent lytic polysaccharide monooxygenases (LPMOs); some proteins have been shown to act on chitin, others on cellulose; lytic cellulose monooxygenase (C1-hydroxylating) (EC 1.14.99.54); lytic cellulose monooxygenase (C4-dehydrogenating)(EC 1.14.99.56); lytic chitin monooxygenase (EC 1.14.99.53); lytic xylan monooxygenase / xylan oxidase (glycosidic bo…	0	67.6147	-8.6041	0.00054928	0.56943
JY11_1_TRINITY_DN32569_c0_g1		0	67.3762	-8.599	0.00051626	0.55517
JY11_1_TRINITY_DN32824_c0_g1		0	67.3366	-8.5981	0.00051196	0.55295
JY11_1_TRINITY_DN33112_c0_g1	Created from reading Schallus et al (2008) Mol Biol Cell. 19:3404-3414 [PMID: 18524852] and finding related domains attached to various glycosidases.	0	67.305	-8.5974	0.00055715	0.57384
JY11_1_TRINITY_DN33410_c0_g1	auxin-responsive protein IAA	0	67.2943	-8.5973	0.00055381	0.57184
JY11_1_TRINITY_DN33467_c0_g1		0	66.9486	-8.5898	0.00068192	0.63846
JY11_1_TRINITY_DN33528_c0_g1		0	66.9437	-8.5897	0.00071455	0.65217
JY11_1_TRINITY_DN339_c0_g1	6-phosphogluconolactonase	0	66.7854	-8.5862	0.00063529	0.61402
JY11_1_TRINITY_DN34074_c0_g1		0	66.7782	-8.5861	0.0010295	0.78128
JY11_1_TRINITY_DN34334_c0_g1	small subunit ribosomal protein S29e	0	66.5928	-8.5821	1.7993e-05	0.080639
JY11_1_TRINITY_DN35613_c0_g1		0	66.4729	-8.5796	2.9075e-05	0.10844
JY11_1_TRINITY_DN3620_c0_g1	,homeobox associated leucin zipper,homeobox-leucine zipper protein	0	66.4593	-8.5792	0.00051257	0.55295
JY11_1_TRINITY_DN36303_c0_g1		0	66.3619	-8.5771	0.00059178	0.58993
JY11_1_TRINITY_DN36638_c0_g1		0	66.316	-8.5761	0.00061339	0.60114
JY11_1_TRINITY_DN36811_c0_g1		0	66.0703	-8.5707	0.00082278	0.70231
JY11_1_TRINITY_DN36947_c0_g1	alpha-galactosidase (EC 3.2.1.22); alpha-N-acetylgalactosaminidase (EC 3.2.1.49); stachyose synthase (EC 2.4.1.67); raffinose synthase (EC 2.4.1.82) ; raffinose exo-alpha-1,6-galactosidase (EC 3.2.1.-)Ras-related protein Rab-2A	0	65.8542	-8.566	0.00052804	0.56099
JY11_1_TRINITY_DN37076_c0_g1	,zinc finger,-	0	65.8284	-8.5655	0.00069668	0.64573
JY11_1_TRINITY_DN37192_c0_g1	ATP-dependent DNA helicase RecG	0	65.4658	-8.5575	1.1907e-06	0.01536
JY11_1_TRINITY_DN37216_c0_g1	large subunit ribosomal protein LP1	1.00306	367.165	-8.5552	2.062e-08	0.0013129
JY11_1_TRINITY_DN37536_c0_g1		0	65.1723	-8.551	0.00057314	0.58121
JY11_1_TRINITY_DN37543_c0_g1	NADPH-ferrihemoprotein reductase	0	64.809	-8.543	0.00054101	0.56812
JY11_1_TRINITY_DN3755_c0_g1	alpha-L-iduronidase (EC 3.2.1.76); beta-xylosidase (EC 3.2.1.37); alpha-L-arabinofuranosidase (EC 3.2.1.55); beta-glucosidase (EC 3.2.1.21); beta-galactosidase (EC 3.2.1.23); exo-beta-1,4-glucanase / cellodextrinase (EC 3.2.1.74); 3-O-alpha-D-galactosyl-alpha-L-arabinofuranosidase (EC 3.2.1.215)histone H2B	0	64.5818	-8.5378	0.00061321	0.60114
JY11_1_TRINITY_DN3756_c0_g1		0	64.4104	-8.5341	0.00059765	0.59208
JY11_1_TRINITY_DN37951_c0_g1	beta-glucosidase (EC 3.2.1.21); beta-galactosidase (EC 3.2.1.23); beta-mannosidase (EC 3.2.1.25); beta-glucuronidase (EC 3.2.1.31); beta-xylosidase (EC 3.2.1.37); beta-D-fucosidase (EC 3.2.1.38); phlorizin hydrolase (EC 3.2.1.62); exo-beta-1,4-glucanase (EC 3.2.1.74); 6-phospho-beta-galactosidase (EC 3.2.1.85); 6-phospho-beta-glucosidase (EC 3.2.1.86); strictosidine beta-glucosidase (EC 3.2.1.105…	0	64.1818	-8.5289	1.6132e-06	0.018009
JY11_1_TRINITY_DN3841_c0_g1	actin, other eukaryote	0	64.0501	-8.526	0.00058586	0.58816
JY11_1_TRINITY_DN3843_c0_g2		0	64.021	-8.5253	0.00055404	0.57184
JY11_1_TRINITY_DN38549_c0_g1		0	63.9583	-8.5239	0.00065682	0.62343
JY11_1_TRINITY_DN38606_c0_g1	chromate reductase, NAD(P)H dehydrogenase (quinone)	0	63.7436	-8.5191	2.6444e-06	0.024326
JY11_1_TRINITY_DN3870_c0_g1	lipopolysaccharide alpha-1,3-galactosyltransferase (EC 2.4.1.44); UDP-Glc: (glucosyl)lipopolysaccharide alpha-1,2-glucosyltransferase (EC 2.4.1.-); lipopolysaccharide glucosyltransferase 1 (EC 2.4.1.58); glycogenin glucosyltransferase (EC 2.4.1.186); inositol 1-alpha-galactosyltransferase (galactinol synthase) (EC 2.4.1.123); homogalacturonan alpha-1,4-galacturonosyltransferase (EC 2.4.1.43); UDP…	0	63.5054	-8.5136	0.00056487	0.57729
JY11_1_TRINITY_DN38819_c0_g1	multidrug resistance protein, MATE family	0	63.4803	-8.513	0.0005799	0.58548
JY11_1_TRINITY_DN3906_c0_g1		0	63.4657	-8.5127	0.00056976	0.57967
JY11_1_TRINITY_DN39848_c0_g1	,Domain of unknown function (DUF4666),-	0	63.3576	-8.5102	4.9195e-06	0.035445
JY11_1_TRINITY_DN40001_c0_g1	mediator of RNA polymerase II transcription subunit 11	0	62.9909	-8.5019	1.7069e-06	0.018531
JY11_1_TRINITY_DN40012_c0_g1		0	62.7954	-8.4974	0.00058095	0.58606
JY11_1_TRINITY_DN40030_c0_g1		0	62.4742	-8.49	0.00058589	0.58816
JY11_1_TRINITY_DN4023_c0_g1	,amino acid transport,proline transporter	0	62.3909	-8.4881	0.00058345	0.58719
JY11_1_TRINITY_DN40487_c0_g1		0	62.3712	-8.4877	1.607e-06	0.018009
JY11_1_TRINITY_DN4073_c0_g1	Modules of approx. 150 residues which always appear as a threefold internal repeat. The only apparent exception to this, xylanase II of Actinomadura sp. FC7 (GenBank U08894), is in fact not completely sequenced. These modules were first identified in several plant lectins such as ricin or agglutinin of Ricinus communis which bind galactose residues. The three-dimensional structure of a plant lect…	0	62.2837	-8.4856	0.00093637	0.74902
JY11_1_TRINITY_DN4081_c0_g1	N6-L-threonylcarbamoyladenine synthase	0	62.2568	-8.485	0.00060107	0.59325
JY11_1_TRINITY_DN40913_c0_g1		0	62.1434	-8.4823	0.00059396	0.59065
JY11_1_TRINITY_DN41070_c0_g1	Dol-P-Glc: alpha-1,3-glucosyltransferase (EC 2.4.1.-),cytoskeleton organization,actin, other eukaryote	0	62.0644	-8.4806	1.4779e-05	0.072083
JY11_1_TRINITY_DN41116_c0_g1	ribosome assembly protein 1	0	61.9864	-8.4787	0.0005935	0.59055
JY11_1_TRINITY_DN41209_c0_g1		0	61.942	-8.4777	4.5143e-06	0.032976
JY11_1_TRINITY_DN428_c0_g1	,alternative oxidase activity,ubiquinol oxidase	0	61.8992	-8.4767	3.3889e-06	0.028124
JY11_1_TRINITY_DN4304_c0_g1		0	61.6232	-8.4703	3.8157e-06	0.029648
JY11_1_TRINITY_DN43253_c0_g1		0	61.5202	-8.4678	5.0191e-06	0.035837
JY11_1_TRINITY_DN4334_c0_g1		0	61.4722	-8.4666	2.4634e-05	0.098982
JY11_1_TRINITY_DN4359_c0_g1	legumain	0	61.4501	-8.4661	0.00080203	0.69584
JY11_1_TRINITY_DN4715_c0_g1		0	61.3738	-8.4644	0.00060438	0.59541
JY11_1_TRINITY_DN5288_c0_g1	,Aux IAA proteins are short-lived transcriptional factors that function as repressors of early auxin response genes at low auxin concentrations,auxin-responsive protein IAA	0	61.3598	-8.4641	0.00075141	0.66951
JY11_1_TRINITY_DN5643_c0_g1	pectin acetylesterase (EC 3.1.1.-); rhamnogalacturonan acetylesterase (EC 3.1.1.-); acetyl xylan esterase (EC 3.1.1.72)	0	61.193	-8.4601	0.00061908	0.60425
JY11_1_TRINITY_DN5744_c0_g1	,calcium-dependent phospholipid binding,annexin D	0	61.1483	-8.4591	0.00061187	0.60054
JY11_1_TRINITY_DN5794_c0_g1	small subunit ribosomal protein S23	0	60.5504	-8.4449	0.000728	0.65883
JY11_1_TRINITY_DN5803_c0_g1	magnesium-dependent phosphatase 1 [EC:3.1.3.48 3.1.3.-]	0	60.5242	-8.4442	0.00062467	0.60709
JY11_1_TRINITY_DN6097_c0_g1		0	60.4982	-8.4437	0.00071161	0.65167
JY11_1_TRINITY_DN6107_c0_g1	putative pectin methylesterase	0	60.2784	-8.4384	0.00065623	0.62343
JY11_1_TRINITY_DN629_c0_g1	small subunit ribosomal protein S5e	0	60.231	-8.4372	0.00065357	0.62271
JY11_1_TRINITY_DN630_c0_g1	F-type H+-transporting ATPase subunit g	0	59.9195	-8.4298	0.00064564	0.61881
JY11_1_TRINITY_DN6364_c0_g1	CCR4-NOT transcription complex subunit 4	0	59.86	-8.4284	1.6189e-06	0.018009
JY11_1_TRINITY_DN6892_c0_g1	xyloglucan:xyloglucosyltransferase (EC 2.4.1.207); keratan-sulfate endo-1,4-beta-galactosidase (EC 3.2.1.103); endo-1,3-beta-glucanase / laminarinase (EC 3.2.1.39); endo-1,3(4)-beta-glucanase (EC 3.2.1.6); licheninase (EC 3.2.1.73); beta-agarase (EC 3.2.1.81); kappa-carrageenase (EC 3.2.1.83); xyloglucanase (EC 3.2.1.151); endo-beta-1,3-galactanase (EC 3.2.1.181); [retaining] beta-porphyranase (E…	0	59.6295	-8.4228	1.84e-06	0.01955
JY11_1_TRINITY_DN720_c0_g1		0	59.304	-8.4149	0.00067768	0.63574
JY11_1_TRINITY_DN7456_c0_g1	alpha-mannosidase (EC 3.2.1.24); mannosyl-oligosaccharide alpha-1,2-mannosidase (EC 3.2.1.113); mannosyl-oligosaccharide alpha-1,3-1,6-mannosidase (EC 3.2.1.114); mannosyl-oligosaccharide alpha-1,3-mannosidase (EC 3.2.1.207); mannosyl-oligosaccharide alpha-1,6-mannosidase / exo-alpha-1,6-mannosidase (EC 3.2.1.163)	0	59.2862	-8.4144	1.968e-06	0.020523
JY11_1_TRINITY_DN7530_c0_g1		0	58.9669	-8.4067	0.00066278	0.62685
JY11_1_TRINITY_DN7657_c0_g1		0	58.9391	-8.4059	0.00070396	0.65066
JY11_1_TRINITY_DN7854_c0_g1		0	58.924	-8.4056	0.00072299	0.65629
JY11_1_TRINITY_DN7898_c0_g1	,iron ion binding,-	0	58.8161	-8.4029	5.9334e-06	0.040108
JY11_1_TRINITY_DN8833_c0_g1	,ubiquitin-protein transferase activity,E3 ubiquitin-protein ligase ATL6/9/15/31/42/55	0	58.7236	-8.4007	2.6464e-06	0.024326
JY11_1_TRINITY_DN8929_c0_g1	,mannose-1-phosphate guanylyltransferase activity,mannose-1-phosphate guanylyltransferase	0	58.6361	-8.3985	1.1575e-05	0.062196
JY11_1_TRINITY_DN9050_c0_g1	NADPH:quinone reductase	0	58.5812	-8.3972	0.00074735	0.66787
JY11_1_TRINITY_DN9070_c0_g1		0	58.4694	-8.3945	0.0008965	0.73086
JY11_1_TRINITY_DN9100_c0_g1	photosystem I P700 chlorophyll a apoprotein A1	0	58.1787	-8.3872	0.00085864	0.71671
JY11_1_TRINITY_DN9118_c0_g1	omega-6 fatty acid desaturase / acyl-lipid omega-6 desaturase (Delta-12 desaturase) [EC:1.14.19.6 1.14.19.22]	0	58.1361	-8.3862	5.4542e-05	0.15691
JY11_1_TRINITY_DN9168_c0_g1		0	58.0223	-8.3833	0.00071524	0.65232
JY11_1_TRINITY_DN9489_c0_g1	pre-mRNA-splicing factor RBM22/SLT11	0	57.9427	-8.3814	3.6916e-06	0.02901
JY11_1_TRINITY_DN9505_c0_g1	mTERF domain-containing protein, mitochondrial	0	57.9394	-8.3812	5.962e-05	0.16664
JY11_1_TRINITY_DN9620_c0_g2	pre-mRNA-splicing factor SPF27	0	57.7058	-8.3754	0.00094439	0.75337
JY11_1_TRINITY_DN9640_c0_g1		0	57.6627	-8.3744	0.00070888	0.65095
JY11_1_TRINITY_DN9689_c0_g1	ethylene-insensitive protein 3	0	57.6102	-8.3731	1.4061e-05	0.070031
JY11_1_TRINITY_DN987_c0_g1		0	57.5211	-8.3708	0.00086611	0.71954
JY11_1_TRINITY_DN9877_c0_g1	charged multivesicular body protein 6	0	57.4304	-8.3686	0.0006896	0.64274
JY11_2_TRINITY_DN10109_c0_g1	glutamyl-tRNA reductase	0	57.4172	-8.3682	0.0006899	0.64274
JY11_2_TRINITY_DN10118_c0_g1	large subunit ribosomal protein L21e	0	57.4127	-8.3682	2.2502e-05	0.093371
JY11_2_TRINITY_DN10199_c0_g1	,glutathione s-transferase,glutathione S-transferase	0	57.3554	-8.3667	0.00073607	0.6633
JY11_2_TRINITY_DN10347_c0_g1		0	57.298	-8.3652	0.00071791	0.65438
JY11_2_TRINITY_DN10349_c0_g1	Modules of approx. 90-100 residues found at the C-terminus of GH17 or GH72 enzymatic modules and also sometimes isolated. CBM43 modules sometimes carry a C-terminal membrane anchor. The beta-1,3-glucan binding function has been demonstrated with the olive pollen protein Ole e 10.,protein modification by small protein conjugation,ubiquitin-conjugating enzyme E2 D	0	57.1063	-8.3605	6.0621e-06	0.040545
JY11_2_TRINITY_DN10465_c0_g1	,Cytochrome b6-f complex subunit 4,cytochrome b6-f complex subunit 4	0	57.0461	-8.3589	0.00073741	0.66385
JY11_2_TRINITY_DN10508_c0_g1		0	56.97	-8.357	0.00074142	0.66661
JY11_2_TRINITY_DN10524_c0_g1	large subunit ribosomal protein L4e	0	56.966	-8.3568	0.00071163	0.65167
JY11_2_TRINITY_DN10628_c0_g1		0	56.9526	-8.3565	0.00070799	0.65095
JY11_2_TRINITY_DN10716_c0_g1		0	56.843	-8.3537	0.0007076	0.65095
JY11_2_TRINITY_DN10726_c0_g1		0	56.7283	-8.3508	0.00071265	0.65167
JY11_2_TRINITY_DN10736_c0_g1		0	56.6995	-8.35	0.0010022	0.77019
JY11_2_TRINITY_DN10818_c0_g1	thioredoxin 1	0	56.5577	-8.3465	0.00085276	0.71407
JY11_2_TRINITY_DN10954_c0_g1	cytochrome c oxidase subunit 5b	0	56.4567	-8.344	4.4543e-06	0.032839
JY11_2_TRINITY_DN11039_c0_g1	histone deacetylase 11	0	56.3817	-8.342	2.4155e-06	0.023414
JY11_2_TRINITY_DN1106_c0_g1	,F-box Kelch-repeat protein,-	0	56.3749	-8.3419	9.3881e-05	0.21948
JY11_2_TRINITY_DN11061_c0_g1	chondroitin lyase / chondroitinase (EC 4.2.2.-),3'-5'-exoribonuclease activity,oligoribonuclease	0.334354	109.722	-8.3408	0.00035645	0.45685
JY11_2_TRINITY_DN11094_c0_g1	,Pentacotripeptide-repeat region of PRORP,-	0	56.2633	-8.339	4.6785e-06	0.034018
JY11_2_TRINITY_DN11130_c0_g1		0	56.1018	-8.3348	2.7517e-06	0.024744
JY11_2_TRINITY_DN11141_c0_g1		0	55.933	-8.3305	3.1132e-06	0.026819
JY11_2_TRINITY_DN11206_c0_g1		0	55.7852	-8.3266	4.0184e-06	0.030771
JY11_2_TRINITY_DN11226_c0_g1		0	55.6594	-8.3233	0.00074746	0.66787
JY11_2_TRINITY_DN11254_c1_g1	ribonuclease H2 subunit B	0	55.6254	-8.3224	0.00075479	0.67153
JY11_2_TRINITY_DN11401_c0_g1		0	55.6055	-8.322	3.8892e-06	0.030072
JY11_2_TRINITY_DN11426_c0_g1		0	55.4553	-8.3181	0.00074316	0.66666
JY11_2_TRINITY_DN11479_c0_g1	,Transposase and inactivated derivatives,-	0	55.321	-8.3146	0.00088566	0.72844
JY11_2_TRINITY_DN11488_c0_g1		0	55.2744	-8.3134	0.00074691	0.66787
JY11_2_TRINITY_DN11585_c0_g1		0	55.2248	-8.312	7.5766e-06	0.047282
JY11_2_TRINITY_DN11668_c0_g1		0	54.9539	-8.3049	0.00082136	0.70217
JY11_2_TRINITY_DN11729_c0_g1		0	54.9428	-8.3047	0.00075608	0.67216
JY11_2_TRINITY_DN11782_c0_g1		0	54.8144	-8.3013	0.0007604	0.67436
JY11_2_TRINITY_DN11849_c0_g1	,iron chelate transmembrane transporter activity,-	0	54.7434	-8.2994	0.0010612	0.79239
JY11_2_TRINITY_DN11905_c0_g2	Modules of approx. 90-100 residues found at the C-terminus of GH17 or GH72 enzymatic modules and also sometimes isolated. CBM43 modules sometimes carry a C-terminal membrane anchor. The beta-1,3-glucan binding function has been demonstrated with the olive pollen protein Ole e 10.S-phase kinase-associated protein 1	0	54.6913	-8.2981	0.00088862	0.72844
JY11_2_TRINITY_DN11922_c0_g1		0	54.512	-8.2934	5.9715e-06	0.040108
JY11_2_TRINITY_DN11972_c0_g1		0	54.5008	-8.293	4.3222e-06	0.032016
JY11_2_TRINITY_DN11984_c0_g1	SH3 domain-containing YSC84-like protein 1	0	54.3736	-8.2896	0.00081029	0.69839
JY11_2_TRINITY_DN12024_c0_g1	,Acetyltransferase (GNAT) domain,-	0	54.3481	-8.2889	0.00077865	0.68303
JY11_2_TRINITY_DN12035_c0_g1	U4/U6 small nuclear ribonucleoprotein PRP31	0	54.3432	-8.2888	0.0007781	0.68293
JY11_2_TRINITY_DN12180_c0_g1	4-hydroxy-3-methylbut-2-en-1-yl diphosphate reductase	0	54.0689	-8.2816	1.9125e-05	0.083974
JY11_2_TRINITY_DN12188_c0_g1	long-chain acyl-CoA synthetase	0	54.0488	-8.281	0.00082212	0.70217
JY11_2_TRINITY_DN12301_c0_g1	alpha-galactosidase (EC 3.2.1.22); alpha-N-acetylgalactosaminidase (EC 3.2.1.49); isomalto-dextranase (EC 3.2.1.94); beta-L-arabinopyranosidase (EC 3.2.1.88); galactan:galactan galactosyltransferase (EC 2.4.1.-)alpha-galactosidase	0	54.0464	-8.2809	0.00081653	0.70106
JY11_2_TRINITY_DN12438_c0_g1	,protein ubiquitination,-	0	53.9163	-8.2775	0.0012486	0.85764
JY11_2_TRINITY_DN12503_c0_g1	sucrose synthase (EC 2.4.1.13); sucrose-phosphate synthase (EC 2.4.1.14); alpha-glucosyltransferase (EC 2.4.1.52); lipopolysaccharide N-acetylglucosaminyltransferase (EC 2.4.1.56); phosphatidylinositol alpha-mannosyltransferase (EC 2.4.1.57); GDP-Man: Man1GlcNAc2-PP-dolichol alpha-1,3-mannosyltransferase (EC 2.4.1.132); GDP-Man: Man3GlcNAc2-PP-dolichol/Man4GlcNAc2-PP-dolichol alpha-1,2-mannosyltr…	0	53.9025	-8.2771	0.001222	0.8492
JY11_2_TRINITY_DN12649_c0_g1	,TB2/DP1, HVA22 family,receptor expression-enhancing protein 1/2/3/4	0	53.8753	-8.2764	0.00080407	0.69628
JY11_2_TRINITY_DN12653_c0_g1	alpha-mannosidase (EC 3.2.1.24); mannosyl-oligosaccharide alpha-1,2-mannosidase (EC 3.2.1.113); mannosyl-oligosaccharide alpha-1,3-1,6-mannosidase (EC 3.2.1.114); mannosyl-oligosaccharide alpha-1,3-mannosidase (EC 3.2.1.207); mannosyl-oligosaccharide alpha-1,6-mannosidase / exo-alpha-1,6-mannosidase (EC 3.2.1.163)	0	53.8729	-8.2764	9.6043e-05	0.2229
JY11_2_TRINITY_DN12689_c0_g1	large subunit ribosomal protein L7/L12	0	53.7752	-8.2737	2.9299e-06	0.025945
JY11_2_TRINITY_DN12714_c0_g1	DELLA protein	0	53.6052	-8.2691	0.00079882	0.69496
JY11_2_TRINITY_DN12811_c1_g1		0	53.5993	-8.269	5.4858e-06	0.038007
JY11_2_TRINITY_DN12829_c0_g1		0	53.335	-8.2618	0.00080346	0.69628
JY11_2_TRINITY_DN12884_c0_g1		0	53.2647	-8.2599	0.00080773	0.69811
JY11_2_TRINITY_DN12911_c0_g1		0	53.2577	-8.2598	6.6971e-06	0.043153
JY11_2_TRINITY_DN13001_c0_g2	multidrug resistance protein, MATE family	0	53.227	-8.2589	0.00090933	0.73766
JY11_2_TRINITY_DN13063_c0_g1	,Phytosulfokines,-	0	53.1897	-8.2579	0.00084376	0.71016
JY11_2_TRINITY_DN13083_c0_g1	pumilio homology domain family member 6	0	53.1778	-8.2576	1.5006e-05	0.072741
JY11_2_TRINITY_DN13110_c0_g1		0	53.1555	-8.257	3.4772e-06	0.028707
JY11_2_TRINITY_DN13239_c0_g1	protein EFR3	0	53.1254	-8.2561	0.0013507	0.88646
JY11_2_TRINITY_DN13306_c0_g1		0	53.0896	-8.2552	3.0838e-06	0.026711
JY11_2_TRINITY_DN13329_c0_g1		0	52.8533	-8.2487	4.2403e-06	0.03177
JY11_2_TRINITY_DN13343_c0_g1	manganese peroxidase (EC 1.11.1.13); versatile peroxidase (EC 1.11.1.16); lignin peroxidase (EC 1.11.1.14); peroxidase (EC 1.11.1.-); cytochrome-c peroxidase (EC 1.11.1.5); ascorbate peroxidase (EC 1.11.1.11)peroxidase	0	52.8219	-8.2479	0.00084009	0.70831
JY11_2_TRINITY_DN13390_c0_g1	pectin methylesterase (EC 3.1.1.11).1-phosphatidylinositol-3-phosphate 5-kinase	0	52.7464	-8.2459	0.00097689	0.76371
JY11_2_TRINITY_DN13432_c0_g1		0	52.5027	-8.2391	1.0812e-05	0.060048
JY11_2_TRINITY_DN13442_c0_g1	ATP-dependent Clp protease, protease subunit	0	52.4477	-8.2376	0.00095808	0.75946
JY11_2_TRINITY_DN13498_c1_g1	homeobox-leucine zipper protein	0	52.3179	-8.2341	0.00083879	0.70803
JY11_2_TRINITY_DN13623_c0_g1		0	52.3078	-8.2338	0.00084111	0.70854
JY11_2_TRINITY_DN13630_c0_g1	beta-L-arabinofuranosidase (EC 3.2.1.185)tubulin beta	0	52.1231	-8.2286	0.0010221	0.7784
JY11_2_TRINITY_DN13701_c0_g1	,regulation of response to stimulus,-	0	52.0489	-8.2266	0.00086169	0.71812
JY11_2_TRINITY_DN13716_c0_g1	,DNA-directed DNA polymerase activity,-	0	52.0355	-8.2262	0.00089029	0.72849
JY11_2_TRINITY_DN13726_c0_g1	transcription factor MYC2	0	51.8344	-8.2208	3.1005e-05	0.11272
JY11_2_TRINITY_DN13760_c0_g1	[histone H3]-lysine27 N-trimethyltransferase EZH2	0	51.6876	-8.2165	0.0010084	0.77217
JY11_2_TRINITY_DN13773_c0_g1		0	51.6097	-8.2144	8.65e-06	0.051521
JY11_2_TRINITY_DN13776_c0_g1	E3 ubiquitin-protein ligase ZNF598	0	51.3798	-8.2079	0.00093069	0.74733
JY11_2_TRINITY_DN13854_c0_g1		0	51.3051	-8.2058	7.0601e-06	0.044894
JY11_2_TRINITY_DN1391_c0_g1		0	51.2328	-8.2038	0.00088334	0.72844
JY11_2_TRINITY_DN13948_c0_g1	xyloglucan:xyloglucosyltransferase (EC 2.4.1.207); keratan-sulfate endo-1,4-beta-galactosidase (EC 3.2.1.103); endo-1,3-beta-glucanase / laminarinase (EC 3.2.1.39); endo-1,3(4)-beta-glucanase (EC 3.2.1.6); licheninase (EC 3.2.1.73); beta-agarase (EC 3.2.1.81); kappa-carrageenase (EC 3.2.1.83); xyloglucanase (EC 3.2.1.151); endo-beta-1,3-galactanase (EC 3.2.1.181); [retaining] beta-porphyranase (E…	0	51.1004	-8.2001	0.00093652	0.74902
JY11_2_TRINITY_DN13985_c0_g2		0	51.0529	-8.1987	0.00087861	0.72549
JY11_2_TRINITY_DN14063_c0_g2		0	51.0206	-8.1978	1.4359e-05	0.070904
JY11_2_TRINITY_DN14226_c0_g1	,ubiquitin-protein transferase activity,E3 ubiquitin-protein ligase RNF115/126	0	50.9939	-8.197	0.00022776	0.37105
JY11_2_TRINITY_DN14263_c0_g1		0	50.8573	-8.1932	0.00099169	0.76646
JY11_2_TRINITY_DN14277_c0_g1		0	50.8056	-8.1917	0.00098137	0.76407
JY11_2_TRINITY_DN14368_c0_g1	invertase (EC 3.2.1.26); endo-inulinase (EC 3.2.1.7); beta-2,6-fructan 6-levanbiohydrolase (EC 3.2.1.64); endo-levanase (EC 3.2.1.65); exo-inulinase (EC 3.2.1.80); fructan beta-(2,1)-fructosidase/1-exohydrolase (EC 3.2.1.153); fructan beta-(2,6)-fructosidase/6-exohydrolase (EC 3.2.1.154); sucrose:sucrose 1-fructosyltransferase (EC 2.4.1.99); fructan:fructan 1-fructosyltransferase (EC 2.4.1.100); …	0	50.6914	-8.1885	0.0011023	0.80845
JY11_2_TRINITY_DN14376_c0_g1	transketolase	0	50.576	-8.1852	0.00096101	0.76088
JY11_2_TRINITY_DN14377_c0_g1	exonuclease V	0	50.4602	-8.1818	6.5442e-05	0.17672
JY11_2_TRINITY_DN14438_c0_g1		0	50.4232	-8.1808	0.00090084	0.73326
JY11_2_TRINITY_DN14456_c0_g1		0	50.3065	-8.1775	0.00090489	0.73518
JY11_2_TRINITY_DN14457_c0_g1	,heterogeneous nuclear ribonucleoprotein,heterogeneous nuclear ribonucleoprotein R	0	50.2257	-8.1752	0.00094747	0.75355
JY11_2_TRINITY_DN14460_c0_g1	CCR4-NOT complex subunit CAF16	0	50.1285	-8.1724	4.3224e-06	0.032016
JY11_2_TRINITY_DN14527_c0_g1		0	50.0561	-8.1703	0.00092303	0.74367
JY11_2_TRINITY_DN14528_c0_g1		0	50.0429	-8.1699	0.00091901	0.74209
JY11_2_TRINITY_DN14755_c0_g1	,Zinc finger, C3HC4 type (RING finger),E3 ubiquitin-protein ligase RNF5	0	49.8243	-8.1636	0.0010671	0.79303
JY11_2_TRINITY_DN14840_c0_g1		0	49.8187	-8.1634	0.0010004	0.77019
JY11_2_TRINITY_DN14841_c0_g1		0	49.7777	-8.1622	0.00093574	0.74902
JY11_2_TRINITY_DN14884_c0_g1	ubiquitin-activating enzyme E1	0	49.7587	-8.1618	0.0012703	0.86301
JY11_2_TRINITY_DN14987_c0_g2	glutathione S-transferase	0	49.7507	-8.1615	0.0014212	0.89846
JY11_2_TRINITY_DN15004_c0_g1	cofilin	0	49.4884	-8.1539	1.4119e-05	0.070031
JY11_2_TRINITY_DN15013_c0_g1		0	49.4553	-8.1528	0.00094562	0.75355
JY11_2_TRINITY_DN15019_c0_g2	pectin methylesterase (EC 3.1.1.11).	0	49.3557	-8.15	0.00096297	0.76088
JY11_2_TRINITY_DN15037_c0_g1	alpha-mannosyltransferase (EC 2.4.1.-)AP-2 complex subunit sigma-1	0	49.3042	-8.1485	0.00020821	0.35298
JY11_2_TRINITY_DN15050_c0_g1	The granular starch-binding function has been demonstrated in several cases. Interact strongly with cyclodextrins. Often designated as starch-binding domains (SBD).	0	49.2719	-8.1475	0.0010289	0.78128
JY11_2_TRINITY_DN15172_c0_g1		0	49.2578	-8.1471	0.00098498	0.76479
JY11_2_TRINITY_DN15210_c0_g1		0	49.0916	-8.1423	0.0014519	0.90434
JY11_2_TRINITY_DN15212_c0_g1	Modules of approx. 90-100 residues found at the C-terminus of GH17 or GH72 enzymatic modules and also sometimes isolated. CBM43 modules sometimes carry a C-terminal membrane anchor. The beta-1,3-glucan binding function has been demonstrated with the olive pollen protein Ole e 10.	0	48.9186	-8.1371	0.0011812	0.83736
JY11_2_TRINITY_DN15228_c0_g1		0	48.863	-8.1355	0.0011025	0.80845
JY11_2_TRINITY_DN15307_c0_g1		0	48.8155	-8.1341	0.00096284	0.76088
JY11_2_TRINITY_DN15375_c0_g1		0	48.8142	-8.134	0.00096888	0.76172
JY11_2_TRINITY_DN15426_c0_g1	DNA-directed RNA polymerases I, II, and III subunit RPABC3	0	48.8043	-8.1338	0.00096293	0.76088
JY11_2_TRINITY_DN15458_c0_g1	Rab proteins geranylgeranyltransferase component A	0	48.735	-8.1317	0.00096603	0.76106
JY11_2_TRINITY_DN1549_c0_g1		0	48.7037	-8.1308	0.00099271	0.76646
JY11_2_TRINITY_DN15514_c0_g1		0	48.7037	-8.1308	0.00099271	0.76646
JY11_2_TRINITY_DN15601_c0_g1		0	48.6974	-8.1306	1.5299e-05	0.073436
JY11_2_TRINITY_DN15605_c0_g1		0	48.6311	-8.1287	0.0010532	0.79229
JY11_2_TRINITY_DN15606_c0_g1	invertase (EC 3.2.1.26); endo-inulinase (EC 3.2.1.7); beta-2,6-fructan 6-levanbiohydrolase (EC 3.2.1.64); endo-levanase (EC 3.2.1.65); exo-inulinase (EC 3.2.1.80); fructan beta-(2,1)-fructosidase/1-exohydrolase (EC 3.2.1.153); fructan beta-(2,6)-fructosidase/6-exohydrolase (EC 3.2.1.154); sucrose:sucrose 1-fructosyltransferase (EC 2.4.1.99); fructan:fructan 1-fructosyltransferase (EC 2.4.1.100); …	0	48.59	-8.1274	0.0010036	0.77073
JY11_2_TRINITY_DN15631_c0_g1		0	48.5341	-8.1257	0.00098135	0.76407
JY11_2_TRINITY_DN15683_c0_g2	Modules of approx. 90-100 residues found at the C-terminus of GH17 or GH72 enzymatic modules and also sometimes isolated. CBM43 modules sometimes carry a C-terminal membrane anchor. The beta-1,3-glucan binding function has been demonstrated with the olive pollen protein Ole e 10.guanine nucleotide-binding protein G(I)/G(S)/G(T) subunit beta-1	0	48.5356	-8.1257	0.0011436	0.82325
JY11_2_TRINITY_DN15692_c0_g1		0	48.4906	-8.1244	0.00098284	0.76443
JY11_2_TRINITY_DN15814_c0_g1	manganese peroxidase (EC 1.11.1.13); versatile peroxidase (EC 1.11.1.16); lignin peroxidase (EC 1.11.1.14); peroxidase (EC 1.11.1.-); cytochrome-c peroxidase (EC 1.11.1.5); ascorbate peroxidase (EC 1.11.1.11)peroxidase	0	48.4727	-8.1239	0.00097659	0.76371
JY11_2_TRINITY_DN15831_c0_g1		0	48.4201	-8.1223	0.0013575	0.88736
JY11_2_TRINITY_DN15924_c0_g1		0	48.4189	-8.1223	0.0013806	0.8917
JY11_2_TRINITY_DN15998_c0_g1	,Vesicle-associated protein,-	0	48.3782	-8.1211	1.7002e-05	0.078343
JY11_2_TRINITY_DN16061_c0_g1	protein brassinosteroid insensitive 2	0	48.116	-8.1132	0.0011306	0.82171
JY11_2_TRINITY_DN16140_c2_g1	,dehydrogenase e1 component,pyruvate dehydrogenase E1 component beta subunit	0	48.0728	-8.1121	1.0849e-05	0.060048
JY11_2_TRINITY_DN16195_c0_g1	H+-translocating diphosphatase	0	48.0722	-8.112	0.00099154	0.76646
JY11_2_TRINITY_DN16203_c0_g1	alpha-mannosidase (EC 3.2.1.113)mannosyl-oligosaccharide alpha-1,2-mannosidase	0	47.954	-8.1084	5.2496e-06	0.036983
JY11_2_TRINITY_DN16236_c0_g1	salicylic acid 3-hydroxylase	0	47.9251	-8.1076	0.00012537	0.26674
JY11_2_TRINITY_DN16243_c0_g1	solute carrier family 38 (sodium-coupled neutral amino acid transporter), member 2	0	47.8921	-8.1065	0.0012555	0.85853
JY11_2_TRINITY_DN16263_c0_g1	Modules of approx. 90-100 residues found at the C-terminus of GH17 or GH72 enzymatic modules and also sometimes isolated. CBM43 modules sometimes carry a C-terminal membrane anchor. The beta-1,3-glucan binding function has been demonstrated with the olive pollen protein Ole e 10.glucan endo-1,3-beta-glucosidase 4	0	47.6833	-8.1003	1.7755e-05	0.080408
JY11_2_TRINITY_DN16396_c0_g1		0	47.65	-8.0992	0.0013496	0.88631
JY11_2_TRINITY_DN16535_c0_g3	thioredoxin 1	0	47.6511	-8.0992	0.0010691	0.79409
JY11_2_TRINITY_DN16563_c1_g1	UDP-glucuronosyltransferase (EC 2.4.1.17); zeatin O-beta-xylosyltransferase (EC 2.4.2.40); 2-hydroxyacylsphingosine 1-beta-galactosyltransferase (EC 2.4.1.45); N-acylsphingosine galactosyltransferase (EC 2.4.1.47); flavonol 3-O-glucosyltransferase (EC 2.4.1.91); anthocyanidin 3-O-glucosyltransferase (EC 2.4.1.115); sinapate 1-glucosyltransferase (EC 2.4.1.120); indole-3-acetate beta-glucosyltrans…	0.613614	170.682	-8.0987	6.8451e-07	0.011543
JY11_2_TRINITY_DN16574_c0_g1	small subunit ribosomal protein S4e	0	47.6292	-8.0986	5.7142e-06	0.03921
JY11_2_TRINITY_DN16683_c0_g1	mediator of RNA polymerase II transcription subunit 31	0	47.6129	-8.0981	5.2013e-06	0.036806
JY11_2_TRINITY_DN16685_c0_g1	,(NAC) domain-containing protein,-	0	47.583	-8.0972	5.0741e-06	0.036067
JY11_2_TRINITY_DN16734_c0_g1	UDP-glucuronosyltransferase (EC 2.4.1.17); zeatin O-beta-xylosyltransferase (EC 2.4.2.40); 2-hydroxyacylsphingosine 1-beta-galactosyltransferase (EC 2.4.1.45); N-acylsphingosine galactosyltransferase (EC 2.4.1.47); flavonol 3-O-glucosyltransferase (EC 2.4.1.91); anthocyanidin 3-O-glucosyltransferase (EC 2.4.1.115); sinapate 1-glucosyltransferase (EC 2.4.1.120); indole-3-acetate beta-glucosyltrans…	0	47.5716	-8.0969	8.7251e-06	0.051605
JY11_2_TRINITY_DN16745_c0_g1	recombination protein RecA	0	47.5393	-8.0959	0.0010183	0.7779
JY11_2_TRINITY_DN16818_c0_g3	aldehyde decarbonylase	0	47.5201	-8.0953	0.0013498	0.88631
JY11_2_TRINITY_DN16841_c0_g1	trigger factor	0	47.4723	-8.0938	0.0010231	0.7784
JY11_2_TRINITY_DN16850_c0_g1	lipopolysaccharide alpha-1,3-galactosyltransferase (EC 2.4.1.44); UDP-Glc: (glucosyl)lipopolysaccharide alpha-1,2-glucosyltransferase (EC 2.4.1.-); lipopolysaccharide glucosyltransferase 1 (EC 2.4.1.58); glycogenin glucosyltransferase (EC 2.4.1.186); inositol 1-alpha-galactosyltransferase (galactinol synthase) (EC 2.4.1.123); homogalacturonan alpha-1,4-galacturonosyltransferase (EC 2.4.1.43); UDP…	0	47.4725	-8.0938	5.8099e-05	0.16442
JY11_2_TRINITY_DN16954_c0_g1	,translation initiation factor activity,translation initiation factor 5	0	47.3683	-8.0908	2.8463e-05	0.10691
JY11_2_TRINITY_DN16957_c1_g3		0	47.3024	-8.0887	1.0695e-05	0.059838
JY11_2_TRINITY_DN1711_c0_g1	sucrose synthase (EC 2.4.1.13); sucrose-phosphate synthase (EC 2.4.1.14); alpha-glucosyltransferase (EC 2.4.1.52); lipopolysaccharide N-acetylglucosaminyltransferase (EC 2.4.1.56); phosphatidylinositol alpha-mannosyltransferase (EC 2.4.1.57); GDP-Man: Man1GlcNAc2-PP-dolichol alpha-1,3-mannosyltransferase (EC 2.4.1.132); GDP-Man: Man3GlcNAc2-PP-dolichol/Man4GlcNAc2-PP-dolichol alpha-1,2-mannosyltr…	0	47.2084	-8.0857	0.0010731	0.79633
JY11_2_TRINITY_DN17221_c0_g1	E3 ubiquitin-protein ligase RNF5	0	47.1756	-8.0847	0.0010434	0.78683
JY11_2_TRINITY_DN17222_c0_g1		0	47.1159	-8.083	1.0721e-05	0.059838
JY11_2_TRINITY_DN17254_c0_g1	,cleavage involved in rRNA processing,RNA-binding protein NOB1	0	47.0454	-8.0808	0.0010503	0.79055
JY11_2_TRINITY_DN17282_c0_g1	1,3-beta-glucan synthase (EC 2.4.1.34)two pore calcium channel protein, plant	0	46.9667	-8.0784	0.001133	0.82229
JY11_2_TRINITY_DN17322_c0_g1	polygalacturonase (EC 3.2.1.15); exo-polygalacturonase (EC 3.2.1.67); exo-polygalacturonosidase (EC 3.2.1.82); rhamnogalacturonase (EC 3.2.1.171); rhamnogalacturonan alpha-1,2-galacturonohydrolase (EC 3.2.1.173); xylogalacturonan hydrolase (EC 3.2.1.-)	0	46.9007	-8.0763	0.0011748	0.83434
JY11_2_TRINITY_DN17345_c1_g2	,ribosomal protein,small subunit ribosomal protein S28e	0	46.8838	-8.0759	2.3482e-05	0.09618
JY11_2_TRINITY_DN17387_c0_g1	,oxidoreductase activity, acting on the aldehyde or oxo group of donors, NAD or NADP as acceptor,aldehyde dehydrogenase (NAD+)	0	46.8622	-8.0752	6.2636e-06	0.041541
JY11_2_TRINITY_DN17436_c0_g1		0	46.7468	-8.0716	0.0010543	0.79239
JY11_2_TRINITY_DN17509_c0_g1	Modules of approx. 90-100 residues found at the C-terminus of GH17 or GH72 enzymatic modules and also sometimes isolated. CBM43 modules sometimes carry a C-terminal membrane anchor. The beta-1,3-glucan binding function has been demonstrated with the olive pollen protein Ole e 10.S-phase kinase-associated protein 1	0	46.6322	-8.0681	5.1408e-05	0.15062
JY11_2_TRINITY_DN17531_c0_g1	,Nitrogen regulatory protein,-	0	46.6052	-8.0673	5.4909e-06	0.038007
JY11_2_TRINITY_DN17594_c0_g1	heat shock 70kDa protein 1/2/6/8	0	46.5868	-8.0666	0.0013007	0.87201
JY11_2_TRINITY_DN17639_c0_g2	peroxin-5	0	46.5593	-8.0658	0.00024166	0.38268
JY11_2_TRINITY_DN17721_c0_g1	casein kinase II subunit beta	0	46.3421	-8.0592	3.0476e-05	0.11172
JY11_2_TRINITY_DN17738_c0_g2		0.304335	90.165	-8.0576	3.7576e-06	0.029341
JY11_2_TRINITY_DN17752_c0_g1	,structural constituent of ribosome,-	0	46.2763	-8.057	9.7752e-05	0.22587
JY11_2_TRINITY_DN17773_c0_g1	,regulation of response to stimulus,-	0	46.2595	-8.0566	0.0014319	0.8998
JY11_2_TRINITY_DN17795_c0_g2		0	46.1497	-8.053	3.3993e-05	0.11765
JY11_2_TRINITY_DN17802_c0_g1		0	46.1295	-8.0524	0.0021647	0.99992
JY11_2_TRINITY_DN17824_c0_g1	autophagy-related protein 13	0	46.1137	-8.052	1.2732e-05	0.065732
JY11_2_TRINITY_DN17840_c0_g1		0	46.0788	-8.0509	0.0011479	0.82497
JY11_2_TRINITY_DN17864_c0_g1	clathrin heavy chain	0	45.8997	-8.0453	6.6599e-06	0.043088
JY11_2_TRINITY_DN17890_c0_g2	magnesium-dependent phosphatase 1 [EC:3.1.3.48 3.1.3.-]	0	45.891	-8.0449	0.0011033	0.80845
JY11_2_TRINITY_DN17896_c0_g1		0	45.8798	-8.0447	7.298e-06	0.045853
JY11_2_TRINITY_DN17914_c0_g1		0	45.8609	-8.0439	3.5626e-05	0.1219
JY11_2_TRINITY_DN17956_c0_g1	Modules of approx. 130 residues. A module that is conserved in three Cellvibrio xylan-degrading enzymes binds to xylan and the interaction is calcium dependent, while a module from a Cellvibrio mannanase binds to decorated soluble mannans and mannooligosaccharides. A module in aimportin subunit alpha-6/7	0	45.7155	-8.0395	0.0011474	0.82497
JY11_2_TRINITY_DN18068_c0_g1		0	45.709	-8.0392	7.3187e-06	0.045853
JY11_2_TRINITY_DN18094_c0_g1		0	45.6075	-8.036	0.0013341	0.88038
JY11_2_TRINITY_DN18101_c0_g1	,histone H2A,histone H2A	0	45.6014	-8.0358	0.0012726	0.86315
JY11_2_TRINITY_DN18145_c0_g1	histone H2A	0	45.6014	-8.0358	0.0012726	0.86315
JY11_2_TRINITY_DN18171_c0_g2		0	45.572	-8.0349	0.0011079	0.81102
JY11_2_TRINITY_DN18223_c0_g3		0	45.5142	-8.033	0.001437	0.90198
JY11_2_TRINITY_DN18243_c0_g1	Modules of approx. 90-100 residues found at the C-terminus of GH17 or GH72 enzymatic modules and also sometimes isolated. CBM43 modules sometimes carry a C-terminal membrane anchor. The beta-1,3-glucan binding function has been demonstrated with the olive pollen protein Ole e 10.ubiquitin-conjugating enzyme E2 D	0	45.4323	-8.0305	0.0011832	0.83799
JY11_2_TRINITY_DN18282_c2_g1	,glutathione transferase activity,glutathione S-transferase	0	45.417	-8.03	0.0011406	0.82325
JY11_2_TRINITY_DN18295_c1_g1		0	45.2909	-8.026	7.0806e-06	0.044894
JY11_2_TRINITY_DN18337_c2_g3	beta-glucosidase (EC 3.2.1.21); beta-galactosidase (EC 3.2.1.23); beta-mannosidase (EC 3.2.1.25); beta-glucuronidase (EC 3.2.1.31); beta-xylosidase (EC 3.2.1.37); beta-D-fucosidase (EC 3.2.1.38); phlorizin hydrolase (EC 3.2.1.62); exo-beta-1,4-glucanase (EC 3.2.1.74); 6-phospho-beta-galactosidase (EC 3.2.1.85); 6-phospho-beta-glucosidase (EC 3.2.1.86); strictosidine beta-glucosidase (EC 3.2.1.105…	0	45.2146	-8.0236	0.0011378	0.82315
JY11_2_TRINITY_DN18365_c0_g1	large subunit ribosomal protein L17e	0	45.212	-8.0235	6.4705e-05	0.17584
JY11_2_TRINITY_DN18376_c0_g1	,Plant protein of unknown function,-	0	45.1994	-8.023	0.0014965	0.91551
JY11_2_TRINITY_DN18409_c0_g1		0	45.1957	-8.023	0.0011361	0.82268
JY11_2_TRINITY_DN18432_c0_g1	,WAT1-related protein,-	0	45.1551	-8.0217	2.2383e-05	0.093163
JY11_2_TRINITY_DN18434_c0_g2	,zinc-finger of the FCS-type, C2-C2,-	0	45.0784	-8.0192	0.0012428	0.85646
JY11_2_TRINITY_DN18458_c0_g3		0	45.0441	-8.0181	0.0012207	0.84905
JY11_2_TRINITY_DN18462_c0_g2		0	44.8529	-8.012	0.0011627	0.83132
JY11_2_TRINITY_DN18466_c0_g1		0	44.6795	-8.0064	6.7754e-06	0.043305
JY11_2_TRINITY_DN18474_c0_g1		0	44.5906	-8.0034	0.001172	0.83434
JY11_2_TRINITY_DN1848_c0_g1	pectate lyase (EC 4.2.2.2); exo-pectate lyase (EC 4.2.2.9); pectin lyase (EC 4.2.2.10).acylglycerol lipase	0	44.5643	-8.0026	4.1577e-05	0.13234
JY11_2_TRINITY_DN18484_c0_g2	GTP pyrophosphokinase	0	44.5562	-8.0024	0.0011662	0.83324
JY11_2_TRINITY_DN18576_c0_g1	EREBP-like factor	0	44.548	-8.0021	0.0012607	0.85951
JY11_2_TRINITY_DN18582_c0_g1		0	44.4691	-7.9995	0.0013165	0.87642
JY11_2_TRINITY_DN18600_c0_g1	UDP-glucuronate 4-epimerase	0	44.3816	-7.9968	0.0013873	0.89173
JY11_2_TRINITY_DN18615_c1_g1	UDP-beta-L-rhamnose:rhamnogalacturonan I 4-alpha-rhamnosyltransferase (EC 2.4.1.351)	0	44.3078	-7.9944	7.691e-06	0.047621
JY11_2_TRINITY_DN18642_c3_g3		0	44.3059	-7.9942	0.0014322	0.8998
JY11_2_TRINITY_DN18655_c1_g3		0	44.3052	-7.9942	0.0023091	0.99992
JY11_2_TRINITY_DN18693_c0_g1	ubiquitin-like modifier-activating enzyme 5	0	44.2986	-7.9939	0.0013498	0.88631
JY11_2_TRINITY_DN18721_c0_g1	beta-glucosidase (EC 3.2.1.21); beta-galactosidase (EC 3.2.1.23); beta-mannosidase (EC 3.2.1.25); beta-glucuronidase (EC 3.2.1.31); beta-xylosidase (EC 3.2.1.37); beta-D-fucosidase (EC 3.2.1.38); phlorizin hydrolase (EC 3.2.1.62); exo-beta-1,4-glucanase (EC 3.2.1.74); 6-phospho-beta-galactosidase (EC 3.2.1.85); 6-phospho-beta-glucosidase (EC 3.2.1.86); strictosidine beta-glucosidase (EC 3.2.1.105…	0	44.2915	-7.9938	1.2271e-05	0.064405
JY11_2_TRINITY_DN18783_c0_g1		0	44.2621	-7.9928	0.0011999	0.8416
JY11_2_TRINITY_DN188_c0_g1		0	44.0935	-7.9874	3.5679e-05	0.1219
JY11_2_TRINITY_DN18835_c0_g1		0	44.042	-7.9856	9.8157e-06	0.055967
JY11_2_TRINITY_DN18848_c0_g1	COP9 signalosome complex subunit 3	0	44.0388	-7.9856	0.0014717	0.90867
JY11_2_TRINITY_DN18854_c0_g1		0	43.9861	-7.9838	9.5086e-06	0.055209
JY11_2_TRINITY_DN18865_c0_g1	,endonuclease III,DNA-3-methyladenine glycosylase II	0	43.9458	-7.9824	0.0012199	0.84885
JY11_2_TRINITY_DN18924_c0_g1		0	43.8168	-7.9782	1.2888e-05	0.065897
JY11_2_TRINITY_DN18968_c0_g3	saposin	0	43.8044	-7.9778	1.1243e-05	0.061032
JY11_2_TRINITY_DN19004_c1_g1	histone H2A	0	43.7906	-7.9773	1.1972e-05	0.063679
JY11_2_TRINITY_DN19020_c4_g7	fatty acyl-ACP thioesterase A	0	43.7724	-7.9767	0.0012838	0.8658
JY11_2_TRINITY_DN19031_c2_g3		0	43.6623	-7.9731	0.0016116	0.94821
JY11_2_TRINITY_DN19075_c0_g2		0	43.6125	-7.9714	0.0012242	0.84986
JY11_2_TRINITY_DN19116_c0_g2		0	43.5206	-7.9685	0.0012215	0.8492
JY11_2_TRINITY_DN19187_c0_g1	UDP-glucuronosyltransferase (EC 2.4.1.17); zeatin O-beta-xylosyltransferase (EC 2.4.2.40); 2-hydroxyacylsphingosine 1-beta-galactosyltransferase (EC 2.4.1.45); N-acylsphingosine galactosyltransferase (EC 2.4.1.47); flavonol 3-O-glucosyltransferase (EC 2.4.1.91); anthocyanidin 3-O-glucosyltransferase (EC 2.4.1.115); sinapate 1-glucosyltransferase (EC 2.4.1.120); indole-3-acetate beta-glucosyltrans…	0	43.4996	-7.9677	2.9845e-05	0.11009
JY11_2_TRINITY_DN19214_c0_g1		0	43.4466	-7.9661	8.5772e-05	0.20588
JY11_2_TRINITY_DN19238_c1_g1	,endonuclease activity,-	0	43.4332	-7.9656	0.0013182	0.87685
JY11_2_TRINITY_DN19250_c0_g1	manganese peroxidase (EC 1.11.1.13); versatile peroxidase (EC 1.11.1.16); lignin peroxidase (EC 1.11.1.14); peroxidase (EC 1.11.1.-); cytochrome-c peroxidase (EC 1.11.1.5); ascorbate peroxidase (EC 1.11.1.11)peroxidase	0	43.3139	-7.9616	1.8046e-05	0.080639
JY11_2_TRINITY_DN19379_c0_g1	translocon-associated protein subunit beta	0	43.2658	-7.96	0.0012391	0.85621
JY11_2_TRINITY_DN19386_c0_g1	DNA-directed RNA polymerases I and III subunit RPAC2	0	43.2396	-7.9591	0.0012532	0.85808
JY11_2_TRINITY_DN19393_c0_g1		0	43.1669	-7.9567	0.0013258	0.87801
JY11_2_TRINITY_DN19425_c0_g1	invertase (EC 3.2.1.26); endo-inulinase (EC 3.2.1.7); beta-2,6-fructan 6-levanbiohydrolase (EC 3.2.1.64); endo-levanase (EC 3.2.1.65); exo-inulinase (EC 3.2.1.80); fructan beta-(2,1)-fructosidase/1-exohydrolase (EC 3.2.1.153); fructan beta-(2,6)-fructosidase/6-exohydrolase (EC 3.2.1.154); sucrose:sucrose 1-fructosyltransferase (EC 2.4.1.99); fructan:fructan 1-fructosyltransferase (EC 2.4.1.100); …	0	43.1563	-7.9563	1.1371e-05	0.061307
JY11_2_TRINITY_DN19438_c0_g1	large subunit ribosomal protein L13e	0	43.1167	-7.955	0.0014177	0.89774
JY11_2_TRINITY_DN19552_c1_g1	small subunit ribosomal protein S30e	0	43.0304	-7.9521	8.6581e-06	0.051521
JY11_2_TRINITY_DN19612_c1_g1		0	43.003	-7.9511	0.0015228	0.92236
JY11_2_TRINITY_DN19617_c0_g1		0	42.9854	-7.9506	2.1696e-05	0.091709
JY11_2_TRINITY_DN19644_c0_g1	alpha-mannosyltransferase (EC 2.4.1.-)AP-4 complex subunit sigma-1	0	42.9811	-7.9505	1.7426e-05	0.079375
JY11_2_TRINITY_DN19668_c1_g1		0	42.9658	-7.95	0.0025492	0.99992
JY11_2_TRINITY_DN19697_c0_g1		0	42.9585	-7.9498	1.7077e-05	0.078461
JY11_2_TRINITY_DN19718_c0_g1		0	42.9147	-7.9482	0.0012515	0.85764
JY11_2_TRINITY_DN19806_c1_g4	,response to heat,-	0	42.9147	-7.9482	0.0012515	0.85764
JY11_2_TRINITY_DN19813_c0_g2		0	42.8703	-7.9467	1.8449e-05	0.082145
JY11_2_TRINITY_DN19842_c1_g1	,atp synthase,F-type H+-transporting ATPase subunit epsilon	0	42.8185	-7.945	0.0013108	0.87521
JY11_2_TRINITY_DN19846_c0_g1		0	42.7663	-7.9432	8.3851e-06	0.05112
JY11_2_TRINITY_DN19874_c0_g3	xyloglucan:xyloglucosyltransferase (EC 2.4.1.207); keratan-sulfate endo-1,4-beta-galactosidase (EC 3.2.1.103); endo-1,3-beta-glucanase / laminarinase (EC 3.2.1.39); endo-1,3(4)-beta-glucanase (EC 3.2.1.6); licheninase (EC 3.2.1.73); beta-agarase (EC 3.2.1.81); kappa-carrageenase (EC 3.2.1.83); xyloglucanase (EC 3.2.1.151); endo-beta-1,3-galactanase (EC 3.2.1.181); [retaining] beta-porphyranase (E…	0	42.7013	-7.941	0.0024482	0.99992
JY11_2_TRINITY_DN19890_c0_g1		0	42.6918	-7.9407	1.5361e-05	0.073436
JY11_2_TRINITY_DN19925_c0_g2	26S proteasome regulatory subunit N2	0	42.6211	-7.9383	0.0012839	0.8658
JY11_2_TRINITY_DN19933_c0_g1	lipopolysaccharide-induced tumor necrosis factor-alpha factor	0	42.5652	-7.9365	0.0013157	0.87642
JY11_2_TRINITY_DN19938_c0_g1		0	42.5676	-7.9365	0.0018414	0.99992
JY11_2_TRINITY_DN19998_c0_g3		0	42.5664	-7.9364	0.0018826	0.99992
JY11_2_TRINITY_DN19998_c0_g4		0	42.555	-7.9361	0.0012784	0.86516
JY11_2_TRINITY_DN20016_c0_g1	conserved oligomeric Golgi complex subunit 3	0	42.5079	-7.9344	1.2417e-05	0.064956
JY11_2_TRINITY_DN20057_c1_g2	palmitoyltransferase ZDHHC1/11	0	42.459	-7.9329	0.0014975	0.91551
JY11_2_TRINITY_DN20058_c7_g2	,tissue development,	0	42.4416	-7.9322	1.5381e-05	0.073436
JY11_2_TRINITY_DN20118_c0_g1		0	42.34	-7.9287	0.0014379	0.90198
JY11_2_TRINITY_DN20123_c0_g4	N-acetyllactosaminide beta-1,3-N-acetylglucosaminyltransferase (EC 2.4.1.149); Glycoprotein-N-acetylgalactosamine 3-beta-galactosyltransferase (EC 2.4.1.122); fucose-specific beta-1,3-N-acetylglucosaminyltransferase (EC 2.4.1.-); globotriosylceramide beta-1,3-GalNAc transferase (EC 2.4.1.79); chondroitin synthase (beta-1,3-GlcUA and beta-1,4-GalNAc transferase (EC 2.4.1.175); chondroitin beta-1,3…	0	42.3351	-7.9286	0.0013261	0.87801
JY11_2_TRINITY_DN20176_c0_g2		0	42.3188	-7.9281	0.0026107	0.99992
JY11_2_TRINITY_DN20181_c0_g1	serine/arginine-rich splicing factor 7	0	42.3062	-7.9276	0.0012951	0.86947
JY11_2_TRINITY_DN20198_c1_g1	3-deoxy-manno-octulosonate cytidylyltransferase (CMP-KDO synthetase)	0	42.218	-7.9246	1.7813e-05	0.080442
JY11_2_TRINITY_DN20217_c0_g1	heat shock transcription factor, other eukaryote	0	42.2093	-7.9243	0.0014917	0.91527
JY11_2_TRINITY_DN20219_c2_g1		0	42.0742	-7.9197	9.6771e-06	0.05572
JY11_2_TRINITY_DN20242_c0_g3	,negative regulation of canonical Wnt signaling pathway,-	0	42.0305	-7.9182	0.0013087	0.87521
JY11_2_TRINITY_DN20274_c0_g2		0	42.0026	-7.9172	0.0013104	0.87521
JY11_2_TRINITY_DN20307_c0_g1		0	41.9824	-7.9165	0.0013206	0.87738
JY11_2_TRINITY_DN20316_c1_g1		0	41.9411	-7.9151	0.0013391	0.88163
JY11_2_TRINITY_DN20350_c2_g1	protein EPIDERMAL PATTERNING FACTOR 1/2	0	41.8405	-7.9117	0.0014817	0.91066
JY11_2_TRINITY_DN20412_c0_g1		0	41.8293	-7.9113	0.001508	0.91867
JY11_2_TRINITY_DN20415_c2_g1	UDP-glucuronosyltransferase (EC 2.4.1.17); zeatin O-beta-xylosyltransferase (EC 2.4.2.40); 2-hydroxyacylsphingosine 1-beta-galactosyltransferase (EC 2.4.1.45); N-acylsphingosine galactosyltransferase (EC 2.4.1.47); flavonol 3-O-glucosyltransferase (EC 2.4.1.91); anthocyanidin 3-O-glucosyltransferase (EC 2.4.1.115); sinapate 1-glucosyltransferase (EC 2.4.1.120); indole-3-acetate beta-glucosyltrans…	0	41.7892	-7.9099	2.9864e-05	0.11009
JY11_2_TRINITY_DN20448_c2_g2	3beta,22alpha-dihydroxysteroid 3-dehydrogenase	0	41.738	-7.9081	0.0013359	0.88099
JY11_2_TRINITY_DN20458_c0_g1		0	41.6877	-7.9064	0.0013301	0.8792
JY11_2_TRINITY_DN20462_c6_g1	,NADH dehydrogenase (quinone) activity,	0	41.6503	-7.905	0.0013409	0.88232
JY11_2_TRINITY_DN20474_c1_g3		0	41.4712	-7.8989	0.0015301	0.9248
JY11_2_TRINITY_DN20616_c0_g1		0	41.3663	-7.8953	0.0024411	0.99992
JY11_2_TRINITY_DN20747_c0_g1	glyceraldehyde 3-phosphate dehydrogenase (phosphorylating)	0	41.3158	-7.8934	0.001376	0.89141
JY11_2_TRINITY_DN20796_c0_g1	chlorophyll(ide) b reductase	0	41.229	-7.8904	1.8657e-05	0.082607
JY11_2_TRINITY_DN20948_c0_g1		0	41.1899	-7.889	1.353e-05	0.068736
JY11_2_TRINITY_DN20953_c0_g1		0	41.1897	-7.889	1.2204e-05	0.064267
JY11_2_TRINITY_DN21135_c0_g1		0	41.0852	-7.8854	0.0019013	0.99992
JY11_2_TRINITY_DN21191_c0_g1	,Belongs to the disease resistance NB-LRR family,-	0	41.0338	-7.8835	0.0023856	0.99992
JY11_2_TRINITY_DN21312_c0_g1		0	41.0248	-7.8833	4.5443e-05	0.14069
JY11_2_TRINITY_DN21514_c0_g1	pectin methylesterase (EC 3.1.1.11).	0	41.0129	-7.8828	0.0013964	0.89286
JY11_2_TRINITY_DN21558_c0_g1		0	40.991	-7.8821	0.0013919	0.89254
JY11_2_TRINITY_DN21829_c0_g1	putative pectin methylesterase	0	40.9922	-7.882	0.0013946	0.89286
JY11_2_TRINITY_DN21885_c0_g1		0	40.9703	-7.8814	0.001376	0.89141
JY11_2_TRINITY_DN21923_c0_g1	DNA primase large subunit	0	40.9584	-7.8809	0.00015244	0.29795
JY11_2_TRINITY_DN22205_c0_g1		0	40.9222	-7.8797	0.0013981	0.89289
JY11_2_TRINITY_DN2239_c0_g1		0	40.793	-7.8751	1.2677e-05	0.065669
JY11_2_TRINITY_DN22425_c0_g1	polygalacturonase (EC 3.2.1.15); exo-polygalacturonase (EC 3.2.1.67); exo-polygalacturonosidase (EC 3.2.1.82); rhamnogalacturonase (EC 3.2.1.171); rhamnogalacturonan alpha-1,2-galacturonohydrolase (EC 3.2.1.173); xylogalacturonan hydrolase (EC 3.2.1.-),Belongs to the GRAS family,-	0	40.756	-7.8738	0.0020115	0.99992
JY11_2_TRINITY_DN22526_c0_g1		0	40.6844	-7.8712	0.0014135	0.89745
JY11_2_TRINITY_DN22530_c0_g1	alpha-1,3-mannosyl-glycoprotein beta-1,2-N-acetylglucosaminyltransferase (EC 2.4.1.101)calcium-dependent protein kinase	0	40.6368	-7.8696	3.3665e-05	0.11749
JY11_2_TRINITY_DN22974_c0_g1	,Importin-beta N-terminal domain,importin-4	0	40.5262	-7.8656	0.0019165	0.99992
JY11_2_TRINITY_DN2320_c0_g1		0	40.4924	-7.8645	0.0016587	0.95997
JY11_2_TRINITY_DN23226_c0_g1		0	40.4662	-7.8635	0.0017913	0.99143
JY11_2_TRINITY_DN2401_c0_g1		0	40.4674	-7.8635	2.2134e-05	0.092573
JY11_2_TRINITY_DN24512_c0_g1		0	40.4519	-7.863	0.0015644	0.93376
JY11_2_TRINITY_DN24619_c0_g1		0	40.4091	-7.8615	1.4745e-05	0.072083
JY11_2_TRINITY_DN24678_c0_g1		0	40.3863	-7.8605	0.001587	0.94019
JY11_2_TRINITY_DN24822_c0_g1	beta-glucosidase (EC 3.2.1.21); beta-galactosidase (EC 3.2.1.23); beta-mannosidase (EC 3.2.1.25); beta-glucuronidase (EC 3.2.1.31); beta-xylosidase (EC 3.2.1.37); beta-D-fucosidase (EC 3.2.1.38); phlorizin hydrolase (EC 3.2.1.62); exo-beta-1,4-glucanase (EC 3.2.1.74); 6-phospho-beta-galactosidase (EC 3.2.1.85); 6-phospho-beta-glucosidase (EC 3.2.1.86); strictosidine beta-glucosidase (EC 3.2.1.105…	0	40.3781	-7.8603	0.0014226	0.89846
JY11_2_TRINITY_DN24951_c0_g1	beta-1,3-glucanase (EC 3.2.1.39)	0	40.3613	-7.8597	0.0014291	0.8998
JY11_2_TRINITY_DN24986_c0_g1		0	40.3557	-7.8595	0.0014319	0.8998
JY11_2_TRINITY_DN25026_c0_g1	14-3-3 protein epsilon	0	40.2831	-7.857	0.0015029	0.9173
JY11_2_TRINITY_DN25231_c0_g1		0	40.2812	-7.8568	0.0017015	0.97132
JY11_2_TRINITY_DN25275_c0_g1	protein SPIRAL1 and related proteins	0	40.2476	-7.8556	0.0016066	0.9467
JY11_2_TRINITY_DN25296_c0_g1	beta-1,3-glucanase (EC 3.2.1.39)	0	40.2099	-7.8543	1.4123e-05	0.070031
JY11_2_TRINITY_DN25722_c0_g1	,L-malate dehydrogenase activity,L-lactate dehydrogenase	0	40.1973	-7.8538	0.0015144	0.92112
JY11_2_TRINITY_DN25820_c0_g1	beta-glucosidase (EC 3.2.1.21); xylan 1,4-beta-xylosidase (EC 3.2.1.37); beta-glucosylceramidase (EC 3.2.1.45); beta-N-acetylhexosaminidase (EC 3.2.1.52); alpha-L-arabinofuranosidase (EC 3.2.1.55); glucan 1,4-beta-glucosidase (EC 3.2.1.74); isoprimeverose-producing oligoxyloglucan hydrolase (EC 3.2.1.120); coniferin beta-glucosidase (EC 3.2.1.126); exo-1,3-1,4-glucanase (EC 3.2.1.-); beta-N-acety…	0	40.1303	-7.8514	0.0014532	0.90434
JY11_2_TRINITY_DN26313_c0_g1		0	40.1123	-7.8508	0.00031607	0.43079
JY11_2_TRINITY_DN26488_c0_g1		0	40.1135	-7.8508	0.0014464	0.90301
JY11_2_TRINITY_DN2652_c0_g1	transcription factor MYB, plant	0	40.0786	-7.8495	0.0019221	0.99992
JY11_2_TRINITY_DN26713_c0_g1		0	40.0702	-7.8493	0.0014806	0.91036
JY11_2_TRINITY_DN27149_c0_g1		0	40.0522	-7.8487	2.8617e-05	0.10724
JY11_2_TRINITY_DN28984_c0_g1	DNA excision repair protein ERCC-6-like 2	0	40.0153	-7.8472	0.0014672	0.90867
JY11_2_TRINITY_DN29003_c0_g1		0	39.9772	-7.846	2.8801e-05	0.10767
JY11_2_TRINITY_DN29018_c0_g1	pre-mRNA-splicing factor RBM22/SLT11	0	39.9764	-7.8459	0.0018371	0.99992
JY11_2_TRINITY_DN29303_c0_g1		0	39.9449	-7.8449	5.9094e-05	0.16566
JY11_2_TRINITY_DN29360_c0_g1	syntaxin of plants SYP6	0	39.95	-7.8449	2.3873e-05	0.096875
JY11_2_TRINITY_DN29559_c0_g1	E3 ubiquitin-protein ligase makorin	0	39.9303	-7.8443	0.0014982	0.91551
JY11_2_TRINITY_DN29652_c0_g1	E3 ubiquitin-protein ligase BOI and related proteins	0	39.803	-7.8397	1.2147e-05	0.064183
JY11_2_TRINITY_DN29666_c0_g1	density-regulated protein	0	39.7935	-7.8393	0.0015874	0.94019
JY11_2_TRINITY_DN29669_c0_g1	protoporphyrinogen/coproporphyrinogen III oxidase [EC:1.3.3.4 1.3.3.15]	0	39.6842	-7.8353	0.0014693	0.90867
JY11_2_TRINITY_DN29853_c0_g1		0	39.6646	-7.8346	0.0015185	0.92112
JY11_2_TRINITY_DN29958_c0_g1	multidrug resistance protein, MATE family	0	39.6623	-7.8346	0.0014737	0.90867
JY11_2_TRINITY_DN30_c0_g1	E3 ubiquitin-protein ligase RNF38/44	0	39.6556	-7.8342	5.7155e-05	0.16236
JY11_2_TRINITY_DN30344_c0_g1	UDP-glucuronosyltransferase (EC 2.4.1.17); zeatin O-beta-xylosyltransferase (EC 2.4.2.40); 2-hydroxyacylsphingosine 1-beta-galactosyltransferase (EC 2.4.1.45); N-acylsphingosine galactosyltransferase (EC 2.4.1.47); flavonol 3-O-glucosyltransferase (EC 2.4.1.91); anthocyanidin 3-O-glucosyltransferase (EC 2.4.1.115); sinapate 1-glucosyltransferase (EC 2.4.1.120); indole-3-acetate beta-glucosyltrans…	0	39.6534	-7.8341	8.1893e-05	0.20075
JY11_2_TRINITY_DN30536_c0_g1		0	39.5972	-7.8323	0.00012801	0.2709
JY11_2_TRINITY_DN30629_c0_g1		0	39.5807	-7.8316	0.0016758	0.96416
JY11_2_TRINITY_DN30852_c0_g1	cytochrome c oxidase subunit 5b	0	39.5705	-7.8312	0.0015981	0.94344
JY11_2_TRINITY_DN31204_c0_g1		0	39.5295	-7.8297	1.2772e-05	0.065732
JY11_2_TRINITY_DN31556_c0_g1		0	39.441	-7.8265	0.0029182	0.99992
JY11_2_TRINITY_DN32181_c0_g1	DDB1- and CUL4-associated factor 7	0	39.3949	-7.8247	0.0015542	0.93178
JY11_2_TRINITY_DN32312_c0_g1		0	39.3812	-7.8243	0.0014977	0.91551
JY11_2_TRINITY_DN32510_c0_g1		0	39.356	-7.8233	0.0015498	0.93022
JY11_2_TRINITY_DN33890_c0_g1		0	39.356	-7.8233	0.0015498	0.93022
JY11_2_TRINITY_DN34049_c0_g1	manganese-transporting P-type ATPase	0	39.3536	-7.8232	0.0015629	0.93376
JY11_2_TRINITY_DN34056_c0_g1		0	39.3422	-7.8228	0.0019482	0.99992
JY11_2_TRINITY_DN34103_c0_g1	armadillo repeat-containing protein 6	0	39.3402	-7.8227	0.001674	0.96362
JY11_2_TRINITY_DN3417_c0_g2	CWF19-like protein 2	0	39.289	-7.8208	2.4666e-05	0.098982
JY11_2_TRINITY_DN34285_c0_g1		0	39.285	-7.8208	0.0015508	0.93022
JY11_2_TRINITY_DN34608_c0_g1		0	39.087	-7.8135	0.0015418	0.92974
JY11_2_TRINITY_DN3473_c0_g1	,xylan biosynthetic process,-	0	39.0509	-7.8122	2.59e-05	0.10147
JY11_2_TRINITY_DN35183_c0_g1		0	39.0482	-7.8119	0.0015305	0.9248
JY11_2_TRINITY_DN35562_c0_g1		0	39.0446	-7.8118	0.0015334	0.92594
JY11_2_TRINITY_DN36646_c0_g1	alpha-galactosidase (EC 3.2.1.22); alpha-N-acetylgalactosaminidase (EC 3.2.1.49); isomalto-dextranase (EC 3.2.1.94); beta-L-arabinopyranosidase (EC 3.2.1.88); galactan:galactan galactosyltransferase (EC 2.4.1.-)aquaporin TIP	0	38.9646	-7.809	0.0015747	0.93663
JY11_2_TRINITY_DN37492_c0_g1		0	38.951	-7.8085	0.0016942	0.96903
JY11_2_TRINITY_DN38009_c0_g1		0	38.9447	-7.8081	1.9234e-05	0.084221
JY11_2_TRINITY_DN38151_c0_g1	UDP-glucuronosyltransferase (EC 2.4.1.17); zeatin O-beta-xylosyltransferase (EC 2.4.2.40); 2-hydroxyacylsphingosine 1-beta-galactosyltransferase (EC 2.4.1.45); N-acylsphingosine galactosyltransferase (EC 2.4.1.47); flavonol 3-O-glucosyltransferase (EC 2.4.1.91); anthocyanidin 3-O-glucosyltransferase (EC 2.4.1.115); sinapate 1-glucosyltransferase (EC 2.4.1.120); indole-3-acetate beta-glucosyltrans…	0	38.91	-7.8069	0.0016343	0.95601
JY11_2_TRINITY_DN38182_c0_g1		0	38.9005	-7.8065	2.0438e-05	0.087322
JY11_2_TRINITY_DN38344_c0_g1		0	38.8971	-7.8064	1.6766e-05	0.077707
JY11_2_TRINITY_DN38375_c0_g1		0	38.8486	-7.8046	0.0015625	0.93376
JY11_2_TRINITY_DN3843_c0_g1	phytanoyl-CoA hydroxylase	0	38.7871	-7.8023	0.0015425	0.92974
JY11_2_TRINITY_DN38666_c0_g1	,intron homing,-	0	38.7441	-7.8007	0.00161	0.94801
JY11_2_TRINITY_DN38742_c0_g1		0	38.7229	-7.8	0.0015463	0.93022
JY11_2_TRINITY_DN38886_c0_g1		0	38.7125	-7.7995	0.0015747	0.93663
JY11_2_TRINITY_DN39389_c0_g1		0	38.6958	-7.7989	0.0020369	0.99992
JY11_2_TRINITY_DN39461_c0_g1		0	38.6942	-7.7988	0.0016856	0.96632
JY11_2_TRINITY_DN40070_c0_g1	UDP-glucuronosyltransferase (EC 2.4.1.17); zeatin O-beta-xylosyltransferase (EC 2.4.2.40); 2-hydroxyacylsphingosine 1-beta-galactosyltransferase (EC 2.4.1.45); N-acylsphingosine galactosyltransferase (EC 2.4.1.47); flavonol 3-O-glucosyltransferase (EC 2.4.1.91); anthocyanidin 3-O-glucosyltransferase (EC 2.4.1.115); sinapate 1-glucosyltransferase (EC 2.4.1.120); indole-3-acetate beta-glucosyltrans…	0.668709	143.443	-7.7951	1.0066e-06	0.013872
JY11_2_TRINITY_DN40456_c0_g1	beta-L-arabinofuranosidase (EC 3.2.1.185)tubulin beta	0	38.5691	-7.7943	0.0019427	0.99992
JY11_2_TRINITY_DN40748_c0_g1	,Involved in peptide bond synthesis. Stimulates efficient translation and peptide-bond synthesis on native or reconstituted 70S ribosomes in vitro. Probably functions indirectly by altering the affinity of the ribosome for aminoacyl-tRNA, thus increasing their reactivity as acceptors for peptidyl transferase,translation initiation factor 5A	0	38.5366	-7.7931	0.00021845	0.36105
JY11_2_TRINITY_DN4105_c0_g1		0	38.4513	-7.7899	1.6435e-05	0.076806
JY11_2_TRINITY_DN4119_c0_g1	EEF1A lysine methyltransferase 4	0	38.4499	-7.7897	0.0015712	0.93592
JY11_2_TRINITY_DN41640_c0_g1		0	38.3717	-7.7868	0.0016287	0.95426
JY11_2_TRINITY_DN42637_c0_g1	UDP-GlcA: N-acetylglucosaminyl-proteoglycan beta-1,4-glucuronosyltransferase (EC 2.4.1.225); UDP-Xyl: xylan beta-1,4-xylosyltransferase (EC 2.4.2.-); alpha-1,3-L-arabinofuranosyltransferase (EC 2.4.2.-); arabinan alpha-1,5-L-arabinofuranosyltransferase (EC 2.4.2.-); glucomannan beta-1,2-galactosyltransferase (EC 2.4.1.-); pectin beta-1,4-glucuronyltransferase (EC 2.4.1.-); xylogalacturonan beta-1…	0	38.3342	-7.7853	0.0029018	0.99992
JY11_2_TRINITY_DN42651_c0_g1		0	38.3036	-7.7842	6.4504e-05	0.17568
JY11_2_TRINITY_DN42735_c0_g1	small subunit ribosomal protein S3Ae	0	38.2888	-7.7837	0.0016957	0.96929
JY11_2_TRINITY_DN42918_c0_g1	UDP-GlcA: N-acetylglucosaminyl-proteoglycan beta-1,4-glucuronosyltransferase (EC 2.4.1.225); UDP-Xyl: xylan beta-1,4-xylosyltransferase (EC 2.4.2.-); alpha-1,3-L-arabinofuranosyltransferase (EC 2.4.2.-); arabinan alpha-1,5-L-arabinofuranosyltransferase (EC 2.4.2.-); glucomannan beta-1,2-galactosyltransferase (EC 2.4.1.-); pectin beta-1,4-glucuronyltransferase (EC 2.4.1.-); xylogalacturonan beta-1…	0	38.2613	-7.7826	0.0021932	0.99992
JY11_2_TRINITY_DN42997_c0_g1	pectin methylesterase (EC 3.1.1.11).	0	38.2424	-7.7819	2.2661e-05	0.093786
JY11_2_TRINITY_DN43020_c0_g1		0	38.2218	-7.7811	3.049e-05	0.11172
JY11_2_TRINITY_DN43034_c0_g1		0	38.1338	-7.7779	0.00016521	0.30991
JY11_2_TRINITY_DN43552_c0_g1	polyadenylate-binding protein 2	0	38.0736	-7.7756	0.0016295	0.95426
JY11_2_TRINITY_DN4380_c0_g1	protein SMG8	0	38.0689	-7.7753	0.0016147	0.94829
JY11_2_TRINITY_DN43913_c0_g1	seryl-tRNA synthetase	0	37.9754	-7.772	6.6998e-05	0.17851
JY11_2_TRINITY_DN4410_c0_g1	small subunit ribosomal protein S9e	0	37.7697	-7.7639	0.0017115	0.97437
JY11_2_TRINITY_DN44440_c0_g1	acyl-[acyl-carrier-protein] desaturase [EC:1.14.19.2 1.14.19.11 1.14.19.26]	0	37.7563	-7.7634	0.0016506	0.9587
JY11_2_TRINITY_DN44640_c1_g1		0	37.7417	-7.7628	0.0016463	0.95855
JY11_2_TRINITY_DN45535_c0_g1	nuclear GTP-binding protein	0	37.7186	-7.762	0.0017771	0.98768
JY11_2_TRINITY_DN4562_c0_g1		0	37.7143	-7.762	6.9382e-05	0.18157
JY11_2_TRINITY_DN466_c0_g1	large subunit ribosomal protein L39e	0	37.6785	-7.7605	0.0016838	0.96595
JY11_2_TRINITY_DN475_c0_g1	Ras-related protein Rab-6A	0	37.6507	-7.7594	0.0018382	0.99992
JY11_2_TRINITY_DN481_c0_g1		0	37.6348	-7.7589	0.0017861	0.98954
JY11_2_TRINITY_DN5017_c0_g1		0	37.6258	-7.7584	1.9627e-05	0.085001
JY11_2_TRINITY_DN516_c0_g1	,dioxygenase activity,-	0	37.6117	-7.7579	0.0022567	0.99992
JY11_2_TRINITY_DN5714_c0_g1		0	37.5167	-7.7544	0.0029909	0.99992
JY11_2_TRINITY_DN594_c0_g1		0	37.4023	-7.7498	0.0017333	0.97774
JY11_2_TRINITY_DN6128_c0_g1		0	37.3843	-7.7492	0.0016772	0.96463
JY11_2_TRINITY_DN6192_c0_g1		0	37.3023	-7.746	0.0018103	0.99539
JY11_2_TRINITY_DN6259_c0_g1	,Protein of unknown function (DUF760),-	0	37.2607	-7.7444	1.7287e-05	0.078968
JY11_2_TRINITY_DN6302_c0_g2		0	37.2444	-7.7438	3.3202e-05	0.11684
JY11_2_TRINITY_DN638_c0_g1	amylomaltase or 4-alpha-glucanotransferase (EC 2.4.1.25)flotillin	0	37.2196	-7.7428	1.6699e-05	0.077624
JY11_2_TRINITY_DN6451_c0_g1		0	37.2104	-7.7425	6.9192e-05	0.18157
JY11_2_TRINITY_DN6703_c0_g1	Modules of approx. 100 residues with glycogen-binding function, appended to GH13 modules. Also found in the beta subunit (glycogen-binding) of AMP-activated protein kinases (AMPK)	0	37.1579	-7.7405	1.9405e-05	0.084502
JY11_2_TRINITY_DN6758_c0_g1		0	37.1179	-7.7389	0.0017067	0.97278
JY11_2_TRINITY_DN679_c0_g1		0	37.1188	-7.7388	0.0017763	0.98768
JY11_2_TRINITY_DN6868_c0_g1		0	37.1164	-7.7387	0.0017595	0.98442
JY11_2_TRINITY_DN6875_c0_g1		0	37.114	-7.7386	0.001745	0.97981
JY11_2_TRINITY_DN6915_c0_g1		0	37.0545	-7.7363	0.0021216	0.99992
JY11_2_TRINITY_DN6948_c0_g1	ATP-binding cassette, subfamily G (WHITE), member 2, PDR	0	37.035	-7.7356	0.0030666	0.99992
JY11_2_TRINITY_DN7015_c0_g1		0	37.021	-7.7351	0.0019689	0.99992
JY11_2_TRINITY_DN7091_c0_g1		0	37.0098	-7.7346	0.00193	0.99992
JY11_2_TRINITY_DN7107_c0_g1		0	36.898	-7.7303	0.00173	0.97745
JY11_2_TRINITY_DN7316_c0_g2		0	36.856	-7.7287	7.9078e-05	0.19659
JY11_2_TRINITY_DN7322_c0_g1	,xanthoxin,xanthoxin dehydrogenase	0	36.7962	-7.7264	0.00039378	0.47866
JY11_2_TRINITY_DN7571_c0_g1	beta-galactosidase (EC 3.2.1.23); exo-beta-glucosaminidase (EC 3.2.1.165); exo-beta-1,4-galactanase (EC 3.2.1.-); beta-1,3-galactosidase (EC 3.2.1.-)ATP-binding cassette, subfamily G (WHITE), member 2	0	36.7649	-7.725	0.001739	0.97859
JY11_2_TRINITY_DN7605_c0_g1		0	36.7566	-7.7248	0.0017251	0.97589
JY11_2_TRINITY_DN7633_c0_g1		0	36.6726	-7.7214	0.0019258	0.99992
JY11_2_TRINITY_DN7646_c0_g2	alkaline and neutral invertase (EC 3.2.1.26)	0	36.6298	-7.7198	0.0022213	0.99992
JY11_2_TRINITY_DN7877_c0_g1		0	36.6125	-7.7191	2.1963e-05	0.0921
JY11_2_TRINITY_DN7985_c0_g1	,Protein of unknown function, DUF538,-	0	36.572	-7.7175	0.00176	0.98442
JY11_2_TRINITY_DN8004_c0_g2	INO80 complex subunit C	0	36.5528	-7.7168	0.00010713	0.24225
JY11_2_TRINITY_DN8031_c0_g1		0	36.5183	-7.7154	2.0124e-05	0.086916
JY11_2_TRINITY_DN8100_c0_g1	3'(2'), 5'-bisphosphate nucleotidase / inositol polyphosphate 1-phosphatase [EC:3.1.3.7 3.1.3.57]	0	36.4376	-7.7121	0.0017759	0.98768
JY11_2_TRINITY_DN8294_c0_g1	Xaa-Pro aminopeptidase	0	36.4376	-7.7121	0.0017759	0.98768
JY11_2_TRINITY_DN8299_c0_g1		0	36.4255	-7.7116	0.001838	0.99992
JY11_2_TRINITY_DN836_c0_g2		0	36.3968	-7.7106	0.0017974	0.99199
JY11_2_TRINITY_DN8455_c0_g1		0	36.3917	-7.7105	0.00019387	0.33844
JY11_2_TRINITY_DN8466_c0_g1		0	36.3902	-7.7103	0.0027039	0.99992
JY11_2_TRINITY_DN8478_c0_g2	EREBP-like factor	0	36.3652	-7.7094	8.7961e-05	0.2094
JY11_2_TRINITY_DN8548_c0_g1	programmed cell death protein 5	0	36.3429	-7.7085	0.0020695	0.99992
JY11_2_TRINITY_DN8578_c0_g1	transcription factor MYB, plant	0	36.3354	-7.7081	0.0019259	0.99992
JY11_2_TRINITY_DN8610_c0_g1		0	36.3256	-7.7077	2.6024e-05	0.1016
JY11_2_TRINITY_DN8819_c0_g1		0	36.2807	-7.706	2.5569e-05	0.1011
JY11_2_TRINITY_DN8971_c0_g1	UDP-GlcA: N-acetylglucosaminyl-proteoglycan beta-1,4-glucuronosyltransferase (EC 2.4.1.225); UDP-Xyl: xylan beta-1,4-xylosyltransferase (EC 2.4.2.-); alpha-1,3-L-arabinofuranosyltransferase (EC 2.4.2.-); arabinan alpha-1,5-L-arabinofuranosyltransferase (EC 2.4.2.-); glucomannan beta-1,2-galactosyltransferase (EC 2.4.1.-); pectin beta-1,4-glucuronyltransferase (EC 2.4.1.-); xylogalacturonan beta-1…	0	36.2292	-7.7039	0.0017824	0.98932
JY11_2_TRINITY_DN9118_c0_g1		0	36.1857	-7.7022	0.0018147	0.99669
JY11_2_TRINITY_DN9196_c0_g1	U3 small nucleolar ribonucleoprotein protein IMP3	0	36.1726	-7.7017	0.0017996	0.99252
JY11_2_TRINITY_DN9299_c0_g1	endoglucanase (EC 3.2.1.4); endo-beta-1,3(4)-glucanase / lichenase-laminarinase (EC 3.2.1.6); lichenase / endo-beta-1,3-1,4-glucanase (EC 3.2.1.73); exo-beta-1,4-glucanase / cellodextrinase (EC 3.2.1.74); cellobiohydrolase (EC 3.2.1.91); xyloglucan-specific endo-beta-1,4-glucanase / endo-xyloglucanase (EC 3.2.1.151); exo-beta-glucosaminidase (EC 3.2.1.165); endo-beta-1,4-glucanase (xanthanase) (E…	0	36.17	-7.7015	0.0024142	0.99992
JY11_2_TRINITY_DN9458_c0_g1	(+)-abscisic acid 8'-hydroxylase	0	36.1359	-7.7001	0.0018354	0.99992
JY11_2_TRINITY_DN9809_c0_g1		0	36.1242	-7.6998	8.519e-05	0.20522
JY11_2_TRINITY_DN9919_c0_g1	xyloglucan:xyloglucosyltransferase (EC 2.4.1.207); keratan-sulfate endo-1,4-beta-galactosidase (EC 3.2.1.103); endo-1,3-beta-glucanase / laminarinase (EC 3.2.1.39); endo-1,3(4)-beta-glucanase (EC 3.2.1.6); licheninase (EC 3.2.1.73); beta-agarase (EC 3.2.1.81); kappa-carrageenase (EC 3.2.1.83); xyloglucanase (EC 3.2.1.151); endo-beta-1,3-galactanase (EC 3.2.1.181); [retaining] beta-porphyranase (E…	0	36.1119	-7.6993	0.0018485	0.99992
JY11_3_TRINITY_DN10233_c0_g1		0	35.9831	-7.694	2.0379e-05	0.087304
JY11_3_TRINITY_DN10379_c0_g1	DNA-directed RNA polymerase IV and V subunit 7	0	35.9758	-7.6938	0.0018863	0.99992
JY11_3_TRINITY_DN10509_c0_g1	calcium uniporter protein, mitochondrial	0	35.9583	-7.6932	0.002374	0.99992
JY11_3_TRINITY_DN10511_c0_g1	UDP-glucuronosyltransferase (EC 2.4.1.17); zeatin O-beta-xylosyltransferase (EC 2.4.2.40); 2-hydroxyacylsphingosine 1-beta-galactosyltransferase (EC 2.4.1.45); N-acylsphingosine galactosyltransferase (EC 2.4.1.47); flavonol 3-O-glucosyltransferase (EC 2.4.1.91); anthocyanidin 3-O-glucosyltransferase (EC 2.4.1.115); sinapate 1-glucosyltransferase (EC 2.4.1.120); indole-3-acetate beta-glucosyltrans…	0	35.908	-7.6911	6.5573e-05	0.17677
JY11_3_TRINITY_DN10581_c0_g1		0	35.9066	-7.691	1.9019e-05	0.083741
JY11_3_TRINITY_DN10587_c0_g1	prolyl 4-hydroxylase	0	35.8652	-7.6894	0.0018522	0.99992
JY11_3_TRINITY_DN10651_c0_g1		0	35.8458	-7.6886	3.9927e-05	0.12904
JY11_3_TRINITY_DN10772_c0_g1	cullin 4	0	35.8306	-7.688	0.0018324	0.99992
JY11_3_TRINITY_DN10790_c0_g1		0	35.8123	-7.6871	0.0018814	0.99992
JY11_3_TRINITY_DN10817_c0_g2		0	35.7783	-7.6858	0.0018836	0.99992
JY11_3_TRINITY_DN10907_c0_g1	,Belongs to the disease resistance NB-LRR family,-	0	35.7455	-7.6845	0.0025117	0.99992
JY11_3_TRINITY_DN11013_c0_g1		0	35.7076	-7.683	0.0021097	0.99992
JY11_3_TRINITY_DN11037_c0_g1		0	35.6595	-7.681	3.3902e-05	0.11759
JY11_3_TRINITY_DN11073_c0_g1	beta-L-arabinofuranosidase (EC 3.2.1.185)tubulin alpha	0	35.6163	-7.6793	0.0018734	0.99992
JY11_3_TRINITY_DN11091_c2_g1		0	35.6163	-7.6793	0.0018734	0.99992
JY11_3_TRINITY_DN11238_c0_g1		0	35.5536	-7.6768	0.0019062	0.99992
JY11_3_TRINITY_DN11282_c0_g1		0	35.5446	-7.6765	2.3896e-05	0.096875
JY11_3_TRINITY_DN11285_c0_g1		0	35.5325	-7.6759	0.0018494	0.99992
JY11_3_TRINITY_DN11348_c0_g1	,Belongs to the protein kinase superfamily. Ser Thr protein kinase family,-	0	35.5131	-7.675	0.0023188	0.99992
JY11_3_TRINITY_DN11470_c0_g1		0	35.4915	-7.6742	0.0030161	0.99992
JY11_3_TRINITY_DN11513_c0_g1	BRCA1-A complex subunit BRE	0	35.4802	-7.6737	0.0018838	0.99992
JY11_3_TRINITY_DN11591_c1_g1		0	35.4681	-7.6732	0.0018643	0.99992
JY11_3_TRINITY_DN11629_c0_g1	UDP-GlcA: N-acetylglucosaminyl-proteoglycan beta-1,4-glucuronosyltransferase (EC 2.4.1.225); UDP-Xyl: xylan beta-1,4-xylosyltransferase (EC 2.4.2.-); alpha-1,3-L-arabinofuranosyltransferase (EC 2.4.2.-); arabinan alpha-1,5-L-arabinofuranosyltransferase (EC 2.4.2.-); glucomannan beta-1,2-galactosyltransferase (EC 2.4.1.-); pectin beta-1,4-glucuronyltransferase (EC 2.4.1.-); xylogalacturonan beta-1…	0	35.4413	-7.6721	0.0020322	0.99992
JY11_3_TRINITY_DN11702_c0_g1		0	35.4039	-7.6707	0.0020774	0.99992
JY11_3_TRINITY_DN11855_c0_g1		0	35.3961	-7.6704	0.0019812	0.99992
JY11_3_TRINITY_DN11916_c0_g1	E3 ubiquitin-protein ligase RNF25	0	35.3928	-7.6703	0.0021199	0.99992
JY11_3_TRINITY_DN12166_c1_g1		0	35.3874	-7.6701	0.00201	0.99992
JY11_3_TRINITY_DN12183_c0_g1		0	35.3573	-7.6687	0.0020227	0.99992
JY11_3_TRINITY_DN12187_c0_g1		0	35.3388	-7.668	2.7024e-05	0.10372
JY11_3_TRINITY_DN12361_c0_g1		0	35.3306	-7.6677	0.0023243	0.99992
JY11_3_TRINITY_DN12391_c0_g1	Arf-GAP with coiled-coil, ANK repeat and PH domain-containing protein	0	35.2978	-7.6664	0.0029217	0.99992
JY11_3_TRINITY_DN12466_c1_g1		0	35.2776	-7.6655	2.0185e-05	0.086916
JY11_3_TRINITY_DN12493_c0_g1		0	35.2288	-7.6635	0.0019393	0.99992
JY11_3_TRINITY_DN12528_c0_g1		0	35.1843	-7.6618	7.36e-05	0.18847
JY11_3_TRINITY_DN12661_c0_g1		0	35.1063	-7.6585	0.0019394	0.99992
JY11_3_TRINITY_DN12703_c0_g1	,ADP binding,	0	35.0964	-7.6582	7.2682e-05	0.18703
JY11_3_TRINITY_DN12837_c0_g1	heterogeneous nuclear ribonucleoprotein U-like protein 1	0	35.0995	-7.6581	0.0024417	0.99992
JY11_3_TRINITY_DN12956_c0_g1	SAUR family protein	0	35.0888	-7.6578	0.0019775	0.99992
JY11_3_TRINITY_DN13146_c0_g1	SAUR family protein	0	35.0888	-7.6578	0.0019775	0.99992
JY11_3_TRINITY_DN1331_c0_g1		0	35.0213	-7.655	5.3485e-05	0.1553
JY11_3_TRINITY_DN13316_c0_g1	NADH dehydrogenase (ubiquinone) 1 alpha subcomplex subunit 12	0	34.9662	-7.6527	2.4026e-05	0.097151
JY11_3_TRINITY_DN13338_c0_g1	serine incorporator 1	0	34.9285	-7.6512	5.7073e-05	0.16236
JY11_3_TRINITY_DN13566_c0_g1		0	34.9258	-7.651	0.0020233	0.99992
JY11_3_TRINITY_DN13625_c0_g1	Modules of approx. 90-100 residues found at the C-terminus of GH17 or GH72 enzymatic modules and also sometimes isolated. CBM43 modules sometimes carry a C-terminal membrane anchor. The beta-1,3-glucan binding function has been demonstrated with the olive pollen protein Ole e 10.	0	34.8777	-7.6491	0.001935	0.99992
JY11_3_TRINITY_DN13669_c0_g2	small nuclear ribonucleoprotein D1	0	34.8646	-7.6485	0.0019249	0.99992
JY11_3_TRINITY_DN13670_c0_g1	12-hydroxyjasmonoyl-L-amino acid 12-hydroxylase / fatty acid hydroxylase	0	34.8506	-7.6479	0.0033844	0.99992
JY11_3_TRINITY_DN13712_c0_g1		0	34.8331	-7.6471	0.0019753	0.99992
JY11_3_TRINITY_DN13906_c0_g1		0	34.8296	-7.6471	0.0019228	0.99992
JY11_3_TRINITY_DN13928_c0_g1	Created from reading Schallus et al (2008) Mol Biol Cell. 19:3404-3414 [PMID: 18524852] and finding related domains attached to various glycosidases.	0	34.7835	-7.6451	0.0024385	0.99992
JY11_3_TRINITY_DN13942_c0_g1		0	34.782	-7.645	0.0022723	0.99992
JY11_3_TRINITY_DN13984_c0_g1		0	34.75	-7.6437	0.0022482	0.99992
JY11_3_TRINITY_DN14012_c0_g1	,Endonuclease/Exonuclease/phosphatase family,-	0	34.695	-7.6415	3.8439e-05	0.12678
JY11_3_TRINITY_DN14059_c0_g1		0	34.636	-7.639	0.002187	0.99992
JY11_3_TRINITY_DN14084_c0_g1		0	34.6285	-7.6387	3.5733e-05	0.1219
JY11_3_TRINITY_DN14166_c0_g1		0	34.5733	-7.6365	2.7427e-05	0.10466
JY11_3_TRINITY_DN14188_c0_g1	,subtilisin-like,CO(2)-response secreted protease	0	34.5265	-7.6345	0.0019886	0.99992
JY11_3_TRINITY_DN1419_c0_g1	small subunit ribosomal protein S6	0	34.5289	-7.6345	0.0022768	0.99992
JY11_3_TRINITY_DN14303_c0_g1		0	34.5179	-7.6341	0.0019569	0.99992
JY11_3_TRINITY_DN14380_c0_g1	pectin methylesterase (EC 3.1.1.11).	0	34.5004	-7.6334	0.0019639	0.99992
JY11_3_TRINITY_DN14463_c0_g1	Created from reading Schallus et al (2008) Mol Biol Cell. 19:3404-3414 [PMID: 18524852] and finding related domains attached to various glycosidases.	0	34.4784	-7.6324	0.00012021	0.25995
JY11_3_TRINITY_DN14500_c0_g2	UDP-GlcA: N-acetylglucosaminyl-proteoglycan beta-1,4-glucuronosyltransferase (EC 2.4.1.225); UDP-Xyl: xylan beta-1,4-xylosyltransferase (EC 2.4.2.-); alpha-1,3-L-arabinofuranosyltransferase (EC 2.4.2.-); arabinan alpha-1,5-L-arabinofuranosyltransferase (EC 2.4.2.-); glucomannan beta-1,2-galactosyltransferase (EC 2.4.1.-); pectin beta-1,4-glucuronyltransferase (EC 2.4.1.-); xylogalacturonan beta-1…	0	34.3693	-7.6279	0.002437	0.99992
JY11_3_TRINITY_DN14618_c0_g1		0	34.3593	-7.6274	0.0025747	0.99992
JY11_3_TRINITY_DN14693_c0_g1	bud site selection protein 31	0	34.3506	-7.6271	3.7372e-05	0.12531
JY11_3_TRINITY_DN14734_c0_g1		0	34.3039	-7.6252	2.3563e-05	0.096263
JY11_3_TRINITY_DN14759_c0_g4	ammonium transporter, Amt family	0	34.2368	-7.6223	0.0020167	0.99992
JY11_3_TRINITY_DN14773_c0_g1	xylem cysteine proteinase	0	34.2029	-7.6208	0.0023149	0.99992
JY11_3_TRINITY_DN14836_c0_g1		0	34.1944	-7.6204	0.0021696	0.99992
JY11_3_TRINITY_DN14847_c0_g1	snurportin-1	0	34.1893	-7.6203	0.0020477	0.99992
JY11_3_TRINITY_DN14916_c0_g1	chitinase (EC 3.2.1.14); lysozyme (EC 3.2.1.17); endo-beta-N-acetylglucosaminidase (EC 3.2.1.96); peptidoglycan hydrolase with endo-beta-N-acetylglucosaminidase specificity (EC 3.2.1.-); Nod factor hydrolase (EC 3.2.1.-); xylanase inhibitor; concanavalin B; narbonin; dIota-N-acetylchitobiase / reducing-end exo-hexosaminidase (EC 3.2.1.-); chitobiosidase (EC 3.2.1.200)	0	34.1832	-7.6202	4.7871e-05	0.14564
JY11_3_TRINITY_DN14966_c0_g1		0	34.1859	-7.6201	0.0020804	0.99992
JY11_3_TRINITY_DN15069_c0_g1		0	34.1581	-7.619	0.0020224	0.99992
JY11_3_TRINITY_DN15230_c0_g1		0	34.1567	-7.6189	0.0020419	0.99992
JY11_3_TRINITY_DN15234_c0_g1	lipopolysaccharide alpha-1,3-galactosyltransferase (EC 2.4.1.44); UDP-Glc: (glucosyl)lipopolysaccharide alpha-1,2-glucosyltransferase (EC 2.4.1.-); lipopolysaccharide glucosyltransferase 1 (EC 2.4.1.58); glycogenin glucosyltransferase (EC 2.4.1.186); inositol 1-alpha-galactosyltransferase (galactinol synthase) (EC 2.4.1.123); homogalacturonan alpha-1,4-galacturonosyltransferase (EC 2.4.1.43); UDP…	0	34.1475	-7.6187	6.9662e-05	0.18191
JY11_3_TRINITY_DN15278_c0_g1	alpha-mannosyltransferase (EC 2.4.1.-)AP-4 complex subunit sigma-1	0	34.1373	-7.618	0.0022492	0.99992
JY11_3_TRINITY_DN15291_c0_g2		0	34.1334	-7.618	0.0021797	0.99992
JY11_3_TRINITY_DN15292_c0_g2	,One of the primary rRNA binding proteins, it binds directly to 16S rRNA where it nucleates assembly of the body of the 30S subunit,small subunit ribosomal protein S9e	0	34.1091	-7.6169	0.0023794	0.99992
JY11_3_TRINITY_DN15432_c0_g1	E3 ubiquitin-protein ligase RGLG	0	34.0884	-7.616	0.00022881	0.37123
JY11_3_TRINITY_DN15456_c0_g1		0	34.061	-7.6148	4.4727e-05	0.13949
JY11_3_TRINITY_DN15606_c0_g1		0	34.0477	-7.6143	0.0021505	0.99992
JY11_3_TRINITY_DN15626_c0_g1	polygalacturonase (EC 3.2.1.15); exo-polygalacturonase (EC 3.2.1.67); exo-polygalacturonosidase (EC 3.2.1.82); rhamnogalacturonase (EC 3.2.1.171); rhamnogalacturonan alpha-1,2-galacturonohydrolase (EC 3.2.1.173); xylogalacturonan hydrolase (EC 3.2.1.-)2-alkenal reductase (NADP+)	0	34.0258	-7.6134	2.5576e-05	0.1011
JY11_3_TRINITY_DN15633_c0_g1	acyl-[acyl-carrier-protein] desaturase [EC:1.14.19.2 1.14.19.11 1.14.19.26]	0	34.0054	-7.6125	3.279e-05	0.11602
JY11_3_TRINITY_DN15659_c1_g1		0	33.8769	-7.607	0.0023541	0.99992
JY11_3_TRINITY_DN15732_c0_g1		0	33.8688	-7.6067	0.0020847	0.99992
JY11_3_TRINITY_DN15754_c0_g1	,protein At2g39795, mitochondrial-like,-	0	33.8333	-7.6052	0.002066	0.99992
JY11_3_TRINITY_DN15800_c0_g1	20S proteasome subunit beta 2	0	33.8111	-7.6042	0.0026029	0.99992
JY11_3_TRINITY_DN15865_c0_g1		0	33.805	-7.6039	7.3484e-05	0.18847
JY11_3_TRINITY_DN15884_c0_g1		0	33.7252	-7.6006	6.4178e-05	0.17509
JY11_3_TRINITY_DN15969_c0_g1		0	33.7217	-7.6004	0.0021886	0.99992
JY11_3_TRINITY_DN15997_c0_g1	importin-5	0	33.717	-7.6002	6.2526e-05	0.17177
JY11_3_TRINITY_DN16022_c0_g1	hydroxymethylbilane synthase	0	33.6983	-7.5994	2.6155e-05	0.10186
JY11_3_TRINITY_DN16029_c0_g1	,core promoter sequence-specific DNA binding,-	0	33.6658	-7.598	0.0020927	0.99992
JY11_3_TRINITY_DN16168_c0_g1	isocitrate dehydrogenase (NAD+)	0	33.6178	-7.596	0.0021455	0.99992
JY11_3_TRINITY_DN16224_c1_g1	solute carrier family 24 (sodium/potassium/calcium exchanger), member 6	0	33.5678	-7.5939	3.9586e-05	0.12858
JY11_3_TRINITY_DN16273_c0_g1		0	33.561	-7.5936	0.0020758	0.99992
JY11_3_TRINITY_DN16300_c0_g1	,F-box protein,-	0	33.5472	-7.5929	0.0023222	0.99992
JY11_3_TRINITY_DN16373_c0_g1	,guanylate-binding protein,guanylate-binding protein 1/3/4/7	0	33.546	-7.5928	0.0023013	0.99992
JY11_3_TRINITY_DN16384_c1_g1		0	33.5399	-7.5926	0.002216	0.99992
JY11_3_TRINITY_DN16428_c0_g1	immunoglobulin-binding protein 1	0	33.5238	-7.5921	8.8113e-05	0.2094
JY11_3_TRINITY_DN16480_c0_g1		0	33.526	-7.5921	0.0020888	0.99992
JY11_3_TRINITY_DN16586_c0_g1		0	33.5037	-7.5911	0.0022213	0.99992
JY11_3_TRINITY_DN16592_c0_g1	multidrug resistance protein, MATE family	0	33.4795	-7.59	0.0026034	0.99992
JY11_3_TRINITY_DN16684_c0_g1	,glutathione transferase activity,glutathione S-transferase	0	33.4758	-7.5899	0.0023164	0.99992
JY11_3_TRINITY_DN16695_c0_g1		0	33.4515	-7.5888	0.0024312	0.99992
JY11_3_TRINITY_DN16750_c0_g1		0	33.4478	-7.5886	5.127e-05	0.1505
JY11_3_TRINITY_DN16864_c0_g1		0	33.4167	-7.5874	0.0024851	0.99992
JY11_3_TRINITY_DN16897_c0_g2	,BTB POZ domain-containing protein,-	0	33.4048	-7.5868	6.9414e-05	0.18157
JY11_3_TRINITY_DN16906_c0_g1		0	33.4005	-7.5866	4.5394e-05	0.14069
JY11_3_TRINITY_DN16912_c0_g1		0	33.3827	-7.5858	0.00013525	0.27887
JY11_3_TRINITY_DN16940_c0_g1		0	33.357	-7.5847	4.0758e-05	0.13104
JY11_3_TRINITY_DN16953_c0_g1		0	33.3475	-7.5843	2.5927e-05	0.10147
JY11_3_TRINITY_DN16973_c0_g1	The granular starch-binding function has been demonstrated in several cases. Interact strongly with cyclodextrins. Often designated as starch-binding domains (SBD).,glutathione s-transferase,glutathione S-transferase	0	33.3341	-7.5838	3.1267e-05	0.11341
JY11_3_TRINITY_DN16982_c0_g1		0	33.3312	-7.5837	2.6651e-05	0.10286
JY11_3_TRINITY_DN17132_c0_g1		0	33.3021	-7.5824	2.8356e-05	0.10691
JY11_3_TRINITY_DN17193_c1_g2	MFS transporter, SP family, ERD6-like sugar transporter	0	33.2131	-7.5786	5.4395e-05	0.15677
JY11_3_TRINITY_DN17201_c0_g1	,dioxygenase activity,-	0	33.2143	-7.5786	0.0021223	0.99992
JY11_3_TRINITY_DN17255_c0_g1		0	33.1847	-7.5772	0.0021502	0.99992
JY11_3_TRINITY_DN17282_c0_g3	pectate lyase (EC 4.2.2.2); exo-pectate lyase (EC 4.2.2.9); pectin lyase (EC 4.2.2.10).acylglycerol lipase	0	33.1403	-7.5753	0.00014745	0.29282
JY11_3_TRINITY_DN17286_c0_g1	CDP-diacylglycerol---glycerol-3-phosphate 3-phosphatidyltransferase	0	33.1388	-7.5752	0.00011025	0.24579
JY11_3_TRINITY_DN17326_c0_g1	pectin methylesterase (EC 3.1.1.11).	0	33.1313	-7.575	0.0023173	0.99992
JY11_3_TRINITY_DN17376_c0_g1		0	33.1296	-7.5748	9.5207e-05	0.22161
JY11_3_TRINITY_DN17411_c0_g1	DDRGK domain-containing protein 1	0	33.1058	-7.5738	0.00014304	0.28847
JY11_3_TRINITY_DN17442_c0_g1	large subunit ribosomal protein L17e	0	33.0817	-7.5728	7.0306e-05	0.18299
JY11_3_TRINITY_DN17450_c0_g1	calcium binding protein 39	0	33.0473	-7.5713	0.0022189	0.99992
JY11_3_TRINITY_DN17465_c0_g2	RNA-binding protein 8A	0	33.0239	-7.5703	7.7356e-05	0.19371
JY11_3_TRINITY_DN17473_c0_g1		0	33.0249	-7.5703	0.0021856	0.99992
JY11_3_TRINITY_DN17508_c0_g2		0	33.0249	-7.5703	0.0021856	0.99992
JY11_3_TRINITY_DN17539_c1_g3		0	33.0032	-7.5694	0.0023411	0.99992
JY11_3_TRINITY_DN17769_c0_g1		0	33.0028	-7.5694	2.7638e-05	0.10482
JY11_3_TRINITY_DN17809_c1_g1		0	32.969	-7.5679	0.0021552	0.99992
JY11_3_TRINITY_DN17821_c0_g1		0	32.9639	-7.5677	0.0022158	0.99992
JY11_3_TRINITY_DN17825_c0_g1	aralkylamine N-acetyltransferase	0	32.9464	-7.5669	0.0021853	0.99992
JY11_3_TRINITY_DN17865_c1_g1		0	32.9376	-7.5665	0.0021747	0.99992
JY11_3_TRINITY_DN17918_c0_g1	protein transport protein SEC61 subunit gamma and related proteins	0	32.8808	-7.564	0.0021748	0.99992
JY11_3_TRINITY_DN17948_c0_g1		0	32.8769	-7.5638	0.0022062	0.99992
JY11_3_TRINITY_DN17949_c0_g1		0	32.8589	-7.5631	0.002207	0.99992
JY11_3_TRINITY_DN17950_c0_g1	,ER membrane protein complex subunit,ER membrane protein complex subunit 3	0	32.7834	-7.5597	0.0039336	0.99992
JY11_3_TRINITY_DN18004_c1_g1		0	32.7076	-7.5564	3.2347e-05	0.11595
JY11_3_TRINITY_DN18033_c0_g1		0	32.7005	-7.5561	8.8268e-05	0.20945
JY11_3_TRINITY_DN18124_c0_g1	endoplasmic reticulum chaperone BiP	0	32.641	-7.5535	4.7002e-05	0.14358
JY11_3_TRINITY_DN18168_c0_g1	4-hydroxy-tetrahydrodipicolinate synthase	0	32.6262	-7.5528	0.0022056	0.99992
JY11_3_TRINITY_DN18293_c0_g1		0	32.6223	-7.5527	5.0621e-05	0.15037
JY11_3_TRINITY_DN18293_c0_g3	serine/threonine-protein phosphatase PP1 catalytic subunit	0	32.6085	-7.552	0.0022135	0.99992
JY11_3_TRINITY_DN18307_c0_g1		0	32.5704	-7.5504	0.0022738	0.99992
JY11_3_TRINITY_DN18400_c0_g2	protein transport protein SEC24	0	32.5667	-7.5501	0.0024068	0.99992
JY11_3_TRINITY_DN18409_c0_g1		0	32.529	-7.5484	0.0022651	0.99992
JY11_3_TRINITY_DN18443_c0_g1	ubiquinol-cytochrome c reductase subunit 9	0	32.4958	-7.5469	0.0026974	0.99992
JY11_3_TRINITY_DN18509_c0_g1		0	32.4698	-7.5458	5.4878e-05	0.15702
JY11_3_TRINITY_DN18519_c0_g2	cyclic nucleotide gated channel, plant	0	32.4588	-7.5453	7.1668e-05	0.18569
JY11_3_TRINITY_DN18604_c0_g1	,ubiquitin interaction motif-containing protein,ubiquitin carboxyl-terminal hydrolase MINDY-3/4	0	32.4428	-7.5446	3.928e-05	0.12838
JY11_3_TRINITY_DN18639_c0_g1	polygalacturonase (EC 3.2.1.15); exo-polygalacturonase (EC 3.2.1.67); exo-polygalacturonosidase (EC 3.2.1.82); rhamnogalacturonase (EC 3.2.1.171); rhamnogalacturonan alpha-1,2-galacturonohydrolase (EC 3.2.1.173); xylogalacturonan hydrolase (EC 3.2.1.-)	0	32.3952	-7.5425	0.00012869	0.27157
JY11_3_TRINITY_DN18661_c0_g1	large subunit ribosomal protein L21e	0	32.3816	-7.5419	3.9153e-05	0.12838
JY11_3_TRINITY_DN18686_c0_g1	sucrose synthase (EC 2.4.1.13); sucrose-phosphate synthase (EC 2.4.1.14); alpha-glucosyltransferase (EC 2.4.1.52); lipopolysaccharide N-acetylglucosaminyltransferase (EC 2.4.1.56); phosphatidylinositol alpha-mannosyltransferase (EC 2.4.1.57); GDP-Man: Man1GlcNAc2-PP-dolichol alpha-1,3-mannosyltransferase (EC 2.4.1.132); GDP-Man: Man3GlcNAc2-PP-dolichol/Man4GlcNAc2-PP-dolichol alpha-1,2-mannosyltr…	0	32.3673	-7.5413	0.0022654	0.99992
JY11_3_TRINITY_DN18702_c0_g2		0	32.3077	-7.5387	3.701e-05	0.12455
JY11_3_TRINITY_DN18702_c0_g3	UDP-glucuronosyltransferase (EC 2.4.1.17); zeatin O-beta-xylosyltransferase (EC 2.4.2.40); 2-hydroxyacylsphingosine 1-beta-galactosyltransferase (EC 2.4.1.45); N-acylsphingosine galactosyltransferase (EC 2.4.1.47); flavonol 3-O-glucosyltransferase (EC 2.4.1.91); anthocyanidin 3-O-glucosyltransferase (EC 2.4.1.115); sinapate 1-glucosyltransferase (EC 2.4.1.120); indole-3-acetate beta-glucosyltrans…	0	32.2701	-7.5371	5.9713e-05	0.16664
JY11_3_TRINITY_DN18713_c0_g1	transcription factor MYB, plant	0	32.2705	-7.537	0.0022513	0.99992
JY11_3_TRINITY_DN18718_c0_g1		0	32.2633	-7.5367	7.634e-05	0.19328
JY11_3_TRINITY_DN18720_c0_g1		0	32.2611	-7.5366	0.0022967	0.99992
JY11_3_TRINITY_DN18733_c0_g1	poly(A) polymerase	0	32.2529	-7.5361	0.0027358	0.99992
JY11_3_TRINITY_DN18735_c0_g1		0	32.2261	-7.5351	8.0172e-05	0.19856
JY11_3_TRINITY_DN18749_c0_g1	,Non-canonical poly(A) RNA polymerase,non-canonical poly(A) RNA polymerase PAPD5/7	0	32.2164	-7.5346	0.0024011	0.99992
JY11_3_TRINITY_DN18770_c0_g1	UDP-glucuronosyltransferase (EC 2.4.1.17); zeatin O-beta-xylosyltransferase (EC 2.4.2.40); 2-hydroxyacylsphingosine 1-beta-galactosyltransferase (EC 2.4.1.45); N-acylsphingosine galactosyltransferase (EC 2.4.1.47); flavonol 3-O-glucosyltransferase (EC 2.4.1.91); anthocyanidin 3-O-glucosyltransferase (EC 2.4.1.115); sinapate 1-glucosyltransferase (EC 2.4.1.120); indole-3-acetate beta-glucosyltrans…	0	32.2127	-7.5343	0.002276	0.99992
JY11_3_TRINITY_DN18801_c0_g1	Created from reading Schallus et al (2008) Mol Biol Cell. 19:3404-3414 [PMID: 18524852] and finding related domains attached to various glycosidases.	0	32.2103	-7.5342	0.0022815	0.99992
JY11_3_TRINITY_DN18917_c1_g2	25S rRNA (cytosine2278-C5)-methyltransferase	0	32.2049	-7.5341	0.0023208	0.99992
JY11_3_TRINITY_DN19053_c0_g1	,Belongs to the TRAFAC class myosin-kinesin ATPase superfamily. Kinesin family,kinesin family member C1	0	32.2042	-7.5339	0.0023094	0.99992
JY11_3_TRINITY_DN19165_c1_g1		0	32.186	-7.5331	0.0025468	0.99992
JY11_3_TRINITY_DN19288_c0_g1	golgi-specific brefeldin A-resistance guanine nucleotide exchange factor 1	0	32.1773	-7.5329	0.0025615	0.99992
JY11_3_TRINITY_DN19344_c3_g1		0	32.169	-7.5324	0.0032202	0.99992
JY11_3_TRINITY_DN19347_c0_g2	phytochrome B	0	32.1381	-7.531	0.0043272	0.99992
JY11_3_TRINITY_DN19356_c0_g1	,FACT complex subunit,FACT complex subunit SPT16	0	32.127	-7.5306	0.0029309	0.99992
JY11_3_TRINITY_DN19457_c0_g1		0	32.127	-7.5306	0.0029309	0.99992
JY11_3_TRINITY_DN19462_c0_g1		0	32.108	-7.5297	0.00038358	0.47279
JY11_3_TRINITY_DN19491_c0_g1		0	32.0978	-7.5292	3.824e-05	0.12678
JY11_3_TRINITY_DN19562_c0_g1	endo-alpha-1,4-polygalactosaminidase (EC 3.2.1.109)histone deacetylase 1/2	0.304335	62.4815	-7.5283	0.0010603	0.79239
JY11_3_TRINITY_DN19567_c0_g1		0	32.0675	-7.5279	0.00014448	0.28949
JY11_3_TRINITY_DN19574_c1_g3		0	32.0682	-7.5279	0.0027165	0.99992
JY11_3_TRINITY_DN19575_c0_g1	pectate lyase (EC 4.2.2.2); exo-pectate lyase (EC 4.2.2.9); pectin lyase (EC 4.2.2.10).	0	32.0468	-7.5269	0.0023164	0.99992
JY11_3_TRINITY_DN19625_c1_g1		0	32.0376	-7.5265	0.0025128	0.99992
JY11_3_TRINITY_DN19660_c0_g1	bZIP transcription factor 1/2/11/44/53	0	32.0201	-7.5257	0.0024337	0.99992
JY11_3_TRINITY_DN19662_c0_g1	manganese peroxidase (EC 1.11.1.13); versatile peroxidase (EC 1.11.1.16); lignin peroxidase (EC 1.11.1.14); peroxidase (EC 1.11.1.-); cytochrome-c peroxidase (EC 1.11.1.5); ascorbate peroxidase (EC 1.11.1.11),Removal of H(2)O(2), oxidation of toxic reductants, biosynthesis and degradation of lignin, suberization, auxin catabolism, response to environmental stresses such as wounding, pathogen atta…	0	32.0184	-7.5257	3.3245e-05	0.11684
JY11_3_TRINITY_DN19691_c0_g2	P-type Ca2+ transporter type 2C	0	32.0113	-7.5253	0.0024032	0.99992
JY11_3_TRINITY_DN19718_c0_g1		0	32.0069	-7.5251	0.0023896	0.99992
JY11_3_TRINITY_DN19735_c0_g3		0	31.9463	-7.5224	0.0023327	0.99992
JY11_3_TRINITY_DN19739_c2_g1	jasmonate ZIM domain-containing protein	0	31.9295	-7.5217	0.0023612	0.99992
JY11_3_TRINITY_DN19748_c1_g1	F-type H+-transporting ATPase subunit alpha	0	31.9098	-7.5207	0.0024275	0.99992
JY11_3_TRINITY_DN19756_c0_g2	U6 snRNA-associated Sm-like protein LSm3	0	31.911	-7.5207	0.0024424	0.99992
JY11_3_TRINITY_DN19855_c0_g2		0	31.9074	-7.5206	0.0024012	0.99992
JY11_3_TRINITY_DN19866_c4_g1		0	31.9025	-7.5203	0.0023609	0.99992
JY11_3_TRINITY_DN19972_c0_g1	calcium permeable stress-gated cation channel	0	31.9001	-7.5202	0.0023463	0.99992
JY11_3_TRINITY_DN19975_c1_g1		0	31.8916	-7.5199	0.0023218	0.99992
JY11_3_TRINITY_DN20021_c1_g3	gibberellin receptor GID1	0	31.8879	-7.5197	0.0023233	0.99992
JY11_3_TRINITY_DN20045_c0_g1		0	31.8202	-7.5166	6.1586e-05	0.17007
JY11_3_TRINITY_DN20079_c0_g2		0	31.7954	-7.5157	0.0031101	0.99992
JY11_3_TRINITY_DN20099_c2_g6		0	31.7711	-7.5144	0.002456	0.99992
JY11_3_TRINITY_DN20111_c1_g1	,Tubulin is the major constituent of microtubules. It binds two moles of GTP, one at an exchangeable site on the beta chain and one at a non-exchangeable site on the alpha chain,tubulin beta	0	31.7592	-7.5139	4.8881e-05	0.14702
JY11_3_TRINITY_DN20167_c1_g2		0	31.7127	-7.5118	0.0025592	0.99992
JY11_3_TRINITY_DN20178_c0_g2		0	31.6559	-7.5092	0.002376	0.99992
JY11_3_TRINITY_DN20208_c0_g1		0	31.6428	-7.5087	0.0023587	0.99992
JY11_3_TRINITY_DN20214_c0_g1		0	31.6428	-7.5087	0.0023587	0.99992
JY11_3_TRINITY_DN20217_c0_g1	chitinase (EC 3.2.1.14); lysozyme (EC 3.2.1.17); endo-beta-N-acetylglucosaminidase (EC 3.2.1.96); peptidoglycan hydrolase with endo-beta-N-acetylglucosaminidase specificity (EC 3.2.1.-); Nod factor hydrolase (EC 3.2.1.-); xylanase inhibitor; concanavalin B; narbonin; dIota-N-acetylchitobiase / reducing-end exo-hexosaminidase (EC 3.2.1.-); chitobiosidase (EC 3.2.1.200)cell division cycle 2-like	0	31.6314	-7.5081	0.0023713	0.99992
JY11_3_TRINITY_DN20254_c0_g1	dCTP diphosphatase	0	31.5859	-7.5061	0.0023694	0.99992
JY11_3_TRINITY_DN20262_c3_g1		0	31.5728	-7.5055	0.0023918	0.99992
JY11_3_TRINITY_DN20263_c1_g1		0	31.5532	-7.5046	0.0025755	0.99992
JY11_3_TRINITY_DN20274_c0_g3	mTERF domain-containing protein, mitochondrial	0	31.5248	-7.5032	0.00019364	0.33844
JY11_3_TRINITY_DN20276_c0_g1		0	31.5116	-7.5027	0.0026295	0.99992
JY11_3_TRINITY_DN20319_c0_g1		0	31.4356	-7.4991	3.8014e-05	0.12645
JY11_3_TRINITY_DN20499_c0_g1	1,4-benzoquinone reductase (EC. 1.6.5.6)	0	31.3879	-7.497	0.0026071	0.99992
JY11_3_TRINITY_DN20590_c0_g1	endo-beta-N-acetylglucosaminidase (EC 3.2.1.96),mannosyl-glycoprotein endo-beta-N-acetylglucosaminidase activity,mannosyl-glycoprotein endo-beta-N-acetylglucosaminidase	0	31.3661	-7.496	0.0025112	0.99992
JY11_3_TRINITY_DN20598_c3_g1	mitogen-activated protein kinase kinase 3	0	31.3226	-7.494	7.9125e-05	0.19659
JY11_3_TRINITY_DN20627_c0_g1		0	31.319	-7.4939	5.0354e-05	0.15003
JY11_3_TRINITY_DN20673_c0_g1		0	31.3166	-7.4937	0.0024126	0.99992
JY11_3_TRINITY_DN20678_c0_g1	ATP-dependent Lon protease	0	31.2823	-7.4922	6.7234e-05	0.17851
JY11_3_TRINITY_DN20698_c4_g2		0	31.2719	-7.4917	0.0024915	0.99992
JY11_3_TRINITY_DN20760_c1_g1		0	31.231	-7.4897	0.0024447	0.99992
JY11_3_TRINITY_DN20781_c0_g3	oxalate---CoA ligase	0	31.2296	-7.4896	0.00016655	0.31096
JY11_3_TRINITY_DN20869_c2_g2	ribosome biogenesis protein BRX1	0	31.2216	-7.4894	0.0026747	0.99992
JY11_3_TRINITY_DN20876_c6_g1		0	31.206	-7.4887	0.00023339	0.37562
JY11_3_TRINITY_DN20893_c7_g2	T-complex protein 1 subunit gamma	0	31.1806	-7.4873	0.0028186	0.99992
JY11_3_TRINITY_DN20911_c0_g1	,Torus domain,pre-mRNA-splicing factor RBM22/SLT11	0	31.1489	-7.486	0.0032961	0.99992
JY11_3_TRINITY_DN20934_c0_g3		0	31.1331	-7.4852	0.0033963	0.99992
JY11_3_TRINITY_DN21029_c0_g1	,brassinazole-resistant,brassinosteroid resistant 1/2	0	31.1271	-7.4849	5.1873e-05	0.15171
JY11_3_TRINITY_DN21068_c0_g1	multidrug resistance protein, MATE family	0	31.1079	-7.484	0.0025241	0.99992
JY11_3_TRINITY_DN21073_c0_g1		0	31.0928	-7.4833	3.9006e-05	0.12827
JY11_3_TRINITY_DN21312_c0_g1	glutaredoxin-dependent peroxiredoxin	0	31.0744	-7.4825	0.0024668	0.99992
JY11_3_TRINITY_DN21560_c0_g1		0	31.0666	-7.4821	3.668e-05	0.1237
JY11_3_TRINITY_DN21661_c0_g1	,Reverse transcriptase (RNA-dependent DNA polymerase),-	0	31.05	-7.4814	0.0025935	0.99992
JY11_3_TRINITY_DN21966_c0_g1	glutathione S-transferase	0	31.0282	-7.4803	0.0025195	0.99992
JY11_3_TRINITY_DN22093_c0_g1		0	31.0241	-7.4802	0.0024442	0.99992
JY11_3_TRINITY_DN22178_c0_g1	phytepsin	0	31.007	-7.4794	5.996e-05	0.16674
JY11_3_TRINITY_DN22303_c0_g1	small subunit ribosomal protein S18e	0	31.0017	-7.4791	0.0024569	0.99992
JY11_3_TRINITY_DN22481_c0_g1		0	30.985	-7.4784	0.0024758	0.99992
JY11_3_TRINITY_DN22530_c0_g1		0	30.985	-7.4784	0.0024758	0.99992
JY11_3_TRINITY_DN22562_c0_g1		0	30.9407	-7.4763	0.0024735	0.99992
JY11_3_TRINITY_DN23448_c0_g1		0	30.916	-7.475	0.0024766	0.99992
JY11_3_TRINITY_DN23641_c0_g1		0	30.9135	-7.4749	0.0024759	0.99992
JY11_3_TRINITY_DN24793_c0_g1	solute carrier family 15 (peptide/histidine transporter), member 3/4	0	30.9011	-7.4745	0.0027245	0.99992
JY11_3_TRINITY_DN24828_c0_g1		0	30.9026	-7.4744	0.002518	0.99992
JY11_3_TRINITY_DN25009_c0_g1	activated RNA polymerase II transcriptional coactivator p15	0	30.8707	-7.4731	0.0027279	0.99992
JY11_3_TRINITY_DN25270_c0_g1	N-alpha-acetyltransferase 10/11	0	30.8302	-7.4711	0.0041234	0.99992
JY11_3_TRINITY_DN25365_c0_g1		0	30.8236	-7.4707	5.0688e-05	0.15037
JY11_3_TRINITY_DN25376_c0_g1		0	30.8069	-7.47	4.4713e-05	0.13949
JY11_3_TRINITY_DN25433_c0_g1	nardilysin	0	30.8018	-7.4697	5.4308e-05	0.15677
JY11_3_TRINITY_DN25735_c0_g1	GDP-Man: chitobiosyldiphosphodolichol beta-mannosyltransferase (EC 2.4.1.142).,Prohibitin-3,prohibitin 1	0	30.718	-7.4659	4.1824e-05	0.13286
JY11_3_TRINITY_DN25804_c0_g1		0	30.6727	-7.4637	0.0025139	0.99992
JY11_3_TRINITY_DN2582_c0_g1		0	30.666	-7.4635	6.2117e-05	0.17124
JY11_3_TRINITY_DN259_c0_g1		0	30.6589	-7.4631	0.0025348	0.99992
JY11_3_TRINITY_DN26004_c0_g1		0	30.641	-7.4621	0.0046765	0.99992
JY11_3_TRINITY_DN26161_c0_g1		0	30.6031	-7.4605	0.0026769	0.99992
JY11_3_TRINITY_DN26279_c0_g1		0	30.6009	-7.4602	0.0025767	0.99992
JY11_3_TRINITY_DN26403_c0_g1	primary-amine oxidase	0	30.5826	-7.4594	0.0025428	0.99992
JY11_3_TRINITY_DN26478_c0_g1		0	30.5523	-7.458	0.0030965	0.99992
JY11_3_TRINITY_DN2836_c0_g1	glycerol-3-phosphate O-acyltransferase	0	30.5175	-7.4563	0.00010105	0.23047
JY11_3_TRINITY_DN29441_c0_g1		0	30.5136	-7.4562	0.00022797	0.37105
JY11_3_TRINITY_DN2957_c0_g1	photosystem II oxygen-evolving enhancer protein 1	0	30.4896	-7.455	0.0001301	0.27242
JY11_3_TRINITY_DN29625_c0_g1	EREBP-like factor	0	30.4894	-7.455	0.0027266	0.99992
JY11_3_TRINITY_DN29789_c0_g1	N-alpha-acetyltransferase 50 [EC:2.3.1.258 2.3.1.309]	0	30.4733	-7.4543	4.6033e-05	0.14168
JY11_3_TRINITY_DN29824_c0_g1	manganese peroxidase (EC 1.11.1.13); versatile peroxidase (EC 1.11.1.16); lignin peroxidase (EC 1.11.1.14); peroxidase (EC 1.11.1.-); cytochrome-c peroxidase (EC 1.11.1.5); ascorbate peroxidase (EC 1.11.1.11)peroxidase	0	30.4709	-7.4542	0.0001768	0.32211
JY11_3_TRINITY_DN29948_c0_g1	,Leucine-rich repeat extensin-like protein 3,-	0	30.4	-7.4508	0.0025546	0.99992
JY11_3_TRINITY_DN30078_c0_g1	ATP citrate (pro-S)-lyase	0	30.3917	-7.4504	0.0026629	0.99992
JY11_3_TRINITY_DN30106_c0_g1	,isoform X1,-	0	30.3665	-7.4493	0.0025581	0.99992
JY11_3_TRINITY_DN30245_c0_g1		0	30.3523	-7.4486	0.0025724	0.99992
JY11_3_TRINITY_DN30277_c0_g1	glycerophosphoryl diester phosphodiesterase	0	30.3523	-7.4486	0.0025724	0.99992
JY11_3_TRINITY_DN30565_c0_g1	vacuolar protein sorting-associated protein 54	0	30.3348	-7.4478	0.0025591	0.99992
JY11_3_TRINITY_DN30677_c0_g1		0.304335	59.036	-7.4465	1.2871e-05	0.065897
JY11_3_TRINITY_DN30762_c0_g1		0	30.278	-7.4451	0.0026219	0.99992
JY11_3_TRINITY_DN30806_c0_g1	solute carrier family 35, member D1/2/3	0	30.2749	-7.4448	0.0026304	0.99992
JY11_3_TRINITY_DN3100_c0_g1		0	30.2578	-7.444	0.0025976	0.99992
JY11_3_TRINITY_DN31072_c0_g1		0	30.2469	-7.4435	0.0026813	0.99992
JY11_3_TRINITY_DN31270_c0_g1		0	30.2416	-7.4432	0.0033316	0.99992
JY11_3_TRINITY_DN31496_c0_g1	thioredoxin-related transmembrane protein 2	0	30.2386	-7.4432	0.0027782	0.99992
JY11_3_TRINITY_DN31584_c0_g1		0	30.2353	-7.4429	0.00013804	0.28295
JY11_3_TRINITY_DN31589_c0_g1		0	30.2262	-7.4425	0.0032087	0.99992
JY11_3_TRINITY_DN3193_c0_g1		0	30.2129	-7.4419	0.0044894	0.99992
JY11_3_TRINITY_DN32016_c0_g1		0	30.1801	-7.4403	0.0028546	0.99992
JY11_3_TRINITY_DN32277_c0_g1	,Protein NRT1 PTR FAMILY,solute carrier family 15 (peptide/histidine transporter), member 3/4	0	30.1718	-7.4399	0.0039296	0.99992
JY11_3_TRINITY_DN3231_c0_g1	,Thioredoxin-like 1-2, chloroplastic,-	0	30.1499	-7.4389	0.0034165	0.99992
JY11_3_TRINITY_DN32348_c0_g1	ribosome biogenesis protein MAK21	0	30.1315	-7.438	4.6566e-05	0.14305
JY11_3_TRINITY_DN32471_c0_g1		0	30.1243	-7.4377	0.0026687	0.99992
JY11_3_TRINITY_DN32897_c0_g1		0	30.1007	-7.4366	0.00064179	0.61692
JY11_3_TRINITY_DN33980_c0_g1	,oxidoreductase activity, acting on NAD(P)H, oxygen as acceptor,respiratory burst oxidase [EC:1.6.3.- 1.11.1.-]	0	30.0995	-7.4365	4.387e-05	0.13797
JY11_3_TRINITY_DN34158_c0_g1	Created from reading Schallus et al (2008) Mol Biol Cell. 19:3404-3414 [PMID: 18524852] and finding related domains attached to various glycosidases.	0	30.074	-7.4353	0.0026108	0.99992
JY11_3_TRINITY_DN34203_c0_g1	solute carrier family 38 (sodium-coupled neutral amino acid transporter), member 2	0	30.0312	-7.4333	0.00030054	0.42252
JY11_3_TRINITY_DN34399_c0_g1	Created from reading Schallus et al (2008) Mol Biol Cell. 19:3404-3414 [PMID: 18524852] and finding related domains attached to various glycosidases.,serine threonine protein kinase,-	0	30.0006	-7.4319	7.4027e-05	0.1888
JY11_3_TRINITY_DN34598_c0_g1	protein transport protein SEC31	0	30.0003	-7.4318	0.00010466	0.23699
JY11_3_TRINITY_DN34667_c0_g1		0	29.9957	-7.4316	0.0026832	0.99992
JY11_3_TRINITY_DN34912_c0_g1	melanoma-associated antigen	0	29.9794	-7.4308	0.002633	0.99992
JY11_3_TRINITY_DN35164_c0_g1	Dol-P-Glc: alpha-1,3-glucosyltransferase (EC 2.4.1.-)actin, other eukaryote	0	29.9659	-7.43	0.0045532	0.99992
JY11_3_TRINITY_DN35231_c0_g1	,Protein kinase domain,calcium/calmodulin-dependent protein kinase kinase 1	0	29.9574	-7.4296	0.0027816	0.99992
JY11_3_TRINITY_DN3536_c0_g1	argininosuccinate lyase	0	29.9428	-7.4289	0.0026533	0.99992
JY11_3_TRINITY_DN35782_c0_g1	cellulose synthase (EC 2.4.1.12); chitin synthase (EC 2.4.1.16); dolichyl-phosphate beta-D-mannosyltransferase (EC 2.4.1.83); dolichyl-phosphate beta-glucosyltransferase (EC 2.4.1.117); N-acetylglucosaminyltransferase (EC 2.4.1.-); N-acetylgalactosaminyltransferase (EC 2.4.1.-); hyaluronan synthase (EC 2.4.1.212); chitin oligosaccharide synthase (EC 2.4.1.-); beta-1,3-glucan synthase (EC 2.4.1.34…	0	29.944	-7.4289	0.0026577	0.99992
JY11_3_TRINITY_DN36150_c0_g1		0	29.9343	-7.4286	0.0029135	0.99992
JY11_3_TRINITY_DN37096_c0_g1		0	29.933	-7.4284	0.0026544	0.99992
JY11_3_TRINITY_DN37905_c0_g1	UDP-GlcA: N-acetylglucosaminyl-proteoglycan beta-1,4-glucuronosyltransferase (EC 2.4.1.225); UDP-Xyl: xylan beta-1,4-xylosyltransferase (EC 2.4.2.-); alpha-1,3-L-arabinofuranosyltransferase (EC 2.4.2.-); arabinan alpha-1,5-L-arabinofuranosyltransferase (EC 2.4.2.-); glucomannan beta-1,2-galactosyltransferase (EC 2.4.1.-); pectin beta-1,4-glucuronyltransferase (EC 2.4.1.-); xylogalacturonan beta-1…	0.306807	58.2911	-7.4283	0.0012484	0.85764
JY11_3_TRINITY_DN3799_c0_g1		0	29.9063	-7.4271	0.0030739	0.99992
JY11_3_TRINITY_DN38190_c0_g1		0	29.899	-7.4268	0.0033964	0.99992
JY11_3_TRINITY_DN38440_c0_g1	guanine nucleotide-exchange factor	0	29.8784	-7.4259	0.0033835	0.99992
JY11_3_TRINITY_DN38465_c0_g1		0	29.8557	-7.4247	0.0043452	0.99992
JY11_3_TRINITY_DN38517_c0_g1		0	29.8468	-7.4243	8.3308e-05	0.20191
JY11_3_TRINITY_DN38531_c0_g1	chitinase (EC 3.2.1.14); lysozyme (EC 3.2.1.17); endo-beta-N-acetylglucosaminidase (EC 3.2.1.96); peptidoglycan hydrolase with endo-beta-N-acetylglucosaminidase specificity (EC 3.2.1.-); Nod factor hydrolase (EC 3.2.1.-); xylanase inhibitor; concanavalin B; narbonin; dIota-N-acetylchitobiase / reducing-end exo-hexosaminidase (EC 3.2.1.-); chitobiosidase (EC 3.2.1.200)	0	29.8448	-7.4242	7.375e-05	0.18855
JY11_3_TRINITY_DN38563_c0_g1		0	29.7759	-7.4209	0.0026891	0.99992
JY11_3_TRINITY_DN38615_c0_g1		0.613614	106.027	-7.4203	0.0012578	0.85854
JY11_3_TRINITY_DN38844_c0_g1		0	29.7256	-7.4185	0.0026717	0.99992
JY11_3_TRINITY_DN38890_c0_g1		0	29.7027	-7.4174	0.0026851	0.99992
JY11_3_TRINITY_DN38894_c0_g1	autophagy-related protein 11	0	29.6906	-7.4169	8.0836e-05	0.19958
JY11_3_TRINITY_DN38937_c0_g1		0	29.6721	-7.4159	0.0026778	0.99992
JY11_3_TRINITY_DN38963_c0_g1	,E3 ubiquitin-protein ligase,E3 ubiquitin-protein ligase Hakai	0	29.6502	-7.4149	0.0027035	0.99992
JY11_3_TRINITY_DN39306_c0_g1	Created from reading Schallus et al (2008) Mol Biol Cell. 19:3404-3414 [PMID: 18524852] and finding related domains attached to various glycosidases.,serine threonine protein kinase,-	0	29.6277	-7.4136	0.0027899	0.99992
JY11_3_TRINITY_DN39321_c0_g1		0	29.624	-7.4136	0.0027715	0.99992
JY11_3_TRINITY_DN39440_c0_g1		0	29.6194	-7.4134	0.0029382	0.99992
JY11_3_TRINITY_DN40314_c0_g1		0	29.6133	-7.4131	0.00027587	0.40302
JY11_3_TRINITY_DN41257_c0_g1	,NDH-1 shuttles electrons from NADH, via FMN and iron- sulfur (Fe-S) centers, to quinones in the respiratory chain. The immediate electron acceptor for the enzyme in this species is believed to be ubiquinone. Couples the redox reaction to proton translocation (for every two electrons transferred, four hydrogen ions are translocated across the cytoplasmic membrane), and thus conserves the redox en…	0	29.6082	-7.4128	0.0030026	0.99992
JY11_3_TRINITY_DN41391_c0_g1		0	29.6107	-7.4128	0.0027077	0.99992
JY11_3_TRINITY_DN41725_c0_g1	MFS transporter, SP family, solute carrier family 2 (myo-inositol transporter), member 13	0	29.6058	-7.4126	0.002723	0.99992
JY11_3_TRINITY_DN4278_c0_g1		0	29.6021	-7.4125	0.0028653	0.99992
JY11_3_TRINITY_DN43218_c0_g1		0	29.5997	-7.4123	0.0027672	0.99992
JY11_3_TRINITY_DN43294_c0_g1		0	29.5997	-7.4123	0.0027672	0.99992
JY11_3_TRINITY_DN43359_c0_g1	nucleolar protein 53	0	29.5669	-7.4107	0.0040659	0.99992
JY11_3_TRINITY_DN4354_c0_g1		0	29.554	-7.4102	0.0032627	0.99992
JY11_3_TRINITY_DN4366_c0_g1		0	29.5353	-7.4091	0.0046563	0.99992
JY11_3_TRINITY_DN43686_c0_g1	pectin methylesterase (EC 3.1.1.11).1-phosphatidylinositol-3-phosphate 5-kinase	0	29.5276	-7.4088	8.9225e-05	0.21046
JY11_3_TRINITY_DN43803_c0_g1		0	29.5225	-7.4085	0.0029407	0.99992
JY11_3_TRINITY_DN43904_c0_g1	GABA(A) receptor-associated protein	0	29.478	-7.4064	0.00012475	0.26602
JY11_3_TRINITY_DN43965_c0_g1	plasminogen activator inhibitor 1 RNA-binding protein	0	29.461	-7.4055	0.0030729	0.99992
JY11_3_TRINITY_DN44012_c0_g1		0	29.4515	-7.4051	5.5083e-05	0.15732
JY11_3_TRINITY_DN44133_c0_g1		0	29.4496	-7.405	5.0753e-05	0.15037
JY11_3_TRINITY_DN44192_c0_g1	aquaporin SIP	0	29.3942	-7.4024	6.4955e-05	0.176
JY11_3_TRINITY_DN44702_c0_g1		0	29.392	-7.4023	6.2464e-05	0.17177
JY11_3_TRINITY_DN44716_c0_g1		0	29.3937	-7.4023	8.0137e-05	0.19856
JY11_3_TRINITY_DN45127_c0_g1	,protein serine/threonine kinase activity,serine/threonine-protein kinase Nek1/4/5	0	29.3866	-7.4019	0.0027553	0.99992
JY11_3_TRINITY_DN45279_c0_g1	glutamine synthetase	0	29.3517	-7.4002	0.0027356	0.99992
JY11_3_TRINITY_DN4578_c0_g1		0	29.3126	-7.3982	0.0030416	0.99992
JY11_3_TRINITY_DN45816_c0_g1	glycine hydroxymethyltransferase	0	29.3029	-7.3977	0.0028637	0.99992
JY11_3_TRINITY_DN45902_c0_g1	serpin B	0	29.2956	-7.3974	0.002795	0.99992
JY11_3_TRINITY_DN46141_c0_g1	rhamnogalacturonan endolyase (EC 4.2.2.23).cinnamyl-alcohol dehydrogenase	0	29.2915	-7.3972	0.0039949	0.99992
JY11_3_TRINITY_DN46405_c0_g1	abscisic acid receptor PYR/PYL family	0	29.2919	-7.3972	0.0027771	0.99992
JY11_3_TRINITY_DN4882_c0_g1	ubiquinol oxidase	0	29.2863	-7.3971	0.00017607	0.32127
JY11_3_TRINITY_DN4928_c0_g1		0	29.2713	-7.3962	0.0028677	0.99992
JY11_3_TRINITY_DN5277_c0_g1	glycogen or starch phosphorylase (EC 2.4.1.1).	0	29.2676	-7.396	0.002922	0.99992
JY11_3_TRINITY_DN5690_c0_g1		0	29.2441	-7.3948	0.0001213	0.2616
JY11_3_TRINITY_DN5743_c0_g1		0	29.2244	-7.3939	0.0031592	0.99992
JY11_3_TRINITY_DN6030_c0_g1		0	29.2135	-7.3936	0.00060089	0.59325
JY11_3_TRINITY_DN6393_c0_g1		0	29.2045	-7.3929	7.7067e-05	0.19351
JY11_3_TRINITY_DN6521_c0_g1	N-alpha-acetyltransferase 15/16, NatA auxiliary subunit	0	29.158	-7.3906	0.0033526	0.99992
JY11_3_TRINITY_DN6628_c0_g1		0	29.1449	-7.39	0.0032108	0.99992
JY11_3_TRINITY_DN6662_c0_g1	,Reduces the stability of FtsZ polymers in the presence of ATP,peroxisome-assembly ATPase	0	29.1183	-7.3887	0.0028032	0.99992
JY11_3_TRINITY_DN6894_c0_g1		0	28.9904	-7.3825	0.00020668	0.3519
JY11_3_TRINITY_DN711_c0_g1		0	28.989	-7.3822	0.0031721	0.99992
JY11_3_TRINITY_DN7172_c0_g1	alpha-galactosidase (EC 3.2.1.22); alpha-N-acetylgalactosaminidase (EC 3.2.1.49); stachyose synthase (EC 2.4.1.67); raffinose synthase (EC 2.4.1.82) ; raffinose exo-alpha-1,6-galactosidase (EC 3.2.1.-)Ras-related protein Rab-5C	0	28.9732	-7.3814	0.002885	0.99992
JY11_3_TRINITY_DN7221_c0_g1	endo-beta-1,4-glucanase / cellulase (EC 3.2.1.4); endo-beta-1,4-xylanase (EC 3.2.1.8); beta-glucosidase (EC 3.2.1.21); beta-mannosidase (EC 3.2.1.25); beta-glucosylceramidase (EC 3.2.1.45); glucan beta-1,3-glucosidase (EC 3.2.1.58); exo-beta-1,4-glucanase / cellodextrinase (EC 3.2.1.74); glucan endo-1,6-beta-glucosidase (EC 3.2.1.75); mannan endo-beta-1,4-mannosidase (EC 3.2.1.78); cellulose beta…	0	28.9621	-7.3808	0.0003152	0.43059
JY11_3_TRINITY_DN7242_c0_g1		0	28.9501	-7.3802	0.0028879	0.99992
JY11_3_TRINITY_DN754_c0_g1	xyloglucan:xyloglucosyltransferase (EC 2.4.1.207); keratan-sulfate endo-1,4-beta-galactosidase (EC 3.2.1.103); endo-1,3-beta-glucanase / laminarinase (EC 3.2.1.39); endo-1,3(4)-beta-glucanase (EC 3.2.1.6); licheninase (EC 3.2.1.73); beta-agarase (EC 3.2.1.81); kappa-carrageenase (EC 3.2.1.83); xyloglucanase (EC 3.2.1.151); endo-beta-1,3-galactanase (EC 3.2.1.181); [retaining] beta-porphyranase (E…	0	28.938	-7.3796	0.0030808	0.99992
JY11_3_TRINITY_DN7590_c0_g1	p24 family protein delta-1	0	28.8705	-7.3763	0.0030627	0.99992
JY11_3_TRINITY_DN7733_c0_g1	Ras-related protein Rab-7A	0	28.8114	-7.3734	0.0031973	0.99992
JY11_3_TRINITY_DN8483_c0_g1	guanine nucleotide-binding protein subunit beta-2-like 1 protein	0.334354	56.1105	-7.3733	0.002494	0.99992
JY11_3_TRINITY_DN8693_c0_g1	BR-signaling kinase	0	28.7458	-7.3701	0.0028938	0.99992
JY11_3_TRINITY_DN880_c0_g1	IAA-amino acid hydrolase	0	28.7327	-7.3695	0.002872	0.99992
JY11_3_TRINITY_DN8840_c1_g1	,60S ribosomal protein L18a-like protein,-	0	28.6972	-7.3677	0.0029614	0.99992
JY11_3_TRINITY_DN8860_c0_g1		0	28.6693	-7.3663	0.0030649	0.99992
JY11_3_TRINITY_DN9025_c0_g1	DnaJ homolog subfamily C member 28	0	28.6703	-7.3662	0.003519	0.99992
JY11_3_TRINITY_DN9047_c0_g1	UDP-glucuronosyltransferase (EC 2.4.1.17); zeatin O-beta-xylosyltransferase (EC 2.4.2.40); 2-hydroxyacylsphingosine 1-beta-galactosyltransferase (EC 2.4.1.45); N-acylsphingosine galactosyltransferase (EC 2.4.1.47); flavonol 3-O-glucosyltransferase (EC 2.4.1.91); anthocyanidin 3-O-glucosyltransferase (EC 2.4.1.115); sinapate 1-glucosyltransferase (EC 2.4.1.120); indole-3-acetate beta-glucosyltrans…	0	28.6679	-7.3661	0.0034085	0.99992
JY11_3_TRINITY_DN9205_c0_g1		0	28.654	-7.3656	0.0029837	0.99992
JY11_3_TRINITY_DN9234_c0_g1	transcription elongation factor SPT4	0	28.6472	-7.3651	0.0029487	0.99992
JY11_3_TRINITY_DN9551_c0_g1		0	28.645	-7.365	0.0042884	0.99992
JY11_3_TRINITY_DN9721_c0_g1		0	28.6059	-7.363	0.0035929	0.99992
JY11_3_TRINITY_DN9836_c0_g1		0	28.5981	-7.3626	0.00013275	0.27614
JY11_3_TRINITY_DN99_c0_g1		0	28.5799	-7.3618	0.0039101	0.99992
JY13_1_TRINITY_DN10299_c0_g1	pectate lyase (EC 4.2.2.2); exo-pectate lyase (EC 4.2.2.9); pectin lyase (EC 4.2.2.10).,Belongs to the 'GDSL' lipolytic enzyme family,-	0	28.5668	-7.361	0.0032485	0.99992
JY13_1_TRINITY_DN10580_c0_g1	farnesyl diphosphate synthase [EC:2.5.1.1 2.5.1.10]	0	28.5464	-7.3602	0.0049035	0.99992
JY13_1_TRINITY_DN10676_c0_g1		0	28.5464	-7.3602	0.0049035	0.99992
JY13_1_TRINITY_DN10677_c0_g1	nicotinate phosphoribosyltransferase	0	28.4516	-7.3553	0.0030496	0.99992
JY13_1_TRINITY_DN10882_c0_g1		0	28.3991	-7.3526	0.0029322	0.99992
JY13_1_TRINITY_DN11041_c0_g1		0	28.3685	-7.3511	0.0029489	0.99992
JY13_1_TRINITY_DN11112_c0_g1	signal recognition particle subunit SRP14	0	28.3272	-7.3491	0.00036077	0.45895
JY13_1_TRINITY_DN11151_c0_g1		0	28.3246	-7.3487	0.0045378	0.99992
JY13_1_TRINITY_DN11172_c0_g1		0	28.3127	-7.3481	0.0029693	0.99992
JY13_1_TRINITY_DN11298_c0_g1		0	28.309	-7.3479	0.0029698	0.99992
JY13_1_TRINITY_DN11305_c0_g1		0	28.3017	-7.3476	0.0030071	0.99992
JY13_1_TRINITY_DN11345_c0_g2		0	28.2786	-7.3464	0.0035415	0.99992
JY13_1_TRINITY_DN11457_c0_g2	,phosphoprotein phosphatase activity,serine/threonine-protein phosphatase PP1 catalytic subunit	0	28.2723	-7.3462	0.0035245	0.99992
JY13_1_TRINITY_DN11484_c0_g1		0	28.2504	-7.3451	0.0038893	0.99992
JY13_1_TRINITY_DN11772_c0_g1	,ubiquitin-protein transferase activity,	0	28.2408	-7.3445	0.0033159	0.99992
JY13_1_TRINITY_DN11923_c0_g3		0	28.2408	-7.3445	0.0033159	0.99992
JY13_1_TRINITY_DN11941_c0_g1	poly(rC)-binding protein 3/4	0	28.2352	-7.3442	0.0032814	0.99992
JY13_1_TRINITY_DN11985_c0_g1	splicing factor U2AF 35 kDa subunit	0	28.1905	-7.3419	0.0030888	0.99992
JY13_1_TRINITY_DN12015_c1_g1	eukaryotic translation initiation factor 2C	0	28.1839	-7.3416	5.814e-05	0.16442
JY13_1_TRINITY_DN12081_c0_g1		0	28.1618	-7.3405	6.7874e-05	0.17961
JY13_1_TRINITY_DN12105_c0_g1	UDP-sulfoquinovose synthase	0	28.1402	-7.3394	0.0029991	0.99992
JY13_1_TRINITY_DN12141_c0_g1		0	28.1402	-7.3394	0.0029991	0.99992
JY13_1_TRINITY_DN12145_c0_g1		0	28.1346	-7.3391	0.0029961	0.99992
JY13_1_TRINITY_DN12162_c0_g1		0	28.1309	-7.339	6.0399e-05	0.16767
JY13_1_TRINITY_DN12459_c0_g1	small subunit ribosomal protein S6	0	28.1224	-7.3385	0.0030985	0.99992
JY13_1_TRINITY_DN12531_c0_g1	Created from reading Schallus et al (2008) Mol Biol Cell. 19:3404-3414 [PMID: 18524852] and finding related domains attached to various glycosidases.	0	28.12	-7.3384	7.768e-05	0.19391
JY13_1_TRINITY_DN12535_c0_g1	activated RNA polymerase II transcriptional coactivator p15	0	28.0787	-7.3363	0.0030039	0.99992
JY13_1_TRINITY_DN12605_c1_g1	alpha-xylosyltransferase (EC 2.4.2.39); alpha-1,3-galactosyltransferase (EC 2.4.1.37); arabinosyltransferase (EC 2.4.2.-);small subunit ribosomal protein S13	0	28.035	-7.3341	0.00014212	0.28845
JY13_1_TRINITY_DN12690_c0_g1	WD repeat-containing protein 26	0	28.0284	-7.3337	0.0031955	0.99992
JY13_1_TRINITY_DN12782_c0_g1		0	28.0122	-7.3327	0.0034091	0.99992
JY13_1_TRINITY_DN13022_c0_g1	exonuclease 3'-5' domain-containing protein 1	0	28.0044	-7.3325	0.0031535	0.99992
JY13_1_TRINITY_DN13054_c0_g1	,DNA-binding transcription factor activity,nuclear transcription factor Y, alpha	0	27.9893	-7.3317	0.0034383	0.99992
JY13_1_TRINITY_DN13089_c0_g1		0	27.9903	-7.3316	0.0030499	0.99992
JY13_1_TRINITY_DN13157_c0_g1	,cysteine desulfurase activity,cysteine desulfurase	0	27.9842	-7.3313	0.0030412	0.99992
JY13_1_TRINITY_DN13213_c0_g1	pectin methylesterase (EC 3.1.1.11).	0	27.9429	-7.3292	0.0044666	0.99992
JY13_1_TRINITY_DN13331_c0_g1	large subunit ribosomal protein L24e	0	27.9368	-7.3289	0.0058598	0.99992
JY13_1_TRINITY_DN13465_c0_g1		0	27.8924	-7.3266	0.0032621	0.99992
JY13_1_TRINITY_DN13480_c0_g1		0	27.8894	-7.3264	0.0042023	0.99992
JY13_1_TRINITY_DN13496_c0_g1		0	27.8851	-7.3262	0.00011979	0.25962
JY13_1_TRINITY_DN13547_c0_g1		0	27.8494	-7.3244	7.2252e-05	0.18653
JY13_1_TRINITY_DN13636_c0_g2	,negative stranded viral RNA replication,autophagy-related protein 16-1	0	27.8336	-7.3236	5.9832e-05	0.16668
JY13_1_TRINITY_DN13640_c0_g1		0	27.7751	-7.3206	0.0030806	0.99992
JY13_1_TRINITY_DN13782_c0_g1		0	27.7325	-7.3184	0.00029544	0.42076
JY13_1_TRINITY_DN13961_c0_g1	,isoform X1,E3 SUMO-protein ligase PIAS1	0.913004	147.962	-7.3181	2.157e-06	0.022058
JY13_1_TRINITY_DN14004_c0_g1		0	27.7058	-7.317	0.0031341	0.99992
JY13_1_TRINITY_DN14105_c0_g1	xyloglucan:xyloglucosyltransferase (EC 2.4.1.207); keratan-sulfate endo-1,4-beta-galactosidase (EC 3.2.1.103); endo-1,3-beta-glucanase / laminarinase (EC 3.2.1.39); endo-1,3(4)-beta-glucanase (EC 3.2.1.6); licheninase (EC 3.2.1.73); beta-agarase (EC 3.2.1.81); kappa-carrageenase (EC 3.2.1.83); xyloglucanase (EC 3.2.1.151); endo-beta-1,3-galactanase (EC 3.2.1.181); [retaining] beta-porphyranase (E…	0	27.6912	-7.3163	0.0033518	0.99992
JY13_1_TRINITY_DN14107_c0_g1	ER membrane protein complex subunit 10	0	27.6689	-7.3151	0.0035069	0.99992
JY13_1_TRINITY_DN14116_c0_g1		0	27.6631	-7.3146	0.0031189	0.99992
JY13_1_TRINITY_DN14120_c0_g1		0	27.6631	-7.3146	0.0031189	0.99992
JY13_1_TRINITY_DN14126_c0_g1		0	27.6465	-7.3139	0.0037267	0.99992
JY13_1_TRINITY_DN14138_c0_g1	,Exosome complex exonuclease RRP46 homolog,exosome complex component RRP46	0	27.6473	-7.3138	0.0031962	0.99992
JY13_1_TRINITY_DN14160_c0_g1	aquaporin PIP	0	27.6446	-7.3138	0.003511	0.99992
JY13_1_TRINITY_DN14233_c0_g1	cytochrome c oxidase assembly protein subunit 11	0	27.6339	-7.3131	0.0034899	0.99992
JY13_1_TRINITY_DN14307_c0_g1	xyloglucan:xyloglucosyltransferase (EC 2.4.1.207); keratan-sulfate endo-1,4-beta-galactosidase (EC 3.2.1.103); endo-1,3-beta-glucanase / laminarinase (EC 3.2.1.39); endo-1,3(4)-beta-glucanase (EC 3.2.1.6); licheninase (EC 3.2.1.73); beta-agarase (EC 3.2.1.81); kappa-carrageenase (EC 3.2.1.83); xyloglucanase (EC 3.2.1.151); endo-beta-1,3-galactanase (EC 3.2.1.181); [retaining] beta-porphyranase (E…	0.334354	53.7361	-7.3108	0.0015746	0.93663
JY13_1_TRINITY_DN14363_c0_g1	antiviral helicase SKI2	0	27.4903	-7.3057	7.669e-05	0.19351
JY13_1_TRINITY_DN14401_c0_g1		0	27.4881	-7.3056	0.00015229	0.29795
JY13_1_TRINITY_DN14403_c0_g1	UDP-beta-L-rhamnose:rhamnogalacturonan I 4-alpha-rhamnosyltransferase (EC 2.4.1.351)rhamnogalacturonan I rhamnosyltransferase	0	27.4714	-7.3047	0.0031432	0.99992
JY13_1_TRINITY_DN14409_c0_g1		0	27.4602	-7.3041	0.0031489	0.99992
JY13_1_TRINITY_DN14440_c0_g1		0	27.4247	-7.3023	0.0031501	0.99992
JY13_1_TRINITY_DN14441_c0_g1	diphthamide biosynthesis protein 2	0	27.382	-7.3	0.0033626	0.99992
JY13_1_TRINITY_DN14659_c0_g2	,phosphatidylinositol binding,tubby and related proteins	0	27.3759	-7.2996	0.0046236	0.99992
JY13_1_TRINITY_DN14745_c0_g1	targeting protein for Xklp2	0	27.3531	-7.2986	0.0002467	0.38395
JY13_1_TRINITY_DN14746_c2_g1		0	27.3577	-7.2986	0.0034806	0.99992
JY13_1_TRINITY_DN1475_c0_g1		0	27.3443	-7.2979	0.0032368	0.99992
JY13_1_TRINITY_DN14765_c0_g1		0	27.3395	-7.2977	0.0032032	0.99992
JY13_1_TRINITY_DN14831_c0_g1	demethylphylloquinone reductase	0	27.3322	-7.2973	0.0031959	0.99992
JY13_1_TRINITY_DN14925_c1_g1	,Belongs to the AAA ATPase family,-	0	27.331	-7.2972	0.0031996	0.99992
JY13_1_TRINITY_DN15072_c0_g1		0	27.3237	-7.2968	0.0032525	0.99992
JY13_1_TRINITY_DN15085_c0_g1		0	27.3212	-7.2967	0.0032827	0.99992
JY13_1_TRINITY_DN15086_c0_g2		0	27.2907	-7.2951	0.0037681	0.99992
JY13_1_TRINITY_DN151_c0_g1	pre-mRNA-splicing factor ATP-dependent RNA helicase DHX15/PRP43	0	27.2681	-7.2939	0.00014296	0.28847
JY13_1_TRINITY_DN15145_c0_g2		0	27.2535	-7.2931	8.619e-05	0.20606
JY13_1_TRINITY_DN15172_c0_g1		0	27.2535	-7.2931	8.619e-05	0.20606
JY13_1_TRINITY_DN15226_c0_g2	E3 ubiquitin-protein ligase RNF144	0	27.2223	-7.2915	0.0039843	0.99992
JY13_1_TRINITY_DN15324_c0_g1	,RING-type E3 ubiquitin transferase,-	0	27.2119	-7.291	6.7145e-05	0.17851
JY13_1_TRINITY_DN15370_c0_g1	,epidermal cell fate specification,DDB1- and CUL4-associated factor 7	0	27.1957	-7.2901	0.00326	0.99992
JY13_1_TRINITY_DN15428_c0_g1	manganese peroxidase (EC 1.11.1.13); versatile peroxidase (EC 1.11.1.16); lignin peroxidase (EC 1.11.1.14); peroxidase (EC 1.11.1.-); cytochrome-c peroxidase (EC 1.11.1.5); ascorbate peroxidase (EC 1.11.1.11)peroxidase	0	27.1784	-7.2892	6.7077e-05	0.17851
JY13_1_TRINITY_DN15472_c0_g1		0	27.1721	-7.2889	0.00081596	0.70106
JY13_1_TRINITY_DN15523_c0_g1		0	27.1696	-7.2888	6.8447e-05	0.18083
JY13_1_TRINITY_DN15529_c0_g1	,Protein YIPF1 homolog,protein YIPF1/2	0	27.1611	-7.2883	0.0033702	0.99992
JY13_1_TRINITY_DN15605_c0_g1	,maturation of LSU-rRNA from tricistronic rRNA transcript (SSU-rRNA, 5.8S rRNA, LSU-rRNA),large subunit ribosomal protein L7e	0	27.1567	-7.2881	0.0033491	0.99992
JY13_1_TRINITY_DN15621_c0_g1	peroxin-6	0	27.1118	-7.2857	0.0032621	0.99992
JY13_1_TRINITY_DN15656_c0_g1		0	27.1108	-7.2857	0.00015196	0.29795
JY13_1_TRINITY_DN15688_c0_g1	manganese peroxidase (EC 1.11.1.13); versatile peroxidase (EC 1.11.1.16); lignin peroxidase (EC 1.11.1.14); peroxidase (EC 1.11.1.-); cytochrome-c peroxidase (EC 1.11.1.5); ascorbate peroxidase (EC 1.11.1.11)peroxidase	0	27.0783	-7.2839	0.0033617	0.99992
JY13_1_TRINITY_DN15724_c0_g1		0	27.0625	-7.2832	0.00016932	0.31282
JY13_1_TRINITY_DN15749_c0_g1		0	27.0504	-7.2825	0.0034983	0.99992
JY13_1_TRINITY_DN15752_c0_g1	Rab proteins geranylgeranyltransferase component A	0	27.0482	-7.2825	0.00020757	0.35227
JY13_1_TRINITY_DN15775_c0_g1		0	27.0448	-7.2822	0.0035332	0.99992
JY13_1_TRINITY_DN15777_c0_g1		0	27.0343	-7.2816	0.0034148	0.99992
JY13_1_TRINITY_DN15786_c0_g1	,ATPase activity,CCR4-NOT complex subunit CAF16	0	27.0329	-7.2814	0.0035937	0.99992
JY13_1_TRINITY_DN15793_c0_g1		0	27.0159	-7.2805	0.0032944	0.99992
JY13_1_TRINITY_DN15802_c0_g2	,protein localization to endoplasmic reticulum exit site,	0	27.0081	-7.2802	0.0036167	0.99992
JY13_1_TRINITY_DN15839_c0_g1		0	27.0074	-7.28	0.0032751	0.99992
JY13_1_TRINITY_DN15868_c0_g2	UDP-GlcA: N-acetylglucosaminyl-proteoglycan beta-1,4-glucuronosyltransferase (EC 2.4.1.225); UDP-Xyl: xylan beta-1,4-xylosyltransferase (EC 2.4.2.-); alpha-1,3-L-arabinofuranosyltransferase (EC 2.4.2.-); arabinan alpha-1,5-L-arabinofuranosyltransferase (EC 2.4.2.-); glucomannan beta-1,2-galactosyltransferase (EC 2.4.1.-); pectin beta-1,4-glucuronyltransferase (EC 2.4.1.-); xylogalacturonan beta-1…	0	27.0001	-7.2798	0.003952	0.99992
JY13_1_TRINITY_DN15942_c0_g1		0	26.9818	-7.2787	0.0037337	0.99992
JY13_1_TRINITY_DN16024_c0_g1	pectin methylesterase (EC 3.1.1.11).pectinesterase	0	26.9646	-7.2778	0.0038483	0.99992
JY13_1_TRINITY_DN16071_c0_g1		0	26.9255	-7.2757	0.0035417	0.99992
JY13_1_TRINITY_DN16078_c0_g1	large subunit ribosomal protein L44e	0	26.9255	-7.2757	9.1912e-05	0.21584
JY13_1_TRINITY_DN16098_c0_g1		0	26.8864	-7.2736	0.0033769	0.99992
JY13_1_TRINITY_DN16102_c1_g1		0	26.8538	-7.2719	0.003554	0.99992
JY13_1_TRINITY_DN16200_c0_g1		0	26.8451	-7.2714	0.0034956	0.99992
JY13_1_TRINITY_DN16236_c0_g1	2-oxoglutarate dehydrogenase E2 component (dihydrolipoamide succinyltransferase)	0	26.8417	-7.2713	7.4444e-05	0.18941
JY13_1_TRINITY_DN16245_c0_g1	lysosomal Pro-X carboxypeptidase	0	26.8082	-7.2695	0.0033144	0.99992
JY13_1_TRINITY_DN16271_c0_g1		0	26.7838	-7.2682	0.0033109	0.99992
JY13_1_TRINITY_DN16310_c0_g2	RAV-like factor	0	26.7814	-7.2681	0.00011048	0.24597
JY13_1_TRINITY_DN1636_c0_g1		0	26.7819	-7.2681	0.00011255	0.24987
JY13_1_TRINITY_DN16383_c0_g1	transcription factor TGA	0	26.7787	-7.2679	0.00040157	0.48275
JY13_1_TRINITY_DN16387_c0_g2	trafficking protein particle complex subunit 8	0	26.7691	-7.2674	0.0033963	0.99992
JY13_1_TRINITY_DN16430_c0_g1		0	26.7255	-7.2651	0.00027751	0.40467
JY13_1_TRINITY_DN16507_c0_g2	NADH dehydrogenase (ubiquinone) 1 alpha/beta subcomplex 1, acyl-carrier protein	0	26.727	-7.2651	0.003421	0.99992
JY13_1_TRINITY_DN16528_c0_g1		0	26.7183	-7.2647	0.0034639	0.99992
JY13_1_TRINITY_DN16557_c0_g1	DnaJ homolog subfamily C member 14	0	26.7076	-7.2641	0.0037359	0.99992
JY13_1_TRINITY_DN16558_c0_g1		0	26.6964	-7.2635	0.0038387	0.99992
JY13_1_TRINITY_DN16565_c0_g1	,negative regulation of DNA helicase activity,DNA replication licensing factor MCM2	0	26.7008	-7.2635	0.0035177	0.99992
JY13_1_TRINITY_DN16572_c0_g1		0	26.6972	-7.2633	0.0034509	0.99992
JY13_1_TRINITY_DN16603_c0_g1	beta-galactosidase (EC 3.2.1.23) ; beta-mannosidase (EC 3.2.1.25); beta-glucuronidase (EC 3.2.1.31); alpha-L-arabinofuranosidase (EC 3.2.1.55); mannosylglycoprotein endo-beta-mannosidase (EC 3.2.1.152); exo-beta-glucosaminidase (EC 3.2.1.165); alpha-L-arabinopyranosidase (EC 3.2.1.-); beta-galacturonidase (EC 3.2.1.-); beta-xylosidase (EC 3.2.1.37); beta-D-galactofuranosidase (EC 3.2.1.146); beta…	0	26.6876	-7.263	0.0036953	0.99992
JY13_1_TRINITY_DN16604_c0_g1		0	26.6886	-7.2629	0.0033682	0.99992
JY13_1_TRINITY_DN16605_c0_g1		0	26.668	-7.2618	0.0034996	0.99992
JY13_1_TRINITY_DN16608_c0_g2		0	26.6605	-7.2614	0.00047549	0.53228
JY13_1_TRINITY_DN16644_c0_g1		0	26.657	-7.2612	0.0038151	0.99992
JY13_1_TRINITY_DN16669_c0_g2	aspartyl protease family protein	0	26.6417	-7.2604	0.00025028	0.3863
JY13_1_TRINITY_DN16723_c0_g1		0	26.6082	-7.2586	9.9286e-05	0.22775
JY13_1_TRINITY_DN1679_c0_g1		0	26.5939	-7.2578	0.0035911	0.99992
JY13_1_TRINITY_DN16809_c0_g1	UDP-beta-L-rhamnose:rhamnogalacturonan I 4-alpha-rhamnosyltransferase (EC 2.4.1.351)	0	26.5749	-7.2568	8.0961e-05	0.19958
JY13_1_TRINITY_DN16843_c0_g1		0	26.5497	-7.2555	8.8422e-05	0.2095
JY13_1_TRINITY_DN16986_c0_g1		0	26.5302	-7.2544	8.4867e-05	0.20475
JY13_1_TRINITY_DN16986_c1_g3	cellulose synthase (EC 2.4.1.12); chitin synthase (EC 2.4.1.16); dolichyl-phosphate beta-D-mannosyltransferase (EC 2.4.1.83); dolichyl-phosphate beta-glucosyltransferase (EC 2.4.1.117); N-acetylglucosaminyltransferase (EC 2.4.1.-); N-acetylgalactosaminyltransferase (EC 2.4.1.-); hyaluronan synthase (EC 2.4.1.212); chitin oligosaccharide synthase (EC 2.4.1.-); beta-1,3-glucan synthase (EC 2.4.1.34…	0	26.5071	-7.2531	0.0035029	0.99992
JY13_1_TRINITY_DN17003_c1_g1	pre-mRNA-processing factor SLU7	0	26.4853	-7.252	0.0034282	0.99992
JY13_1_TRINITY_DN17039_c0_g2	beta-1,3-glucanase (EC 3.2.1.39),serine threonine protein kinase,-	0	26.4415	-7.2496	0.0034012	0.99992
JY13_1_TRINITY_DN17054_c0_g1	cellulose synthase (EC 2.4.1.12); chitin synthase (EC 2.4.1.16); dolichyl-phosphate beta-D-mannosyltransferase (EC 2.4.1.83); dolichyl-phosphate beta-glucosyltransferase (EC 2.4.1.117); N-acetylglucosaminyltransferase (EC 2.4.1.-); N-acetylgalactosaminyltransferase (EC 2.4.1.-); hyaluronan synthase (EC 2.4.1.212); chitin oligosaccharide synthase (EC 2.4.1.-); beta-1,3-glucan synthase (EC 2.4.1.34…	0	26.4328	-7.2491	0.003415	0.99992
JY13_1_TRINITY_DN17122_c0_g1		0	26.4207	-7.2485	0.003593	0.99992
JY13_1_TRINITY_DN17135_c1_g2	xyloglucan:xyloglucosyltransferase (EC 2.4.1.207); keratan-sulfate endo-1,4-beta-galactosidase (EC 3.2.1.103); endo-1,3-beta-glucanase / laminarinase (EC 3.2.1.39); endo-1,3(4)-beta-glucanase (EC 3.2.1.6); licheninase (EC 3.2.1.73); beta-agarase (EC 3.2.1.81); kappa-carrageenase (EC 3.2.1.83); xyloglucanase (EC 3.2.1.151); endo-beta-1,3-galactanase (EC 3.2.1.181); [retaining] beta-porphyranase (E…	0	26.3847	-7.2465	0.0036284	0.99992
JY13_1_TRINITY_DN17209_c0_g1		0	26.3772	-7.2459	0.0036539	0.99992
JY13_1_TRINITY_DN17221_c1_g1	dimethylaniline monooxygenase (N-oxide forming) / hypotaurine monooxygenase [EC:1.14.13.8 1.8.1.-]	0	26.3704	-7.2458	0.0039841	0.99992
JY13_1_TRINITY_DN17262_c0_g1		0	26.3699	-7.2456	0.003516	0.99992
JY13_1_TRINITY_DN17301_c0_g1		0	26.3675	-7.2454	0.0034878	0.99992
JY13_1_TRINITY_DN17413_c0_g2		0	26.3592	-7.2452	0.0041209	0.99992
JY13_1_TRINITY_DN17446_c0_g2	MFS transporter, SP family, sugar:H+ symporter	0	26.3454	-7.2444	0.0040533	0.99992
JY13_1_TRINITY_DN17447_c0_g1	protein CLEC16A	0	26.3415	-7.244	0.00029494	0.42042
JY13_1_TRINITY_DN17451_c0_g1		0	26.3371	-7.2438	0.003727	0.99992
JY13_1_TRINITY_DN17455_c1_g1	apoptosis-inducing factor 2	0	26.3179	-7.2427	0.00018554	0.33288
JY13_1_TRINITY_DN17459_c0_g1		0	26.2847	-7.2409	0.0037744	0.99992
JY13_1_TRINITY_DN17484_c0_g1	Delta4-3-oxosteroid 5beta-reductase	0	26.2822	-7.2408	0.0001593	0.30388
JY13_1_TRINITY_DN17535_c0_g1	exportin-2 (importin alpha re-exporter)	0	26.2567	-7.2394	0.0044242	0.99992
JY13_1_TRINITY_DN17565_c0_g1	UDP-beta-L-rhamnose:rhamnogalacturonan I 4-alpha-rhamnosyltransferase (EC 2.4.1.351),ligase activity,4-coumarate--CoA ligase	0	26.2288	-7.2379	0.0035256	0.99992
JY13_1_TRINITY_DN17565_c0_g2		0	26.1841	-7.2355	8.5852e-05	0.20588
JY13_1_TRINITY_DN17593_c0_g1	,ATP hydrolysis coupled proton transport,F-type H+-transporting ATPase subunit c	0	26.1734	-7.2349	0.00021287	0.35698
JY13_1_TRINITY_DN17724_c0_g1		0	26.1617	-7.2342	0.0034848	0.99992
JY13_1_TRINITY_DN17754_c0_g1	ubiquinol-cytochrome c reductase subunit 9	0	26.143	-7.2332	0.0034834	0.99992
JY13_1_TRINITY_DN17781_c0_g1		0	26.1394	-7.233	0.0035279	0.99992
JY13_1_TRINITY_DN17826_c0_g1	E3 ubiquitin-protein ligase ATL23	0	26.1338	-7.2327	0.0035424	0.99992
JY13_1_TRINITY_DN17826_c0_g2		0	26.0949	-7.2306	0.0035494	0.99992
JY13_1_TRINITY_DN17853_c0_g1		0	26.0643	-7.2287	0.0013511	0.88646
JY13_1_TRINITY_DN17885_c0_g1		0	26.0424	-7.2277	0.0039074	0.99992
JY13_1_TRINITY_DN17915_c0_g1	histone-binding protein RBBP4	0	26.0205	-7.2265	0.0042138	0.99992
JY13_1_TRINITY_DN17947_c0_g1		0	26.0123	-7.2259	0.0038126	0.99992
JY13_1_TRINITY_DN1797_c0_g1	cellulose synthase (EC 2.4.1.12); chitin synthase (EC 2.4.1.16); dolichyl-phosphate beta-D-mannosyltransferase (EC 2.4.1.83); dolichyl-phosphate beta-glucosyltransferase (EC 2.4.1.117); N-acetylglucosaminyltransferase (EC 2.4.1.-); N-acetylgalactosaminyltransferase (EC 2.4.1.-); hyaluronan synthase (EC 2.4.1.212); chitin oligosaccharide synthase (EC 2.4.1.-); beta-1,3-glucan synthase (EC 2.4.1.34…	0	26.0099	-7.2257	0.0038922	0.99992
JY13_1_TRINITY_DN18070_c1_g1	nucleolar GTP-binding protein	0	25.9987	-7.2253	0.0047149	0.99992
JY13_1_TRINITY_DN18160_c0_g1		0	25.981	-7.2242	0.0040463	0.99992
JY13_1_TRINITY_DN18218_c0_g1		0	25.9554	-7.2227	0.00014298	0.28847
JY13_1_TRINITY_DN18248_c0_g1		0	25.945	-7.2222	0.0048908	0.99992
JY13_1_TRINITY_DN18249_c0_g1	beta-glucosidase (EC 3.2.1.21); xylan 1,4-beta-xylosidase (EC 3.2.1.37); beta-glucosylceramidase (EC 3.2.1.45); beta-N-acetylhexosaminidase (EC 3.2.1.52); alpha-L-arabinofuranosidase (EC 3.2.1.55); glucan 1,4-beta-glucosidase (EC 3.2.1.74); isoprimeverose-producing oligoxyloglucan hydrolase (EC 3.2.1.120); coniferin beta-glucosidase (EC 3.2.1.126); exo-1,3-1,4-glucanase (EC 3.2.1.-); beta-N-acety…	0	25.946	-7.2222	0.00013318	0.27667
JY13_1_TRINITY_DN18277_c0_g1		0	25.9319	-7.2215	0.0045198	0.99992
JY13_1_TRINITY_DN18295_c0_g1	E3 ubiquitin-protein ligase SIAH1	0	25.8959	-7.2195	8.2931e-05	0.20162
JY13_1_TRINITY_DN18299_c0_g1	aromatic-L-amino-acid/L-tryptophan decarboxylase [EC:4.1.1.28 4.1.1.105]	0	25.8525	-7.2171	0.0035648	0.99992
JY13_1_TRINITY_DN18317_c0_g1	UDP-glucuronosyltransferase (EC 2.4.1.17); zeatin O-beta-xylosyltransferase (EC 2.4.2.40); 2-hydroxyacylsphingosine 1-beta-galactosyltransferase (EC 2.4.1.45); N-acylsphingosine galactosyltransferase (EC 2.4.1.47); flavonol 3-O-glucosyltransferase (EC 2.4.1.91); anthocyanidin 3-O-glucosyltransferase (EC 2.4.1.115); sinapate 1-glucosyltransferase (EC 2.4.1.120); indole-3-acetate beta-glucosyltrans…	0	25.8532	-7.2171	0.0036538	0.99992
JY13_1_TRINITY_DN18359_c0_g4	coatomer subunit alpha	0	25.8357	-7.2161	0.0035973	0.99992
JY13_1_TRINITY_DN18468_c0_g2	ATP-dependent RNA helicase DDX47/RRP3	0	25.8357	-7.2161	0.0035804	0.99992
JY13_1_TRINITY_DN18475_c0_g1		0	25.8245	-7.2155	0.0035994	0.99992
JY13_1_TRINITY_DN18561_c0_g1	UDP-glucuronate 4-epimerase	0	25.7924	-7.2138	0.0002329	0.37555
JY13_1_TRINITY_DN18596_c0_g1		0	25.7876	-7.2135	0.003597	0.99992
JY13_1_TRINITY_DN18645_c0_g3	alpha-galactosidase (EC 3.2.1.22); alpha-N-acetylgalactosaminidase (EC 3.2.1.49); stachyose synthase (EC 2.4.1.67); raffinose synthase (EC 2.4.1.82) ; raffinose exo-alpha-1,6-galactosidase (EC 3.2.1.-)phospholipid-transporting ATPase	0	25.783	-7.2133	0.0006535	0.62271
JY13_1_TRINITY_DN18670_c0_g1	phosphatidylinositol transfer protein SFH5	0	25.7672	-7.2125	0.00021325	0.35698
JY13_1_TRINITY_DN18679_c0_g1		0	25.7686	-7.2124	0.003825	0.99992
JY13_1_TRINITY_DN18682_c1_g1		0	25.757	-7.2118	0.0037128	0.99992
JY13_1_TRINITY_DN18748_c0_g1	,coenzyme binding,-	0	25.7422	-7.2108	0.0046971	0.99992
JY13_1_TRINITY_DN18789_c1_g1		0	25.7364	-7.2104	0.0017295	0.97745
JY13_1_TRINITY_DN18844_c0_g1		0	25.7325	-7.2102	0.0040675	0.99992
JY13_1_TRINITY_DN18853_c0_g1	polygalacturonase (EC 3.2.1.15); exo-polygalacturonase (EC 3.2.1.67); exo-polygalacturonosidase (EC 3.2.1.82); rhamnogalacturonase (EC 3.2.1.171); rhamnogalacturonan alpha-1,2-galacturonohydrolase (EC 3.2.1.173); xylogalacturonan hydrolase (EC 3.2.1.-)	0	25.7264	-7.2101	0.0039489	0.99992
JY13_1_TRINITY_DN18863_c1_g1	alpha-mannosidase (EC 3.2.1.24); mannosyl-oligosaccharide alpha-1,2-mannosidase (EC 3.2.1.113); mannosyl-oligosaccharide alpha-1,3-1,6-mannosidase (EC 3.2.1.114); mannosyl-oligosaccharide alpha-1,3-mannosidase (EC 3.2.1.207); mannosyl-oligosaccharide alpha-1,6-mannosidase / exo-alpha-1,6-mannosidase (EC 3.2.1.163)	0	25.722	-7.2097	0.0055562	0.99992
JY13_1_TRINITY_DN18870_c0_g1	,protein modification by small protein conjugation,peroxin-4	0	25.7191	-7.2095	0.003707	0.99992
JY13_1_TRINITY_DN18892_c0_g1		0	25.7147	-7.2095	0.00071174	0.65167
JY13_1_TRINITY_DN18907_c0_g1	cellulose synthase (EC 2.4.1.12); chitin synthase (EC 2.4.1.16); dolichyl-phosphate beta-D-mannosyltransferase (EC 2.4.1.83); dolichyl-phosphate beta-glucosyltransferase (EC 2.4.1.117); N-acetylglucosaminyltransferase (EC 2.4.1.-); N-acetylgalactosaminyltransferase (EC 2.4.1.-); hyaluronan synthase (EC 2.4.1.212); chitin oligosaccharide synthase (EC 2.4.1.-); beta-1,3-glucan synthase (EC 2.4.1.34…	0	25.7167	-7.2094	0.003676	0.99992
JY13_1_TRINITY_DN18928_c0_g1		0	25.706	-7.209	0.0013257	0.87801
JY13_1_TRINITY_DN18935_c1_g1	1,4-benzoquinone reductase (EC. 1.6.5.6),Belongs to the major facilitator superfamily. Sugar transporter (TC 2.A.1.1) family,-	0	25.7106	-7.209	0.0036297	0.99992
JY13_1_TRINITY_DN18990_c0_g1	3,5-epimerase/4-reductase [EC:5.1.3.- 1.1.1.-]	0	25.7057	-7.2087	0.00040025	0.48231
JY13_1_TRINITY_DN19023_c0_g5		0	25.7001	-7.2086	0.0043061	0.99992
JY13_1_TRINITY_DN19037_c0_g1		0	25.696	-7.2082	0.0037115	0.99992
JY13_1_TRINITY_DN19041_c0_g1		0	25.696	-7.2082	0.0037115	0.99992
JY13_1_TRINITY_DN19074_c0_g1	alpha-glucosidase (EC 3.2.1.20); alpha-galactosidase (EC 3.2.1.22); alpha-mannosidase (EC 3.2.1.24); alpha-1,3-glucosidase (EC 3.2.1.84); sucrase-isomaltase (EC 3.2.1.48) (EC 3.2.1.10); alpha-xylosidase (EC 3.2.1.177); alpha-glucan lyase (EC 4.2.2.13); isomaltosyltransferase (EC 2.4.1.387); oligosaccharide alpha-1,4-glucosyltransferase (EC 2.4.1.161); sulfoquinovosidase (EC 3.2.1.199); alpha-6-gl…	0	25.6792	-7.2075	0.0051222	0.99992
JY13_1_TRINITY_DN19112_c1_g1		0	25.6382	-7.205	0.0039915	0.99992
JY13_1_TRINITY_DN19120_c0_g1		0	25.627	-7.2044	0.0039136	0.99992
JY13_1_TRINITY_DN19134_c0_g2		0	25.6081	-7.2033	9.9574e-05	0.22808
JY13_1_TRINITY_DN19141_c0_g1		0	25.6027	-7.203	0.0045206	0.99992
JY13_1_TRINITY_DN19186_c0_g1	NADH dehydrogenase (ubiquinone) 1 beta subcomplex subunit 7	0	25.5764	-7.2016	0.0041003	0.99992
JY13_1_TRINITY_DN19193_c0_g2	large subunit ribosomal protein LP1	0	25.532	-7.1991	0.0036587	0.99992
JY13_1_TRINITY_DN19304_c0_g1		0	25.5199	-7.1985	0.00016881	0.31258
JY13_1_TRINITY_DN19328_c0_g1		0	25.5084	-7.1978	0.0001189	0.25888
JY13_1_TRINITY_DN19343_c0_g1	jasmonoyl-L-amino acid 12-hydroxylase	0	25.5087	-7.1978	0.00018061	0.32688
JY13_1_TRINITY_DN19362_c0_g2	,Belongs to the HesB IscA family,-	0	25.5041	-7.1975	0.0036905	0.99992
JY13_1_TRINITY_DN19364_c0_g2		0	25.4868	-7.1966	0.00018922	0.33549
JY13_1_TRINITY_DN19404_c0_g2		0	25.4667	-7.1955	0.00017247	0.31751
JY13_1_TRINITY_DN19430_c0_g1		0	25.4652	-7.1954	0.00022878	0.37123
JY13_1_TRINITY_DN19484_c0_g1		0	25.4594	-7.195	0.0038482	0.99992
JY13_1_TRINITY_DN19510_c0_g1	acetolactate synthase I/III small subunit	0	25.4147	-7.1925	0.0041902	0.99992
JY13_1_TRINITY_DN19547_c0_g1	,Binds to the 60S ribosomal subunit and prevents its association with the 40S ribosomal subunit to form the 80S initiation complex in the cytoplasm. May also be involved in ribosome biogenesis,translation initiation factor 6	0	25.4072	-7.1919	0.0063287	0.99992
JY13_1_TRINITY_DN19580_c4_g1		0	25.4035	-7.1919	0.0043199	0.99992
JY13_1_TRINITY_DN19637_c0_g1	,maturation of LSU-rRNA from tricistronic rRNA transcript (SSU-rRNA, 5.8S rRNA, LSU-rRNA),large subunit ribosomal protein L7e	0	25.4052	-7.1918	0.0041115	0.99992
JY13_1_TRINITY_DN19659_c0_g1		0	25.3979	-7.1914	0.0038878	0.99992
JY13_1_TRINITY_DN19745_c0_g1		0	25.3955	-7.1912	0.0038388	0.99992
JY13_1_TRINITY_DN19751_c4_g1	,mediator of RNA polymerase II transcription subunit,mediator of RNA polymerase II transcription subunit 21	0	25.3919	-7.191	0.0037798	0.99992
JY13_1_TRINITY_DN19766_c0_g1	,protein ubiquitination,-	0	25.3793	-7.1903	0.0050829	0.99992
JY13_1_TRINITY_DN19827_c5_g1		0	25.3569	-7.1891	0.0046026	0.99992
JY13_1_TRINITY_DN19831_c0_g1	ubiquitin thioesterase protein OTUB1	0	25.3554	-7.189	0.0042885	0.99992
JY13_1_TRINITY_DN19836_c0_g1		0	25.3494	-7.1886	0.00021309	0.35698
JY13_1_TRINITY_DN19859_c0_g1	CLIP-associating protein 1/2	0	25.3389	-7.188	0.00017388	0.31901
JY13_1_TRINITY_DN2001_c0_g1	,tRNA-specific 2-thiouridylase,tRNA-5-taurinomethyluridine 2-sulfurtransferase	0	25.3122	-7.1865	0.0040853	0.99992
JY13_1_TRINITY_DN20019_c0_g1		0	25.3066	-7.1862	0.0040442	0.99992
JY13_1_TRINITY_DN20023_c2_g1		0	25.2779	-7.1846	0.0046217	0.99992
JY13_1_TRINITY_DN20030_c0_g1		0	25.2516	-7.1831	0.0041954	0.99992
JY13_1_TRINITY_DN20055_c5_g3		0	25.234	-7.1821	0.0037668	0.99992
JY13_1_TRINITY_DN20083_c0_g1		0	25.2254	-7.1816	0.0039522	0.99992
JY13_1_TRINITY_DN20090_c0_g1		0	25.2035	-7.1804	0.0038344	0.99992
JY13_1_TRINITY_DN20152_c0_g1	UDP-glucuronosyltransferase (EC 2.4.1.17); zeatin O-beta-xylosyltransferase (EC 2.4.2.40); 2-hydroxyacylsphingosine 1-beta-galactosyltransferase (EC 2.4.1.45); N-acylsphingosine galactosyltransferase (EC 2.4.1.47); flavonol 3-O-glucosyltransferase (EC 2.4.1.91); anthocyanidin 3-O-glucosyltransferase (EC 2.4.1.115); sinapate 1-glucosyltransferase (EC 2.4.1.120); indole-3-acetate beta-glucosyltrans…	0	25.2004	-7.1802	0.0037626	0.99992
JY13_1_TRINITY_DN20165_c0_g1		0	25.1963	-7.1801	0.00014501	0.28949
JY13_1_TRINITY_DN20180_c0_g1		0.306807	49.051	-7.1793	0.0017246	0.97589
JY13_1_TRINITY_DN20191_c0_g1		0	25.1671	-7.1784	0.0002727	0.40239
JY13_1_TRINITY_DN20268_c0_g1	uroporphyrin-III C-methyltransferase	0	25.1686	-7.1784	0.0037662	0.99992
JY13_1_TRINITY_DN20317_c1_g4	solute carrier family 31 (copper transporter), member 1	0	25.1669	-7.1783	0.0038255	0.99992
JY13_1_TRINITY_DN20340_c0_g3	,Small acidic protein,-	0	25.1554	-7.1777	0.0037716	0.99992
[truncated: 29,255 more rows]
