# Supplementary material for: Integrated genomics, metagenomics and metatranscriptomics to reveal the biocontrol mechanism of Bacillus velezensis JY10 against tobacco target spot disease
Source: Front Microbiol. 2025 Dec 8;16:1707097. doi: 10.3389/fmicb.2025.1707097 (PMC12719468; doi:10.3389/fmicb.2025.1707097)
Supplement: Supplementary file 12 [file Table_9.xlsx]

## Sheet: JY10_P vs CK_P
Table S9. The GO functional enrichment of DEGs in JY10_vs_CK comparision group
GOID	Category	Description	GeneRatio	BgRatio	pvalue	padj	Count	up	Down
GO:0006412	BP	translation	561|7637	39521|735364	1.7848e-20	1.2137e-18	561	392	169
GO:0044281	BP	small molecule metabolic process	1246|7637	88740|735364	3.8027e-19	1.5161e-17	1246	846	400
GO:0009058	BP	biosynthetic process	2356|7637	192320|735364	2.1255e-17	5.0413e-16	2356	1599	757
GO:0042254	BP	ribosome biogenesis	473|7637	34285|735364	7.0389e-17	1.3676e-15	473	319	154
GO:0006629	BP	lipid metabolic process	503|7637	32320|735364	1.0945e-12	1.8606e-11	503	337	166
GO:0051186	BP	cofactor metabolic process	349|7637	22050|735364	2.5168e-11	3.1117e-10	349	232	117
GO:0006091	BP	generation of precursor metabolites and energy	313|7637	21447|735364	1.3055e-06	1.3658e-05	313	201	112
GO:0006520	BP	cellular amino acid metabolic process	411|7637	28822|735364	3.5936e-06	3.4909e-05	411	300	111
GO:0006790	BP	sulfur compound metabolic process	146|7637	9710|735364	2.2131e-05	0.00017705	146	94	52
GO:0034641	BP	cellular nitrogen compound metabolic process	2746|7637	245117|735364	2.4182e-05	0.00018271	2746	1832	914
GO:0006399	BP	tRNA metabolic process	235|7637	15907|735364	9.953e-05	0.0006768	235	165	70
GO:0055085	BP	transmembrane transport	701|7637	56028|735364	0.00011205	0.00071023	701	465	236
GO:0007267	BP	cell-cell signaling	34|7637	1952|735364	0.00971	0.038813	34	24	10
GO:0009056	BP	catabolic process	514|7637	42429|735364	0.010174	0.038813	514	339	175
GO:0005840	CC	ribosome	479|7637	33443|735364	3.2305e-21	4.3935e-19	479	336	143
GO:0005737	CC	cytoplasm	1363|7637	111714|735364	2.2496e-11	3.0595e-10	1363	925	438
GO:0032991	CC	protein-containing complex	2106|7637	184145|735364	5.7885e-06	5.1561e-05	2106	1449	657
GO:0005622	CC	intracellular	2590|7637	231615|735364	0.00022984	0.0012503	2590	1757	833
GO:0009579	CC	thylakoid	107|7637	7021|735364	0.00067431	0.0032752	107	72	35
GO:0005623	CC	cell	2780|7637	252442|735364	0.0031623	0.014336	2780	1898	882
GO:0043226	CC	organelle	1944|7637	174665|735364	0.0032842	0.014408	1944	1309	635
GO:0005618	CC	cell wall	31|7637	1901|735364	0.010274	0.038813	31	22	9
GO:0003735	MF	structural constituent of ribosome	398|7637	28049|735364	4.4591e-19	1.5161e-17	398	273	125
GO:0016491	MF	oxidoreductase activity	952|7637	67170|735364	2.2241e-17	5.0413e-16	952	645	307
GO:0005198	MF	structural molecule activity	535|7637	41457|735364	1.3845e-12	2.0921e-11	535	368	167
GO:0016829	MF	lyase activity	240|7637	14976|735364	6.5552e-08	7.4292e-07	240	175	65
GO:0003924	MF	GTPase activity	252|7637	16479|735364	6.066e-06	5.1561e-05	252	173	79
GO:0003723	MF	RNA binding	626|7637	47383|735364	3.2004e-05	0.00022908	626	418	208
GO:0016874	MF	ligase activity	169|7637	11204|735364	0.00011489	0.00071023	169	123	46
GO:0016810	MF	hydrolase activity, acting on carbon-nitrogen (but not peptide) bonds	57|7637	3191|735364	0.00013947	0.00082469	57	40	17
GO:0008135	MF	translation factor activity, RNA binding	76|7637	4660|735364	0.00017303	0.0009805	76	64	12
GO:0016746	MF	transferase activity, transferring acyl groups	198|7637	13806|735364	0.00030881	0.0016153	198	145	53
GO:0043167	MF	ion binding	2490|7637	207722|735364	0.00065619	0.0032752	2490	1673	817
GO:0022857	MF	transmembrane transporter activity	691|7637	57739|735364	0.0016518	0.0077464	691	466	225
GO:0030674	MF	protein binding, bridging	15|7637	592|735364	0.0036258	0.01541	15	13	2
GO:0016765	MF	transferase activity, transferring alkyl or aryl (other than methyl) groups	55|7637	3431|735364	0.0056642	0.023343	55	39	16

## Sheet: JY10_R vs CK_R
Table S8 The GO functional enrichment of DEGs in JY10_vs_CK comparision group
GOID	Category	Description	GeneRatio	BgRatio	pvalue	padj	Count	up	Down
GO:0005198	MF	structural molecule activity	962|14139	41457|735364	1.2749e-15	1.0202e-13	962	601	361
GO:0003735	MF	structural constituent of ribosome	658|14139	28049|735364	1.4893e-15	1.0202e-13	658	403	255
GO:0005840	CC	ribosome	763|14139	33443|735364	1.4073e-13	6.4267e-12	763	463	300
GO:0042254	BP	ribosome biogenesis	773|14139	34285|735364	7.4734e-12	2.5596e-10	773	474	299
GO:0006412	BP	translation	851|14139	39521|735364	2.2477e-08	6.1587e-07	851	501	350
GO:0019843	MF	rRNA binding	82|14139	2426|735364	4.6231e-08	1.0556e-06	82	55	27
GO:0016798	MF	hydrolase activity, acting on glycosyl bonds	395|14139	17115|735364	0.002151	0.042098	395	211	184
