# Supplementary material for: Integrated genomics, metagenomics and metatranscriptomics to reveal the biocontrol mechanism of Bacillus velezensis JY10 against tobacco target spot disease
Source: Front Microbiol. 2025 Dec 8;16:1707097. doi: 10.3389/fmicb.2025.1707097 (PMC12719468; doi:10.3389/fmicb.2025.1707097)
Supplement: Supplementary file 13 [file Table_10.xlsx]

## Sheet: JY10_P vs CK_P
Table S10. The KEGG annotation of DEGs in JY10_vs_CK comparision group
Category	KEGGID	Description	GeneRatio	BgRatio	pvalue	padj	Count	up	Down
KEGG	map00190	Oxidative phosphorylation	0.0563798	0.0330678	3.74e-18	1.5e-15	228	166	62
KEGG	map01200	Carbon metabolism	0.074184	0.0514319	3.77e-14	7.56e-12	300	216	84
KEGG	map01100	Metabolic pathways	0.403314	0.376674	1.73e-13	2.31e-11	1631	1139	492
KEGG	map01130	Biosynthesis of antibiotics	0.111523	0.0880589	5.2e-12	4.17e-10	451	316	135
KEGG	map01230	Biosynthesis of amino acids	0.0625618	0.0458499	6.27e-10	3.14e-08	253	184	69
KEGG	map01120	Microbial metabolism in diverse environments	0.0900099	0.0718317	1.99e-09	8.86e-08	364	265	99
KEGG	map02060	Phosphotransferase system (PTS)	0.00321464	0.000362127	3.66e-09	1.47e-07	13	13	0
KEGG	map01110	Biosynthesis of secondary metabolites	0.192878	0.175547	3.85e-08	1.1e-06	780	537	243
KEGG	map01040	Biosynthesis of unsaturated fatty acids	0.00914936	0.003879	4.57e-07	1.08e-05	37	29	8
KEGG	map00062	Fatty acid elongation	0.0086548	0.00417262	1.34e-05	0.000205911	35	25	10
KEGG	map00280	Valine, leucine and isoleucine degradation	0.0178042	0.0117381	4.01e-05	0.000518553	72	51	21
KEGG	map00290	Valine, leucine and isoleucine biosynthesis	0.00791296	0.00396056	5.99e-05	0.000727373	32	18	14
KEGG	map01212	Fatty acid metabolism	0.0212661	0.0149157	6.36e-05	0.000750429	86	69	17
KEGG	map00401	Novobiocin biosynthesis	0.00296736	0.000818865	8.83e-05	0.000983333	12	7	5
KEGG	map00260	Glycine, serine and threonine metabolism	0.0175569	0.0119306	0.000108063	0.00114035	71	55	16
KEGG	map03050	Proteasome	0.0160732	0.0106746	0.000111385	0.00114527	65	47	18
KEGG	map00230	Purine metabolism	0.0249753	0.0185696	0.000129995	0.0013032	101	77	24
KEGG	map00620	Pyruvate metabolism	0.0244807	0.0185011	0.00025846	0.00241029	99	71	28
KEGG	map01210	2-Oxocarboxylic acid metabolism	0.0158259	0.0109976	0.000399009	0.00327233	64	43	21
KEGG	map00010	Glycolysis / Gluconeogenesis	0.0284372	0.0224454	0.000424357	0.00333661	115	90	25
KEGG	map00020	Citrate cycle (TCA cycle)	0.0175569	0.012632	0.000509205	0.00392675	71	52	19
KEGG	map00630	Glyoxylate and dicarboxylate metabolism	0.0207715	0.0155356	0.000531994	0.00402508	84	58	26
KEGG	map00902	Monoterpenoid biosynthesis	0.00296736	0.00107007	0.000892412	0.00606538	12	6	6
KEGG	map00523	Polyketide sugar unit biosynthesis	0.0012364	0.000199007	0.00114863	0.00708616	5	4	1
KEGG	map00030	Pentose phosphate pathway	0.0145895	0.0104332	0.00124099	0.00753997	59	46	13
KEGG	map00550	Peptidoglycan biosynthesis	0.00296736	0.00114511	0.00155062	0.00901158	12	12	0
KEGG	map00680	Methane metabolism	0.0155786	0.0114347	0.00158732	0.00905566	63	50	13
KEGG	map00340	Histidine metabolism	0.006182	0.00364085	0.00309175	0.0157427	25	18	7
KEGG	map00520	Amino sugar and nucleotide sugar metabolism	0.0249753	0.0207359	0.00390346	0.0188589	101	72	29
KEGG	map03010	Ribosome	0.0781405	0.0742492	0.00533444	0.0243818	316	214	102
KEGG	map00051	Fructose and mannose metabolism	0.0133531	0.0100645	0.00535063	0.0243818	54	39	15
KEGG	map00310	Lysine degradation	0.00939664	0.00663574	0.00672872	0.0290131	38	30	8
KEGG	map00910	Nitrogen metabolism	0.00791296	0.0054156	0.00799655	0.0330579	32	19	13
KEGG	map00270	Cysteine and methionine metabolism	0.0237389	0.0201552	0.00840883	0.0340801	96	63	33
KEGG	map00640	Propanoate metabolism	0.0136004	0.0105637	0.00866274	0.0341186	55	42	13
KEGG	map00960	Tropane, piperidine and pyridine alkaloid biosynthesis	0.00568744	0.00359844	0.00970967	0.0363886	23	17	6
KEGG	map00860	Porphyrin and chlorophyll metabolism	0.0118694	0.00908907	0.0106399	0.0385551	48	36	12
KEGG	map00400	Phenylalanine, tyrosine and tryptophan biosynthesis	0.0108803	0.00824411	0.011855	0.0418666	44	32	12

## Sheet: JY10_R vs CK_R
Table S10. The KEGG annotation of DEGs in JY10_vs_CK comparision group
Category	KEGGID	Description	GeneRatio	BgRatio	pvalue	padj	Count	up	Down
KEGG	map02020	Two-component system	0.0254597	0.015043	1.71e-09	6.63e-07	144	117	27
KEGG	map03010	Ribosome	0.0885785	0.0742492	1.17e-05	0.00180951	501	309	192
KEGG	map02040	Flagellar assembly	0.0051273	0.00207163	1.4e-05	0.00180951	29	29	0
KEGG	map00627	Aminobenzoate degradation	0.00318246	0.00104723	5.02e-05	0.0048738	18	10	8
KEGG	map03040	Spliceosome	0.0429632	0.0351361	0.000564667	0.0365152	243	130	113
KEGG	map00982	Drug metabolism - cytochrome P450	0.00990099	0.00647914	0.00135726	0.0620292	56	21	35
KEGG	map00980	Metabolism of xenobiotics by cytochrome P450	0.00954738	0.00635517	0.00229466	0.0854704	54	20	34
KEGG	map00945	Stilbenoid, diarylheptanoid and gingerol biosynthesis	0.00565771	0.00365716	0.0108171	0.299787	32	10	22
KEGG	map00190	Oxidative phosphorylation	0.0378359	0.0330678	0.0163651	0.330416	214	109	105
KEGG	map00643	Styrene degradation	0.00265205	0.00141915	0.0166749	0.330416	15	6	9
KEGG	map00290	Valine, leucine and isoleucine biosynthesis	0.00583451	0.00396056	0.0181983	0.330416	33	19	14
KEGG	map00940	Phenylpropanoid biosynthesis	0.0238685	0.0200932	0.0183865	0.330416	135	48	87
KEGG	map03030	DNA replication	0.00901697	0.00667815	0.0186511	0.330416	51	32	19
KEGG	map03018	RNA degradation	0.0258133	0.0219854	0.0205249	0.33182	146	84	62
KEGG	map00910	Nitrogen metabolism	0.00742574	0.0054156	0.0245166	0.346092	42	20	22
KEGG	map00740	Riboflavin metabolism	0.0049505	0.00332766	0.0248923	0.346092	28	21	7
KEGG	map00941	Flavonoid biosynthesis	0.00618812	0.0043651	0.0249757	0.346092	35	12	23
KEGG	map00660	C5-Branched dibasic acid metabolism	0.00300566	0.00180085	0.0289787	0.387715	17	11	6
KEGG	map00380	Tryptophan metabolism	0.00919378	0.00717404	0.0388126	0.456945	52	26	26
KEGG	map03008	Ribosome biogenesis in eukaryotes	0.0185644	0.0157411	0.039005	0.456945	105	63	42
KEGG	map02024	Quorum sensing	0.0144979	0.012022	0.0413324	0.458199	82	61	21
KEGG	map04626	Plant-pathogen interaction	0.0304102	0.0269899	0.0433355	0.458424	172	92	80
KEGG	map00983	Drug metabolism - other enzymes	0.0139675	0.0115718	0.0437157	0.458424	79	37	42
